# Supplementary material for: In depth characterisation of the proteome of MIS-C and post COVID-19 infection in children reveals inflammatory pathway activation and evidence of tissue damage
Source: J Transl Med. 2025 Aug 18;23:929. doi: 10.1186/s12967-025-06826-3 (PMC12363030; doi:10.1186/s12967-025-06826-3)
Supplement: Supplementary file 1 — Supplementary Material 1 [file 12967_2025_6826_MOESM1_ESM.csv]

Group.Code	RAPID_ID	P16112	Q9BYF1	Q15067	P13686	P62736	Q03154	Q9NZK5	Q13444	Q76LX8	Q8TE57	P48960	Q8IZP9	P08319	P21549	P23526	P00568	P17516	Q13740	P04746	P19961	P03950	O95841	Q9Y5C1	P15144	P09525	Q16853	P51693	O95445	Q13508	P30530	P20160	P46379	Q13867	P22004	Q9BWV1	Q8TDL5	Q9BXJ1	P06681	P00915	Q8N1Q1	P07451	P22748	P35218	Q8WVQ1	P42574	P27352	Q76M96	Q16627
1	H002	-0.8146	1.0877	1.797	0.5069	-0.3024	2.1747	1.085	-0.0164	-0.1587	-0.5668	-0.1094	-1.0478	0.6432	1.1122	2.3118	2.4925	0.6153	-0.0464	0.2825	0.4529	0.2413	-1.1948	0.1607	0.7429	2.775	0.0632	-1.6159	-0.0855	-0.0118	-0.0548	3.7185	1.3847	0.6275	0.2452	-0.7116	-2.3813	-0.0789	0.5682	1.6266	3.9862	1.2722	0.4948	2.7905	0.3611	3.6487	-1.092	0.3757	1.1457
1	H26	0.004	0.6188	-0.1439	1.1464	0.2688	-0.3736	1.6678	-0.0026	-1.1853	-0.5244	0.4604	-0.1578	-1.245	-0.8759	1.0299	-0.084	0.2606	0.0056	-0.1187	-0.1592	0.3048	0.2176	0.1458	-0.3139	-0.8228	-0.0675	1.3527	-1.2476	0.1648	0.6835	1.6314	-0.4971	0.4617	0.0769	-1.1059	-2.5979	0.7063	0.5368	-0.4186	-1.645	-0.795	-0.0427	-0.4988	0.4764	-1.2906	0.6239	-0.2275	-0.0807
1	H27	-0.7414	0.7859	-0.1332	1.2666	0.4271	1.0871	0.9644	-0.9052	-1.5041	-0.1782	-4.00E-04	-1.2349	0.0921	0.4349	1.1099	-0.5328	0.34	-0.5479	-1.0055	-1.0524	0.1576	0.7107	-0.292	-0.0698	0.3652	-0.5033	-0.5357	-1.1711	0.1109	0.5395	0.6789	0.0082	0.2102	0.0136	-1.3371	-2.7137	0.386	0.6964	-1.3817	1.1778	-0.4492	0.0163	-0.0235	-0.0817	1.3338	0.185	-0.5027	-0.4479
1	H32	-1.1572	3.0208	0.8732	1.484	1.0756	2.6319	1.3076	-0.068	-0.5066	-0.4142	-0.3607	-1.6815	0.9954	1.5729	1.8312	-1.0467	0.3531	-0.2322	-0.9698	-0.4651	0.0374	0.4846	-0.6972	-0.4462	-0.6201	-0.2414	0.1478	-1.7337	-0.9087	0.3453	1.4056	-0.0402	1.2113	-0.7291	-2.3041	-2.4632	-0.5511	0.7255	-2.8672	1.778	0.4141	-0.8353	2.1023	-0.2393	1.2595	1.0962	0.0199	-0.4816
1	H39	-0.733	0.1636	-0.0029	0.6482	0.2809	0.3502	0.4692	-0.9712	-1.5277	-0.7562	0.7186	-0.7756	1.7913	3.2788	1.0396	-1.0537	0.3587	-0.0446	-1.8595	-2.0249	-0.9825	0.9614	-0.7339	-0.0207	-0.2794	-0.5291	-1.9128	-2.0866	-0.4857	0.5891	2.9921	-0.2759	0.2702	0.7179	-1.3425	-3.5911	0.1678	0.0498	-0.8357	-1.7471	-0.8716	0.3021	3.4305	-0.0019	-1.5319	0.1706	0.1423	0.5201
1	H43	-0.8187	-0.4466	-0.0914	-0.1621	-0.2157	-0.1934	0.1255	-0.9303	-0.6682	-0.9352	-1.1226	-0.6619	0.4932	-0.8373	0.1302	0.2589	0.2885	-0.391	-1.7302	-1.6312	-0.0811	-0.651	-0.1255	-0.4655	-0.2415	-0.5816	-0.6831	-0.9476	-0.8801	0.0447	1.7709	-0.9559	-0.2958	-0.6838	-1.3621	-2.5377	-0.7982	-0.2627	0.526	-3.0297	0.5399	-0.0643	-0.0555	-0.5164	-2.1397	-1.9625	-0.6885	0.3095
1	H44	-1.9517	-0.1156	0.168	0.0147	1.9934	-0.3317	-0.0382	-1.2099	-2.0528	-0.433	0.1818	-1.5211	1.9285	3.4001	1.6977	1.9226	0.6601	-0.5679	-0.0846	-0.0566	-0.7479	1.0564	0.1292	-0.6021	0.3292	-1.362	-1.2519	-1.5712	-7.00E-04	0.532	4.9693	0.0066	-0.1258	0.1397	-1.558	-0.1985	0.1494	-0.2213	2.1261	-2.0863	2.5686	1.7865	4.0548	-0.1822	0.0266	-1.8378	-0.1717	0.4713
1	H45	-0.6598	1.0629	-0.2919	0.4557	0.0267	-0.7829	-0.0238	-1.0988	-1.5582	-0.696	-0.7475	-0.9947	0.4835	0.8101	0.7295	-0.6861	-0.207	-0.5589	-2.0145	-1.9247	-0.4374	0.201	0.5727	-0.4071	0.332	-0.8011	-0.4813	-2.0156	-0.4662	0.2703	3.691	-0.5831	-0.1553	0.2565	-1.4601	-2.7085	-1.0973	0.1844	0.0304	-1.6544	-0.0994	0.7982	0.9886	0.2154	-0.7708	-2.6668	0.0655	0.7318
1	H46	-1.0667	2.1114	-0.0393	1.2283	3.8825	1.1197	0.387	-0.4188	-0.3601	0.3272	-0.8987	-1.4977	2.8491	1.7101	1.0721	-0.0039	0.2859	-0.4652	1.1165	1.408	0.5674	0.2188	0.1446	0.3065	-0.3617	0.1417	-0.3673	-0.5801	0.2237	0.0174	1.1175	-0.2001	-0.1519	0.093	-1.3144	-2.5466	0.1829	0.6508	0.5908	-2.4989	-0.4906	0.2077	1.8811	-0.1993	-1.5326	0.0692	-0.7411	0.6025
1	H47	-0.4844	0.9876	-0.2116	-0.1277	0.2071	0.0088	0.3897	-1.0936	-1.6462	-0.5337	-1.403	-1.1612	-0.129	0.6501	0.1778	-1.0743	0.5343	-0.2313	1.1676	1.3518	0.1229	0.9862	-0.5796	-0.867	-0.7236	-0.386	-0.4608	-1.8005	0.0015	-0.0466	1.1545	-1.5612	-0.285	-0.2733	-1.6931	-4.3003	-1.0682	0.0841	-1.8901	-0.7822	-2.342	0.0024	1.4302	-0.3205	-1.2311	-0.5541	-0.5745	-0.6501
1	H48	-0.1502	-0.0311	-0.3075	0.8937	0.554	0.529	0.4531	0.0071	-0.7835	-0.0777	-1.0319	-0.25	-0.1939	0.1503	-0.5712	-0.0453	0.1622	-0.2923	-0.9164	-0.9011	0.1664	-0.122	0.5167	-0.3231	-0.0347	-0.178	-0.7278	-1.0934	-0.0046	0.1981	3.5926	-0.1461	-0.2896	-0.3318	-0.487	-4.0506	-0.9718	0.0223	-1.0775	-0.4358	-1.0569	-0.1067	0.8855	0.0078	-0.1747	-0.7112	-0.3288	-0.7818
1	H008	0.139	0.9463	0.0331	0.8796	-0.2519	0.8514	0.5938	0.299	-0.3692	0.6055	0.4818	0.2149	-0.8079	3.0005	0.5692	2.8534	0.0534	-0.246	-2.5757	-2.6521	0.0034	1.433	1.0581	-0.2664	0.7373	-0.3233	-0.8527	-0.2171	-0.7048	0.3851	1.2666	0.7563	0.5984	0.9864	0.9051	1.3627	1.4153	0.3048	0.6379	2.3933	0.9282	-0.365	1.6431	0.3048	2.3057	1.6345	2.0715	0.4246
1	H52	-1.1027	1.1647	-0.2856	-0.0228	-0.2973	-0.4897	0.9307	-0.1891	-0.4978	-0.5231	-0.6494	-1.4806	0.05	-0.6074	0.5288	-0.2229	-0.2864	-0.8306	-2.6542	-2.8123	0.2714	-0.527	-1.1566	-0.4437	-0.2795	-1.2992	-0.0025	-1.6404	-1.1355	0.4458	1.6286	0.1687	-0.2771	0.2881	-1.2784	-1.8919	1.3559	0.0588	-0.0762	-3.0032	-0.76	0.0401	1.5705	-0.1666	-1.4113	-2.2313	-0.8839	-6.00E-04
1	H53	0.1416	2.5605	-0.3426	0.9842	0.2729	2.7546	1.458	-1.1227	-1.9184	-0.2778	0.4885	-0.97	2.5382	4.5161	1.558	-1.2377	0.533	0.1248	-0.5448	-0.5745	-0.643	-0.1902	-0.6867	0.297	-0.3009	-0.192	-0.5897	-1.9626	0.1034	1.3593	4.7021	0.343	0.9333	-0.0979	-0.9816	-4.316	-0.2852	-0.2855	0.1261	-1.6659	-0.1845	0.8017	6.3262	-0.3044	-0.1042	-3.1347	0.1445	0.6168
1	H54	0.2421	1.255	0.1748	0.0303	1.1955	2.6172	1.3492	0.5717	-0.2344	-0.3474	0.6331	-0.0181	4.3574	4.0744	1.9524	0.4289	0.489	-0.1265	-0.7668	-1.0875	-0.8317	1.5901	-1.3348	0.529	0.1234	0.0263	-0.4862	-1.3836	-0.3564	1.0968	3.4102	0.3135	0.4025	-0.0195	-0.8566	-1.7057	1.454	0.2216	0.716	-1.3676	0.4065	0.6898	4.3236	0.3067	-0.1558	-0.7506	0.4159	0.0769
1	H59	-0.5336	1.9473	-0.6288	-0.0402	0.478	0.5865	0.6684	-0.5499	-0.3558	-0.3345	-0.4311	-0.8495	1.8929	0.9723	0.465	-1.0388	-0.1652	-0.7127	-0.2318	-0.2462	-0.7242	1.0074	-0.5946	-0.5024	-0.7356	-0.238	-0.0641	-1.5336	0.2816	0.1212	0.9707	-1.1358	-0.1358	-0.1469	-1.3763	-3.9684	0.8872	0.1621	-0.8832	-2.3993	-0.9751	-0.6241	2.952	-0.3126	-2.0057	1.0169	-0.158	-0.8625
1	H61	-0.4611	-0.4211	-1.1279	-0.6747	-0.0586	-0.5846	0.2725	-0.2614	-1.1552	-0.302	-0.4471	-0.5693	-0.1606	0.5695	-0.077	0.0553	-0.1824	-0.4411	-1.0039	-1.0644	0.0952	0.4037	-0.7147	-0.8715	-0.4164	-0.4865	-0.1464	-1.0698	-0.7257	0.1147	1.3761	-0.756	0.0181	0.3143	-1.0926	-1.2621	0.106	0.2932	-0.8248	-1.2344	-0.6223	0.2299	0.5258	0.6234	-0.9904	-0.312	-0.352	-0.1469
1	H62	-0.8378	0.0872	0.2386	0.7717	0.2307	0.0475	1.2585	-1.0667	-1.5355	-0.235	1.0718	-0.623	-1.4691	0.0609	1.0198	0.7185	0.5351	-0.42	-0.8397	-0.6042	-0.3808	0.0402	-0.0521	0.3217	0.5884	-1.1323	-1.7541	-2.0388	-0.4573	0.8696	3.0444	0.1209	0.5555	0.0586	-1.1662	-4.9316	0.3259	0.5019	1.1541	-0.9312	1.0454	0.503	0.2294	-0.5599	-0.2949	-0.6523	1.0953	0.6091
1	H019	0.0979	-0.0086	0.039	0.9516	-0.211	-1.2865	1.3799	0.6048	-0.7904	-0.3535	0.2148	-0.2972	-0.8659	-1.0822	0.2268	0.8938	-0.3296	-0.5429	-0.2612	-0.3895	-0.3253	-0.3284	0.5247	-0.799	-0.0743	-0.9928	0.1688	-0.8794	-0.333	0.1591	0.3963	0.3183	0.457	0.6987	-0.605	-1.9418	0.0062	0.4979	0.9186	-1.1412	0.8979	-0.2932	-0.8726	0.5308	-0.5345	0.7999	0.1896	-0.124
1	H020	0.0204	0.0728	-5.00E-04	-0.1455	2.6736	-0.7008	1.0856	-0.1576	-1.6139	-0.5459	0.046	-0.8891	2.3383	-0.5867	0.479	0.2978	0.272	-0.7125	-0.6105	-0.8005	0.5362	0.0807	0.5553	-0.904	-0.568	-0.666	-0.2058	-2.2277	0.2659	0.7688	0.9016	0.7698	0.1048	-0.3757	-1.3779	-5.3078	-0.4196	0.05	-0.0547	-2.1141	-0.434	-0.3458	3.5749	0.3659	-1.2099	-0.3275	0.0234	0.3563
1	H21	-0.7874	0.7844	-0.5072	1.4013	-0.1748	0.9279	0.5056	0.3791	-0.5681	-0.059	-0.5784	-1.5423	0.943	0.6999	-0.2816	-1.0516	-0.1737	-0.461	0.3869	0.6753	0.553	-1.0034	-0.0876	0.2547	-0.1957	-0.8504	-1.6223	-0.7765	-0.0095	-0.6624	-0.9927	-1.1627	-0.1667	-0.0863	-1.1843	-2.6913	-0.493	0.3816	-1.1254	0.0022	-0.7391	0.0308	1.0937	-0.2881	0.0139	-0.1547	0.6855	0.1035
1	H22	-0.2429	0.846	0.2175	1.0299	1.0579	-0.2964	0.5407	0.0727	-0.6761	-0.0105	0.2894	-0.6728	-1.2633	-0.9165	0.9218	0.1217	0.7005	-0.3011	0.5728	0.5967	0.3122	-0.0217	0.0088	0.2032	-0.2211	-0.4801	-0.3203	-0.6472	0.2701	0.5935	0.4462	-0.1071	0.2149	-0.1441	-0.9327	-2.9136	-1.2569	0.3825	0.3295	0.2243	-0.1693	0.3061	0.6993	0.3817	-0.1127	1.6868	0.8234	-0.1885
1	H23	-0.9419	-0.395	-0.2429	-0.248	-0.321	-0.4956	0.5428	-0.716	-1.9808	-0.0733	0.1436	-1.5947	1.3462	1.0982	1.0238	1.0874	-0.1927	-0.4965	-1.2698	-1.1764	-2.1537	-0.1538	-1.5573	-0.6215	-0.2133	-0.6641	0.7574	-2.6164	0.148	0.8063	2.2324	0.479	0.2567	0.2386	-0.8975	-5.0846	-0.1804	-0.4544	0.9606	-2.3098	0.3246	0.8281	1.9592	-0.4272	-0.4776	-0.6889	-0.9903	-0.0677
1	H24	-0.152	-0.1198	-0.9883	1.4251	1.1362	0.4901	0.656	0.01	-1.2513	-0.3893	-0.5853	-1.2203	0.03	-0.0184	0.5014	0.0992	0.2091	-0.1535	0.1455	0.2228	0.1912	1.0427	-0.718	-0.7693	-0.1191	-0.9487	1.2842	-0.8729	0.1493	0.0838	0.8184	-0.7454	0.5384	0.21	-1.0782	-3.284	-0.521	0.3429	0.0378	-1.5866	-0.1426	0.2488	0.244	0.006	-0.8076	0.0139	-0.6688	-0.173
1	H25	-0.8674	0.7441	-0.2837	1.0089	-0.3741	0.829	2.0169	0.2472	-1.3764	-0.5878	0.7573	-1.0468	0.2564	0.2333	1.1836	-0.5475	0.0527	-0.2906	-0.2527	-0.1181	0.455	-0.2666	-0.3836	-0.1614	-0.4164	-0.1176	1.5294	-1.0106	0.0382	0.8355	-0.3971	0.124	0.4126	0.2598	-0.6215	-3.7905	-1.8333	0.4478	0.2776	-0.0303	-0.232	-0.3848	0.7216	-0.0493	-0.0266	1.6852	-0.788	-0.0426
3	C002.1	0.3506	0.2563	1.1801	0.0489	0.3297	-1.1811	0.1096	0.3731	0.2896	0.0668	0.3777	0.299	0.4388	-0.0638	0.4572	0.2468	0.7085	0.6532	0.9357	0.7811	-0.2834	0.1529	0.0221	-0.078	1.1536	0.7133	0.3014	0.7659	1.0297	0.3237	-0.2111	0.495	0.4583	-1.3052	-0.0614	1.2418	0.1059	0.0387	-0.1861	2.3501	-0.0513	0.2659	-0.4374	0.204	1.7218	1.1522	-0.4262	0.5727
3	UHW144.2	-0.1223	-0.2741	-0.3017	0.0617	0.2228	-1.0532	-0.092	-0.2237	0.122	-0.0048	-0.1701	0.2338	1.4708	0.0415	0.8294	1.0169	-0.5649	0.0254	0.8834	0.8496	-0.0263	0.1855	0.5778	0.0476	0.0477	0.0961	0.2571	0.1436	0.1057	-0.0418	-0.378	-0.0066	0.0037	0.5674	-0.0026	0.1543	1.2426	-0.2918	1.4455	-1.7554	1.3029	-0.2028	-0.1955	-0.5072	-0.8508	-0.3795	0.1911	-0.5642
3	C057.1	0.2596	-0.3457	0.6719	-0.4779	-0.7268	-1.4028	-0.195	0.1734	-0.3956	-0.3931	0.1249	0.3026	-0.9199	-0.2407	-0.1365	-0.6653	-0.5327	0.3327	-0.2533	-0.2383	0.1261	-0.2497	0.2268	0.256	0.1297	0.5907	0.6018	0.2497	0.1404	0.3522	0.0266	0.0196	0.5373	-2.0627	0.1605	0.4334	0.4122	0.1261	0.3799	0.8414	0.2507	-0.4009	-0.5405	0.0327	0.671	0.3196	-0.3187	0.2441
3	C171.2	-0.1291	-0.5373	1.5445	-0.5051	-0.4459	-1.2904	-0.5498	-0.3294	-0.3725	0.0774	-0.5709	-0.3518	-0.041	-0.9563	0.8797	0.2024	0.5415	-0.0639	-0.4402	-0.4271	0.1776	-0.4127	0.1608	-0.0296	1.1705	-1.5386	-1.6454	-0.0503	-0.1893	-0.4787	-0.931	0.7465	0.4451	0.3704	0.0609	-0.5625	0.5682	-0.4854	0.1544	2.9705	0.0637	-0.5096	-0.8827	-0.5184	2.7104	0.8724	0.2559	-0.0671
3	GLA093.1	-0.7874	-0.3381	-0.1836	-0.0343	-0.4801	-0.3694	-0.1486	0.3743	0.0114	0.0473	-0.2306	-0.2214	-0.3977	-1.0808	-0.8743	0.4614	0.0842	0.0386	0.8334	0.8275	0.6739	0.2949	0.5124	0.3178	-0.0863	0.0961	-0.3265	0.4849	0.7682	-0.19	-1.063	0.045	-0.6605	0.0716	0.4222	0.7277	0.1449	0.067	0.8004	0.0063	0.5472	0.0652	-0.5602	0.0033	-0.5013	0.5461	0.8953	-0.593
3	UHW021.1	-0.0576	-1.0221	-0.7218	-0.9081	-0.0167	-1.7521	-0.9387	-0.1036	-0.2527	-0.6262	-0.3807	-0.3659	-1.5576	-1.4141	-0.7605	-1.377	0.1211	-0.4601	-1.3	-1.0908	-0.4389	-0.8602	-0.6528	-0.7542	-0.6417	0.1332	-0.8574	-0.6318	-0.0406	-0.4921	-1.4802	-0.5395	-1.1537	-0.6502	-0.6489	-1.0024	-1.0266	-0.8971	-0.6578	-1.716	-1.3417	-0.6891	-0.2882	-0.8374	-1.5607	0.1866	-0.269	-1.4964
3	GLA226.1	-0.9018	-0.1965	-0.8325	-0.3443	1.2024	-1.2512	0.4495	-0.277	0.4355	0.2944	0.5667	0.0344	-0.0665	-1.0397	-1.3609	-0.4344	-0.3152	0.3332	-0.5982	-0.4154	0.4755	0.4151	0.2027	0.4523	-0.3955	0.3607	1.2758	0.5948	1.0851	0.2109	-0.8201	-0.6522	-0.6144	-0.1147	0.3443	2.0309	-0.5879	0.3267	0.5909	-2.0014	0.2999	0.5608	-1.2999	-0.0463	-1.4858	0.4572	0.6793	-0.1618
3	GLA077.2	0.3912	-0.2944	-0.1238	0.1742	0.1149	-0.1784	-0.5594	0.3072	-0.0539	0.2545	0.1198	0.2381	-0.9505	-0.2968	-1.1134	-0.1295	-0.309	0.1023	-0.0661	0.0059	0.5454	-0.2022	0.1635	0.135	-0.1068	0.4065	-1.2605	0.1458	0.413	0.2088	-1.3931	0.0765	-0.5505	0.2278	0.3785	0.2337	-0.133	-0.8233	0.4856	-2.7794	0.5276	0.224	-0.8311	-0.1789	-1.244	1.3965	0.3249	0.2521
3	UHW108.2	0.152	-0.161	-0.778	-0.5741	-0.9194	-1.1455	-0.2145	-0.7698	-0.2308	-0.2697	-0.2133	-0.151	-1.0077	-0.2319	0.3651	1.2205	-0.321	-0.4487	1.00E-04	0.0861	-0.5778	0.041	-0.5421	-0.3755	0.0043	0.0874	-0.2768	0.0751	-0.3804	-0.5115	-1.6353	-0.2252	0.0666	0.1774	-0.5493	-0.3646	0.8151	-0.6569	1.4696	-2.8411	0.5186	-0.3138	0.052	-0.8248	-0.9519	0.0034	-0.5415	-0.8917
3	GLA125.2	0.0771	-0.6455	-0.2331	-0.3123	-0.2882	-1.402	-0.2214	0.1919	-0.4216	-0.5254	-0.0658	0.4995	-1.5474	-0.8836	-0.494	0.681	0.3112	-0.0742	0.303	0.3412	-0.0334	-0.2944	-0.3416	0.1548	-0.3009	0.1482	-0.6147	0.0957	0.2007	0.0797	-1.3023	-0.7543	-0.0037	0.118	-0.124	0.1168	-1.3888	-0.3952	1.0401	-1.929	0.6178	0.0667	-0.8507	-0.3067	-1.3999	0.5651	-0.0929	-0.185
3	UHW129.2	-1.9301	-0.5827	-0.5321	-1.3729	0.4756	-2.0826	-0.8385	-0.7086	-0.0675	0.0867	-0.3953	-0.9908	-0.4453	-1.6537	-1.311	-1.2397	0.21	-0.3099	-0.1031	0.0573	1.0849	-0.906	-0.0966	-0.1008	-0.5366	-0.8694	-0.3145	-0.2108	-0.1764	-0.617	-0.7024	-1.2412	-0.483	-0.476	-0.4944	0.2141	0.9096	-0.258	-0.5687	-1.7255	-0.702	0.1542	0.2675	-0.6242	-1.5436	-0.602	-0.3571	-0.7545
3	C051.2	0.3101	-1.4748	0.0266	-0.5939	-1.0329	-1.345	-0.0031	-2.9823	-0.1559	-0.7232	-0.0207	0.8626	-2.5087	-1.588	-0.4477	-0.7979	-0.5344	-0.0056	0.3004	0.3481	-0.8078	-0.1629	0.0701	-0.1748	-0.3774	0.4196	0.9538	0.2024	0.4778	0.3682	-0.6221	-2.2277	-0.4344	-1.2402	-2.5007	0.0027	-0.274	-0.8214	-0.693	0.6353	0.666	-0.2423	-2.466	-0.444	-0.0401	0.7482	-0.1698	0.0668
3	UHW090.1	0.361	-0.1653	-0.6759	-0.3506	2.5791	0.1585	0.2361	-0.2077	0.4172	0.2443	-0.0033	0.5603	2.3118	0.01	-0.9739	0.3552	-0.1725	0.1493	0.4262	0.5165	-0.2015	-0.1808	0.0327	0.1478	-0.1202	0.3766	0.0461	-0.0201	0.5397	-0.3052	-0.4275	0.1387	-0.2898	-0.3285	0.4524	-0.8751	-0.1999	-0.2193	1.1067	-0.6064	0.6586	-0.2824	1.2273	-0.1274	-0.3318	-0.4326	0.5477	-0.1196
3	C068	-0.1054	-0.8385	0.604	-0.8175	-0.811	-1.2834	-0.3202	-0.7114	0.4887	-0.0559	-0.7269	-0.0157	-1.4921	-0.6932	-0.0278	0.9596	-0.6507	-0.2702	-0.1414	-0.0703	-0.2328	-0.2187	-0.1897	-0.4307	0.3001	-0.4532	-0.3715	-0.1981	0.6037	-0.4868	0.0692	-0.2334	-0.3015	-2.0987	-0.3243	-1.4062	1.4534	-0.1537	-0.0065	0.434	0.2408	0.1902	1.4811	-0.4339	0.3878	0.2886	-1.2498	0.3433
3	GLA165	0.4192	-0.4714	-0.1197	8.00E-04	1.4575	-1.2747	0.2067	0.8521	0.3795	0.0989	0.4662	0.8956	0.3149	-1.5776	-0.089	0.2716	-0.2101	0.4668	-0.3459	-0.4691	0.269	0.0105	0.1826	0.0582	-0.1194	0.8261	0.8394	0.576	0.489	0.5113	-0.1203	0.0268	0.013	-2.1566	0.447	1.728	-0.6946	0.3655	0.8533	-0.4037	0.9815	-0.1918	-1.1151	0.4523	-0.4001	1.0417	-0.2607	-0.2698
3	C013.2	0.1525	-0.179	0.2696	-0.5028	-0.273	-1.5216	-0.3005	0.0177	0.195	-0.0276	-0.2088	-0.0879	-0.0095	-0.8792	0.6263	0.259	0.1201	-0.5296	0.0152	0.006	0.3718	-0.2217	-0.3004	-0.0061	0.1725	0.1068	-0.9122	-0.2632	-0.172	-0.4459	-0.419	0.3943	-0.4483	1.4622	0.5655	-0.2848	0.7762	-0.9243	0.5815	2.2448	0.5129	-0.4557	-0.4381	-0.3427	1.5413	-0.2175	0.6079	0.4043
3	UHW100.1	0.1801	-0.2464	-0.0922	-0.2259	-0.4036	-0.1193	0.3205	-0.2134	-0.2405	-0.2747	-0.3074	0.4099	-0.6706	-0.2283	-0.755	-0.0683	0.1704	0.0794	0.3817	0.5393	-0.1177	-0.014	-0.718	-0.0777	0.2241	-0.0382	0.5542	0.4134	0.0109	-0.1642	-1.0308	-0.1649	-0.2727	-1.1758	-0.0149	0.2265	0.2386	0.4709	0.1773	-0.31	-0.9638	-0.1811	1.4485	-0.1604	-0.0582	0.383	-0.2943	-0.0417
3	C099.1	-0.2214	-0.7389	0.9812	-0.7921	2.9534	-1.7004	-0.4064	-0.6141	-0.2234	-0.1643	-0.2181	-0.6797	1.876	-1.0983	0.3063	0.0705	0.1013	-0.3655	0.0922	0.2099	0.0287	-0.2619	0.4076	0.1234	0.8562	-0.2335	-1.838	-0.38	0.1637	-0.4352	-0.8054	0.1879	-0.4695	0.8179	-0.1474	0.4211	-0.0198	-0.5575	-0.3585	2.5882	-0.8609	-0.4041	-0.9027	-0.6836	1.5272	0.4135	0.4147	0.2259
3	GLA152.1	-0.1322	0.722	0.0778	0.1964	0.0156	0.5652	-0.0595	-0.0877	-0.1626	-0.1203	-0.0171	0.471	1.5188	0.3388	-0.5812	-0.5654	0.2222	-0.1199	0.2872	0.2592	0.4599	-0.3859	0.2679	0.6322	-0.0155	-0.4126	-0.6441	0.4832	0.1423	-0.0942	-0.5232	-0.1199	0.2156	0.0756	0.1348	0.3723	0.4064	0.1278	0.533	0.7728	0.6596	-0.0478	1.5362	0.1151	0.3398	0.8814	0.6121	0.0594
3	C096.2	0.0742	-0.48	0.4446	-0.5264	-0.3262	-1.5369	-0.6466	-0.7327	-0.1577	-0.2909	-0.4433	-0.6421	-0.7027	-1.828	0.6053	0.7339	0.3659	-0.5999	-0.388	-0.2535	0.1583	-0.9263	-0.7694	-0.3521	0.9084	-0.3137	-0.0985	-0.0743	0.1294	-0.5559	1.0058	0.1008	-0.5851	-0.8107	-1.117	-0.7484	-0.4509	-0.626	0.7307	2.2418	0.1556	-0.0672	-1.0699	-0.4658	1.8836	-0.3614	-0.4999	6.00E-04
3	GLA220.1	0.5379	0.2275	-0.327	0.0064	4.1837	-0.2205	0.1375	0.5197	0.1913	0.2908	0.5383	0.939	2.9816	0.4484	-0.8703	-0.0723	0.0049	0.6521	0.213	0.2009	-0.3123	0.8012	0.9323	0.1923	-0.178	0.8688	0.8148	0.7086	0.0913	0.0669	-0.3181	-0.1066	0.0031	0.2726	0.6582	0.818	0.0397	-0.1931	0.175	-1.8088	0.4279	-0.0657	-0.8978	-0.2331	-1.4871	0.6045	0.2774	-0.2155
3	GLA089.1	0.0586	0.6778	-0.3664	-0.3055	-0.643	-0.6713	-0.2909	-0.432	0.0089	-0.4623	-0.0399	0.2312	0.0776	-0.0493	-1.1471	-1.2632	0.1033	-0.2206	-0.4074	-0.2489	-0.6659	-0.1525	-0.0694	-0.1596	-0.5007	0.0879	-0.3165	-0.6202	-0.2759	-0.2971	-1.9608	-0.184	-0.4072	0.2776	-0.0024	0.1008	-0.3543	-0.6264	-1.9063	-0.9864	-1.8448	-0.652	1.5258	-0.5955	-1.0064	-0.3072	-0.2653	-1.0856
3	GLA141.1	0.4827	0.1467	-0.0566	0.3032	2.3281	-0.3963	0.0642	-0.0071	0.0738	0.7854	0.624	0.4219	1.4599	-0.7254	-0.3569	0.1899	0.2058	0.4603	0.0924	0.0751	0.3685	0.2097	0.3264	0.109	-0.3978	0.644	0.3436	0.6002	0.053	0.0624	-0.7039	0.0079	-0.155	-0.3186	0.3874	0.6864	-0.6444	-0.0129	0.6354	-1.9728	0.3988	-0.2014	1.4297	-0.1224	-1.5593	1.4122	0.5842	-0.2821
3	C115.2	-0.006	-0.3692	2.2971	-0.2483	-0.6146	-0.804	0.0529	0.153	0.1567	0.0414	0.1208	0.32	-0.1176	-0.2733	0.9471	1.3222	0.0896	-0.2018	0.47	0.5046	0.3204	-0.3373	0.5004	0.4042	2.3703	0.4774	-0.4436	0.6063	0.2262	0.0923	-0.3836	0.7929	0.5299	-1.103	-0.0271	1.0738	1.0064	-0.185	0.8166	4.0647	0.3877	-0.2548	0.0235	0.2767	2.8342	-0.0275	-0.0388	0.3436
3	UHW128.1	0.4541	0.0099	-0.7319	-8.00E-04	-0.428	-0.7395	0.1219	-0.0691	-0.2245	-0.1016	0.1514	0.2336	0.7376	0.3661	-0.6149	0.9277	0.084	-0.3006	0.5274	0.5414	-0.0272	0.0368	-0.1575	0.0776	-0.3479	0.1701	-1.2708	-0.2564	0.1852	0.0048	1.7129	-0.28	-0.479	0.7985	-0.0421	-0.2425	1.9427	-0.482	0.8337	-1.785	0.2074	-0.0858	0.1401	-0.4117	-1.1261	0.355	0.6443	-0.1084
4	UHW144.3	-0.1931	0.012	-0.9081	-0.0121	0.1875	-0.4684	-0.4984	0.129	-0.0816	0.1173	0.0318	0.0085	0.9692	0.3624	0.2432	0.9879	0.2532	0.0633	0.5441	0.5183	0.0755	-0.1816	-0.0489	-0.1197	-0.3171	-0.0651	0.4108	0.1136	0.0079	-0.1385	-0.4607	0.2174	-0.1079	-0.1453	0.2326	0.2158	-1.8284	-0.3356	1.2968	-2.5359	1.0958	-0.2242	0.8244	-0.6672	-1.2525	-0.3847	0.2676	-0.9253
4	C171.3	-0.4173	-0.519	0.7623	-0.4356	-0.2268	-0.1075	-0.5052	-0.1327	-0.2458	0.0396	-0.5233	-0.4292	2.0186	0.0678	0.3405	-0.8117	-0.0718	-0.0115	-0.38	-0.6092	0.3501	-0.8444	0.1147	0.0192	0.6065	-1.5915	-0.2161	0.2081	0.0087	-0.391	-1.2527	0.5762	0.317	-0.272	0.2231	-0.0271	-0.2147	-0.2595	-0.3917	2.56	-0.4413	-0.4734	0.4087	-0.4498	2.148	0.6469	-0.0641	-0.1883
4	UHW021.3	0.4245	-0.1719	-0.0303	0.0569	0.9359	-0.1819	0.023	1.0031	0.8206	0.1635	0.6937	0.7812	1.0275	-0.5307	-0.7268	1.1034	-0.1933	0.6364	-0.2938	-0.3221	0.4687	-0.2572	0.7332	0.6174	0.0936	1.089	-0.3966	0.7582	0.9694	0.4606	-0.8447	0.2538	0.0855	0.397	0.688	0.4227	-0.4864	0.1436	1.973	-0.6923	1.1862	0.0332	0.399	0.0763	0.1231	0.9198	0.6336	0.2131
4	GLA226.3	0.0961	-0.1879	0.2793	-0.5126	-0.1108	-0.8924	-0.0227	-0.3833	0.213	-0.1883	-0.1678	-0.1145	0.446	-0.7802	0.9017	2.6878	-0.0965	-0.3973	0.5119	0.3816	0.3217	-0.0183	-0.2055	0.1545	0.9	0.2344	-1.2429	-0.2332	-0.238	-0.5111	0.0243	0.566	-0.1253	0.8094	0.2133	-0.1188	0.798	-0.9422	2.3478	2.315	2.5897	-0.4138	-0.0726	-0.365	1.7935	0.317	0.7918	0.2729
4	GLA077.3	0.3555	-0.469	0.2508	0.0142	-0.4377	-1.1404	-0.5614	0.2369	0.0145	0.0608	0.2209	0.0994	-1.1293	-0.7306	-0.3102	-0.0137	0.0313	0.1615	0.3169	0.2497	0.4689	0.1748	0.4406	-0.1092	-0.3678	0.1819	-0.5761	0.1001	0.4378	0.1983	-1.2002	0.1069	-0.5261	-0.0171	0.252	-0.0815	0.429	-0.9031	-0.5501	-1.0253	-0.2	0.3008	-1.4681	-0.2277	-0.6283	1.6158	0.4163	-0.0983
4	UHW108.3	0.3529	-0.0099	0.0721	-0.5045	-1.1239	-0.2061	-0.0587	-0.2597	-0.1843	0.1886	-0.1573	0.2674	-1.3394	-0.1698	-1.7029	-0.1238	-0.3041	-0.1271	0.366	0.3895	-0.5604	0.7623	-0.175	-0.2273	-0.3093	0.3801	-0.6273	0.2378	-0.1144	-0.3021	-1.3683	-0.2851	0.0723	-0.0075	-0.3686	0.1651	0.0198	-0.6987	-0.1057	-2.4649	-0.6315	-0.1111	-0.5388	-0.3975	-1.5092	0.0351	-0.325	-0.1856
4	GLA125.3	-0.0455	-0.3293	-0.7243	-0.5313	-0.3784	-1.1044	-0.4769	-0.0779	-0.7226	-0.5119	-0.4911	-0.1582	-0.7506	-0.9104	-2.6236	-0.7934	-0.1616	-0.4193	0.0858	-0.0979	-0.2259	-0.5596	-0.3668	-0.2232	-0.7998	0.013	-0.7335	-0.128	0.1779	-0.1258	-2.1869	-0.4763	-0.3796	0.0839	-0.2457	-0.2276	-1.4794	-0.5304	-0.1175	-1.8963	-0.3923	-0.5669	-0.9768	-0.431	-1.8169	0.3319	-0.4337	-0.5889
4	UHW129.3	-1.7954	-0.4062	0.0702	-1.3139	0.7965	-0.713	-0.7384	-0.5515	-0.0411	0.4552	-0.2983	-0.7722	0.2326	-0.633	-1.2108	-1.491	0.2381	-0.1549	-0.0152	-0.006	1.1124	-0.6026	-0.313	0.1325	-0.9509	-0.6885	-0.7683	-0.1309	-0.0358	-0.1824	-0.898	-0.9606	-0.3689	-0.5118	-0.8636	0.1089	0.248	0.2263	-0.9547	-1.3544	-0.861	0.1226	0.5273	-0.5825	-1.7113	-0.4867	-0.0138	-0.7385
4	C051.3	0.5376	-0.4896	-0.0432	-0.0901	-0.0902	0.3439	0.0559	0.1872	0.3175	0.0876	0.0523	1.219	-1.0247	-1.3454	-0.946	-0.9669	0.4036	0.1892	0.3172	0.3191	-0.7132	-0.2371	-0.3473	0.2572	0.0554	0.5371	1.0621	0.3716	0.3479	0.2967	-1.4445	-0.0503	-0.3101	0.0163	0.2024	1.5875	0.9814	-0.4329	-1.4475	1.7306	-0.4272	-0.1394	-1.5413	0.1653	0.9715	1.0499	-0.2476	0.0028
4	UHW090.3	0.6655	0.1154	-0.9013	0.0739	3.3609	-0.2631	0.6601	0.2934	0.7287	0.5252	0.4062	0.849	2.7535	0.1227	-1.4443	-0.9387	-0.5153	0.4764	0.578	0.5722	0.2796	0.4149	0.1875	0.6231	-0.5377	0.8927	0.1418	0.5557	1.0886	0.0938	-1.0342	-0.185	-0.4306	0.8259	0.7262	0.2831	-0.2281	0.1646	-1.299	-1.2687	-0.8199	0.1742	1.51	0.3234	-1.7619	0.0824	1.4506	0.0726
4	C013.3	-1.1576	-0.0691	-0.4966	-0.4463	1.9441	-1.0899	0.3009	0.226	0.3973	0.2296	0.6021	-0.0128	0.6746	-1.093	-1.1948	-0.0201	0.0383	0.2614	-0.2785	-0.1399	0.5102	0.4312	-0.0352	0.3321	-0.0931	0.4794	-0.4412	0.6442	0.8892	0.1406	-0.7446	0.0554	-0.3948	-0.2358	0.693	1.7873	-0.4634	0.3733	1.1824	-0.0882	0.8041	0.5456	-0.7818	0.0281	0.0626	0.321	0.6741	-0.4378
4	GLA220.3	0.2785	-0.2734	0.7605	-0.4306	3.7039	-1.6284	-0.4535	0.0621	-0.1547	0.3703	-0.2292	0.3185	2.5354	-0.7421	-0.7553	-0.6824	-0.0285	0.0152	-0.349	-0.2199	-1.0072	-0.4626	-0.0885	-0.4132	0.2113	0.2759	0.3816	0.1756	-0.3778	-0.5301	-1.9804	-0.1727	-0.4055	0.1546	0.0024	0.4856	-1.795	-0.6655	-2.0382	1.4165	-1.5114	-0.4219	-1.3357	-0.533	0.3244	0.3557	-0.6366	-1.0981
4	GLA128.3	0.4763	-0.3783	0.3949	0.0291	0.2023	-0.3545	-0.033	-0.3198	0.181	-0.163	-0.0088	0.1539	-0.6057	-0.1419	-0.1548	-1.1705	-0.1106	0.1576	0.0041	-0.136	-0.5567	-0.1396	0.0548	0.0561	-0.1328	0.4444	-0.2984	-0.1025	0.1824	-0.0444	-1.8756	-0.2064	-0.4436	-0.1679	-0.1445	1.5697	-0.656	-0.2314	-1.7044	0.7013	-1.0071	-0.1114	-0.8421	-0.1091	-0.0034	0.5683	0.1353	-0.8833
4	GLA084.3	-0.6621	0.2403	-0.3718	-0.003	0.1499	-1.4072	-0.2118	-0.1924	0.1298	0.0654	-0.1893	-0.7121	-0.8462	-0.5606	0.7002	0.3598	-0.2429	-0.2785	0.3473	0.5933	1.2475	0.036	0.0882	0.3816	0.0632	-0.4328	0.5987	0.6757	1.2912	-0.1013	-0.9116	-0.0079	-0.7924	-1.1393	0.0792	0.1147	-0.5802	0.2308	1.1662	-0.4199	0.455	0.3713	-0.0519	0.2077	-0.7393	0.885	0.5305	-0.1361
4	UHW106.3	0.3969	-0.4584	-0.0689	-0.6922	1.2032	-1.4097	-0.3408	-0.3143	-0.2953	-0.306	0.0227	0.4344	0.6257	0.0058	-1.0872	-2.2234	0.0014	-0.3431	-0.2116	-0.1435	-0.4455	0.8574	-0.0601	0.0148	-0.401	0.1333	-0.3855	-0.0359	0.4378	-0.0622	-1.8488	-0.7727	-0.1292	0.1124	-0.1023	0.4358	-0.4735	-0.4207	-1.5923	-2.3275	-1.1416	-0.211	-0.7263	-0.5298	-2.698	-0.4739	0.4764	-1.0527
4	GLA126.3	0.3914	0.0326	0.2115	0.1835	0.7738	-0.6831	0.1276	-0.0237	0.333	-0.4271	0.2256	0.2802	-0.3873	-0.1016	-1.5316	-1.5157	-0.0342	0.2913	0.1341	0.1982	-0.2668	-0.0176	0.1926	0.1124	0.0421	0.5591	-0.2168	0.1228	0.0585	0.1964	-1.7372	-0.299	-0.214	-0.0551	0.2624	1.8226	-0.3393	-0.0365	-1.5279	0.591	-0.9294	0.1903	-0.0641	0.0205	0.1326	0.6919	0.1786	-0.4917
4	UHW182.1	0.4233	-0.3068	-0.0833	0.0138	-0.5162	-0.4468	0.7056	0.3898	0.4976	0.0785	0.7924	1.0142	-0.4754	-0.126	-0.6731	-1.5473	-0.6669	0.7659	1.2583	1.1845	-0.406	0.7843	0.8579	0.6657	0.0219	0.9316	-0.0461	0.3734	0.3919	0.7922	-0.9477	-0.5413	0.5162	0.0609	0.6787	1.4377	-0.0899	-0.0024	-0.6722	-0.0063	-0.485	0.3835	-0.7757	0.1163	-0.4662	1.5389	0.7502	0.1588
4	GLA089.2	-0.0315	0.3638	-0.1393	0.038	-0.1874	-0.1726	-0.2224	-0.2396	0.3794	-0.4906	-0.3335	-0.1225	-0.3319	-0.1987	-0.2771	-1.2221	0.2193	-0.1694	-0.4689	-0.5475	-0.3035	-0.1007	7.00E-04	0.0999	-0.0084	-0.0996	-0.7002	-0.3791	-0.1913	-0.2698	-1.7208	0.0854	-0.2905	-0.1196	-0.1424	0.5843	-0.4625	-0.2627	-1.3592	0.258	-1.7	-0.1878	2.2564	-0.6074	0.1431	-0.7019	0.0753	-0.6645
4	UHW157.3	0.2905	-0.1861	-0.3312	-0.0574	-0.3284	-0.4517	-0.4258	0.4709	0.326	-0.3373	-3.00E-04	0.2287	-0.2361	-0.0278	-1.6149	-1.4149	0.1975	-0.1243	0.5857	0.5162	-0.0192	0.1287	0.7199	0.2206	-0.4672	0.4814	0.5667	0.2286	0.2319	-0.4292	-1.951	-1.1569	-0.5297	0.1189	0.2522	1.4544	0.4543	-0.3913	-0.5751	-3.1776	-0.7504	-0.7048	-1.1906	-0.3793	-1.8678	1.1349	-0.0912	-0.9033
4	GLA148.1	-1.2826	0.4544	0.055	0.1721	-0.615	0.0174	-0.113	-0.2751	-0.3409	-0.1512	0.0133	-0.8242	0.5	-0.1859	-0.857	-0.3838	-0.4725	-0.1354	0.2237	0.2558	0.6371	-0.1765	-0.099	0.1238	0.0373	-0.2445	0.3732	-0.0087	-0.1192	-0.1465	1.2067	-0.3541	-0.7302	-1.8592	0.0747	-0.9559	-1.1757	0.1508	-0.231	0.3194	-0.7368	0.1616	0.4699	-0.0101	-0.1138	0.2865	0.1172	-1.1814
4	C164.1	-0.1963	-0.3656	0.0344	-0.2729	-0.184	-0.0253	0.3523	-0.7763	-0.2224	0.4524	-0.1861	-0.0085	0.6927	-0.2655	0.4672	0.836	0.314	0.1164	-0.2853	-0.2836	-0.0034	-0.5482	0.3474	0.0481	1.0764	0.3309	-0.7757	-0.0782	-0.5508	-0.5754	-0.2432	-0.0307	-0.0746	-0.0163	-0.3525	-0.967	1.2087	-0.2	0.5857	3.3067	0.3553	-0.3037	0.4762	-0.0967	1.8441	1.2377	0.3877	-0.1292
4	C078.2	0.2418	-0.3976	0.8688	-0.3704	2.3155	-1.1508	-0.9453	-0.2825	-0.3238	0.2976	-0.3985	0.2101	1.4298	-1.0656	1.345	0.7929	-0.6174	-0.0351	0.0354	-0.0059	-0.4429	-0.4378	-0.0463	-0.3925	1.6743	0.0873	0.2364	0.1144	0.0368	-0.2869	-0.1807	0.5585	0.0822	0.1969	0.2871	0.1654	-0.4323	-0.7222	0.2238	2.8797	0.0704	-0.5115	-1.3959	-0.4531	2.018	-0.4161	-0.1053	0.3314
4	C094.3	0.1848	-0.5425	0.0567	-0.2221	3.8515	-0.5613	-0.278	-0.0357	0.0415	-0.1884	0.1191	-0.182	3.2301	0.5314	-0.7264	-0.2857	0.3219	-0.1357	0.4513	0.4011	0.2379	-0.4737	-0.372	-0.1488	0.0548	0.1147	0.5782	-0.1158	0.8618	-0.2461	0.0249	-0.4808	-0.926	0.0171	-0.1989	-0.408	0.7547	-0.8332	-0.0388	1.0711	-0.2444	0.1733	-1.1238	-0.2746	0.2636	0.1274	0.1485	0.1029
4	GLA059.1	0.4584	0.0603	0.139	0.1081	3.4757	-0.0054	0.4683	-0.2787	-0.0502	0.4465	0.3589	0.279	2.8172	-1.0269	-1.949	0.2122	-0.2374	-0.3775	0.6432	0.6644	-0.5586	-0.4908	-1.185	-0.0354	-0.671	0.301	-0.7909	-0.302	-0.1116	-0.2545	-1.4576	-0.3697	-0.6848	-0.1144	0.2849	-0.0098	0.6047	-0.4715	-0.8795	-0.8575	-0.4124	-0.1323	-0.0316	0.2753	-1.2307	0.0595	0.1184	-0.5465
4	UHW128.3	0.3888	0.064	0.4232	0.2864	-0.8951	-0.7274	0.0417	-0.0763	0.0088	-0.0079	0.5782	0.0157	1.0153	0.4814	0.1265	0.8835	-0.1281	-0.2566	0.7676	0.7256	0.0495	-0.0503	-0.2626	0.3857	-0.1023	0.0833	-0.9046	-0.0257	0.1615	-0.0406	-0.8917	-0.6054	-0.203	0.3886	-0.0566	-0.6698	0.3057	-0.3119	0.777	-1.616	0.3996	-0.0102	-0.1148	-0.4241	-1.2545	0.4691	0.6208	-0.5697
5	H29	-0.9949	2.3573	0.1793	0.915	2.3745	2.7682	-0.2079	-1.0786	0.038	0.0973	-1.067	-1.4367	2.067	1.854	0.0224	-0.8175	0.3867	-0.3964	0.3027	0.4233	0.4349	-0.9195	0.6571	-0.1631	-0.4202	-0.3398	1.2914	0.6812	-0.8175	-0.5111	-1.357	-0.5464	0.4748	-0.5156	-0.156	1.9595	-1.899	0.382	-0.7677	0.836	-0.8687	-0.1461	1.8299	-0.1246	0.0501	-1.2567	-1.0708	-0.6319
11	H41	-1.5165	2.0281	1.1942	-0.2277	-0.2865	3.9534	0.5554	0.1584	-0.1243	0.0851	0.1367	-1.7321	3.5964	4.4132	1.2216	1.3511	2.8199	-0.2847	-0.9228	-0.6753	1.0857	-0.69	-0.5423	1.1022	0.9666	-0.4359	-0.5133	0.0916	-0.0308	-0.5281	3.612	0.555	0.3939	-2.0106	-1.2185	-1.8308	-0.5599	0.5676	1.6498	-0.0022	1.5024	0.2735	5.5657	0.1784	0.6324	-1.2844	-0.9595	0.3841
5	H42	-0.044	-0.5893	2.0234	-0.5095	-0.3199	0.3457	-0.1792	-0.6853	-0.1236	-0.3393	-0.8939	-0.1134	-0.2829	-0.1799	1.8488	1.4153	-1.0682	-0.094	-1.0737	-1.07	0.1421	-0.3374	0.8576	0.0207	2.6766	-0.1208	-0.0551	0.1126	-0.1226	-0.2986	4.5247	-0.1707	0.4823	0.185	-0.9071	0.4409	-0.3289	0.1714	0.5457	3.8793	0.1142	0.0215	-0.7159	-0.1446	3.0005	-0.1845	-1.0923	0.03
11	H49	0.4154	0.4654	0.6077	1.5921	1.1161	0.5818	0.4225	0.3148	0.0585	0.3619	0.2751	-0.7089	0.126	1.6543	1.4241	0.7624	-0.3822	0.2226	-1.8358	-2.0743	0.7319	0.8832	0.795	0.0061	0.9467	0.3735	-0.8911	0.8644	-0.1676	0.4166	-0.3398	0.7469	0.3772	-0.1368	-0.0393	-1.0895	0.0803	0.2991	-1.7271	3.202	-1.0558	-0.1647	2.0286	0.2107	2.7796	-0.0488	0.6211	0.1225
5	H50	-0.3576	0.4086	-0.8887	0.3715	-0.1126	1.1342	-0.4242	-0.195	-0.7797	-0.1018	-1.2407	-0.6277	-0.9802	-0.1567	-0.4243	-1.4048	-0.9751	-0.3027	1.8994	2.152	-0.6771	-1.1341	1.9079	-0.3792	-0.71	0.2159	0.4776	0.2448	0.3512	-0.3467	1.379	-0.5689	-1.0604	-0.6538	-1.1698	2.5636	-0.9795	-0.2205	-1.0413	-1.8764	2.1278	0.0406	-1.0983	-0.0527	-1.3376	-1.036	-1.6789	-0.2024
5	H51	-0.8477	3.8094	1.1844	0.5576	0.5962	3.4566	-0.0283	0.5014	-1.2221	-0.7933	-0.8012	-1.8165	1.1217	3.9479	0.751	-0.8744	0.6217	-0.1223	-0.6063	-0.7001	-0.5461	-0.4341	1.0689	1.7182	-0.4663	-0.4166	0.0804	0.0797	-0.201	-0.442	1.6514	1.3197	1.2412	-0.0337	-0.7783	1.0526	-1.5501	0.4768	-3.2968	-1.3374	0.5379	-0.3676	3.4797	0.2742	-1.1547	-1.4741	-0.1894	-0.6447
11	H55	-0.2352	0.6947	-0.0322	2.0773	-0.5775	1.8033	-0.8442	-0.3084	0.418	-0.0809	-0.2472	-1.0448	2.7823	1.683	0.4448	0.1154	0.3754	-0.2179	0.8044	1.0075	1.2641	0.9032	0.0329	-0.3176	-0.284	-0.519	0.0834	-0.4557	0.2343	-0.6669	-0.5962	-0.0851	0.7895	0.273	-1.406	-0.6285	2.6895	0.683	-0.5313	-0.8292	-0.8402	0.2319	2.1119	0.4021	-0.5096	-0.1414	0.2317	0.8377
11	H58	-0.7433	1.6403	-0.7924	-0.1036	1.7106	2.2441	0.1921	-1.1443	-0.7652	-0.4809	-0.7216	-0.6255	1.9954	2.1454	0.306	-0.0136	-0.0444	-0.9311	-1.7701	-1.8247	0.0178	0.3548	0.65	-0.0853	-0.2406	-1.028	-0.7864	0.5708	-1.6168	0.0087	-0.0932	-0.0599	-0.5514	-0.4588	-0.6569	1.5687	-0.266	0.589	0.4935	-1.4712	0.1595	-0.8163	-0.0048	-0.3821	-0.8734	-1.9365	-0.437	0.1737
5	H63	0.3633	3.0221	-0.1592	-0.4997	-0.5388	1.3882	-0.1826	-0.4999	0.4592	0.023	-0.7696	0.2156	-0.6233	2.939	-1.3678	-0.8139	-0.2151	-0.38	-0.6044	-0.5103	0.0064	0.183	0.8747	1.3177	-0.9802	0.5131	0.611	0.5348	-1.1452	-0.447	-0.5132	-0.6036	-0.4321	-0.2753	-0.4422	-0.8724	2.5296	-0.0151	-1.7435	-2.3152	-0.1327	-0.8107	-0.8482	-0.4344	-1.6951	-0.7182	0.6242	0.3188
5	H68	-0.1175	1.2919	0.0895	1.8858	-0.0108	1.6254	-0.0417	-0.2805	-1.2786	0.2987	0.6218	-0.5129	2.5165	2.9104	1.6334	0.006	-0.5431	-0.366	-3.5994	-3.5048	0.2668	0.9599	-1.1823	-1.2466	-0.5243	-0.0262	0.6873	-1.0999	-1.2392	-0.2706	0.4312	0.6949	0.8487	-0.9988	-0.9238	-1.3115	-0.5203	0.56	-0.3851	-1.5535	0.0167	0.4924	2.823	0.5233	0.0034	1.0233	0.28	-0.9184
5	H64	-0.0609	-0.152	-0.3274	-0.1107	0.9436	0.5952	1.1556	0.0154	0.381	-0.0017	0.7128	0.4273	0.2957	-0.0621	-1.6159	-0.5072	-0.3488	0.0259	-1.1339	-1.2227	-0.301	0.6907	-1.212	0.232	-0.3295	0.6823	-0.2736	-0.2569	-0.3634	-0.012	-0.0164	-0.6606	0.0669	-0.0249	-0.4781	1.2575	1.863	-0.0039	0.6563	-2.0691	0.0734	-0.1625	-0.1585	-0.2512	-1.2117	1.5253	-0.8467	-0.1541
5	H30	0.4888	1.359	-0.284	0.1603	0.6594	1.011	0.0403	-0.4795	-0.9483	-0.3317	0.1002	0.6696	-0.0769	1.1744	-0.7793	1.0241	-0.1789	0.1771	-2.6433	-2.6978	-0.379	0.4484	1.1271	-0.2338	-0.1894	-0.1215	3.6054	-0.1335	-0.8657	0.4904	1.3004	0.1001	0.3951	-0.5078	-0.1277	-0.5249	-0.4642	-0.1903	1.0853	-1.1006	1.2976	0.2819	0.3012	0.0057	0.2666	-1.2135	-0.3334	0.7286
5	H31	-0.3945	0.1309	0.4297	0.3361	-0.51	0.9683	-0.8972	-0.4181	-0.0395	0.043	-1.3519	-1.8003	-0.5365	1.1256	0.6263	0.4567	-0.0276	-0.2026	0.0232	0.1311	0.3086	0.4192	-1.4921	-0.4814	0.8563	-1.1174	-0.1224	0.1349	-2.3012	-0.7704	3.2793	-0.1512	0.0097	-0.6193	-1.3973	0.9652	0.0916	0.1903	0.0221	2.3836	-0.3413	0.218	-0.6495	-0.13	1.3487	-3.3937	-0.913	-0.1749
5	H33	0.3619	1.2811	-0.1344	0.6371	1.6634	1.6697	0.0768	0.2109	-0.5522	0.1905	-0.401	0.3816	-2.2768	2.1004	-0.2382	0.3308	-0.287	0.3496	-3.038	-3.1728	-0.3946	-0.3694	0.4301	0.6627	-0.7902	-0.4588	1.2181	0.0358	0.1266	0.5568	0.0164	0.2045	0.2206	-0.2327	0.1894	-0.4679	-1.666	0.7838	-1.0864	-1.1084	-0.3957	-0.1805	1.5835	0.4736	-0.5731	-2.07	0.5604	0.6028
5	H34	-0.4213	0.6461	-0.0536	-0.201	0.7625	1.6608	-0.7032	-0.7534	-0.0088	0.0361	-0.7382	-0.5416	-1.1399	0.0387	0.108	0.443	0.2349	-0.289	0.403	0.2377	-0.385	0.9657	-0.0215	-0.1703	-0.0905	-0.1505	-0.8592	-0.2519	0.1514	-0.6832	0.9294	-0.1725	-0.0929	0.1057	-1.374	-0.1351	1.57	-0.0552	0.9036	-0.1476	1.2326	-0.164	-0.5649	-0.2525	-0.1973	-0.8115	-1.3487	0.1579
5	H36	-0.3317	0.1336	-0.7421	-0.5391	-0.705	0.5281	-0.377	-1.6368	-1.2244	-0.3022	-0.5422	-0.9726	4.4488	-0.2468	0.3871	0.3547	-0.1158	-0.4432	-0.5653	-0.5935	0.2084	0.3238	-0.3066	-0.9448	-0.1233	-0.4979	0.3014	-1.0224	-0.7738	-0.3183	-0.776	-0.2247	0.2035	-0.4844	-1.9102	-0.0683	0.1028	-0.3008	0.9768	-1.7373	1.1128	-0.3897	-1.6127	-0.3084	-0.7496	-0.4301	-1.6601	-0.5102
5	H37	-0.0534	0.3821	0.3977	-0.0059	3.6337	0.4865	0.3712	-0.6013	-0.3541	0.0686	-0.5188	-0.1886	2.7108	-0.6051	-0.5339	-1.073	0.2601	0.1669	0.2635	0.2532	0.0118	-0.34	0.9122	-0.3255	-0.0043	-0.1864	-0.1879	-0.5735	-0.2802	0.1944	-1.1305	-0.2649	0.0404	-0.7491	0.3945	1.6692	0.74	0.0375	-0.368	0.51	-0.4563	-0.078	-0.5308	-0.1561	0.6718	-2.6896	0.0129	0.4635
5	H38	-0.3028	1.5753	0.8325	0.3291	2.2809	1.0351	-0.282	-0.6054	-0.0413	0.0804	-0.4392	-0.4491	1.4816	0.6934	0.5443	-0.1824	0.0858	-0.0152	-1.964	-1.7102	0.3374	0.0525	0.0307	-1.0594	0.4117	-0.3765	-0.06	-0.5873	0.0083	-0.2052	-0.8201	0.9226	1.0182	0.7577	-0.8106	-0.2773	0.8068	0.0067	0.1282	0.9985	0.9013	-0.213	1.8146	0.8826	1.2293	-1.2643	-0.7689	0.2972
5	H40	0.1878	1.5651	-0.2907	0.5589	-0.657	1.3525	0.0191	0.1992	0.1297	0.4592	-0.1953	-0.2065	-0.5934	3.103	-0.8432	-1.4911	-0.6409	0.5143	-1.9826	-2.1015	-0.6944	0.3544	0.5352	0.5355	-0.8503	0.1548	1.1212	-0.5961	-1.1829	0.4928	-1.1535	-0.7071	-0.9991	-0.8834	0.3554	-1.5776	1.8438	0.6692	-2.187	-0.9788	-0.2244	0.0102	0.1765	0.3601	-1.0884	-2.1846	1.2748	-0.1215
6	H003	-0.1196	3.3836	0.6138	-0.1973	2.4939	0.4741	-0.1887	-1.1773	-0.0863	0.2169	-0.2477	-1.6881	1.6985	-0.3286	1.2818	2.4708	-0.1345	-0.4016	-1.203	-1.3667	0.426	-0.761	1.0798	0.0189	1.4285	-0.925	-0.3696	-0.7316	-1.2455	-0.2644	4.382	1.0397	0.402	0.3795	-0.492	1.7295	2.3024	-0.0345	2.5067	1.2042	2.0673	0.3213	1.0251	0.3621	1.5976	-0.4756	-0.1943	0.4852
6	H28	-0.3491	1.9616	-0.5287	-0.4707	0.0224	0.8549	-1.7315	-0.3642	-0.7103	0.1112	-1.4127	-0.6636	0.9657	2.8795	0.1237	-0.5713	-0.0757	-1.022	-1.2448	-1.0337	-0.8087	-0.5845	0.1456	-0.5346	0.2753	-0.7984	-0.0678	-1.2185	-0.5703	-0.7903	2.1866	-0.0283	-0.4605	0.0214	-1.4453	-0.6256	-1.444	-0.2777	-1.6023	0.3494	-1.5231	-0.2794	2.9276	0.0895	0.1769	-1.5579	0.7499	-0.4547
6	H60	-0.1083	2.1309	1.1484	0.78	0.5507	4.0078	1.1167	-0.1045	-0.1632	-0.2754	-0.2386	-0.3147	4.306	3.8538	2.0519	0.1125	1.8184	0.4834	-1.2544	-0.8693	0.4966	-0.1414	0.5667	1.0412	1.1853	-0.1117	0.4389	0.064	0.2933	0.2775	-0.7423	0.2084	0.5684	0.2061	-0.6818	0.4503	-0.9971	0.509	-0.0685	3.04	-0.1047	-0.196	5.6369	0.1556	2.3224	0.2815	-0.2055	-0.0925
6	H65	-0.5849	-0.8913	0.3145	-0.2038	0.3359	-0.4773	-0.5986	-0.8124	-0.5803	-0.7214	-0.852	-0.3723	-2.1573	-1.1967	-0.8739	-0.4641	0.5672	-0.1636	-1.442	-1.3022	-0.0118	-0.3858	0.0527	-0.88	0.1739	-0.9748	-1.5041	-0.489	-0.6336	-0.9339	0.8285	-0.9195	-0.3235	-0.3703	-2.0726	-0.3783	-0.8243	-0.0044	-0.0204	-1.8135	0.0328	0.1405	-1.0628	-0.0097	-0.7226	-1.2886	-1.4849	0.4839
6	H66	-0.3226	1.413	0.4566	-0.0681	1.5529	4.6728	-0.6732	0.4524	-0.2977	-0.2066	1.2108	-0.9773	4.1674	4.5772	3.8378	-1.3978	3.5576	0.6487	1.0055	1.0145	-0.3339	-1.0648	-0.5119	0.1646	-0.5235	-0.7322	-1.015	-2.9284	-0.626	0.5127	2.2591	0.6598	0.7217	0.7373	0.1513	-3.5959	2.0241	-0.8789	-3.1512	1.7351	0.0264	1.0705	9.3418	0.7715	-0.116	-2.3153	0.5813	1.7942
6	H56	-0.1956	0.7153	-0.3326	0.45	0.5071	0.7249	-0.4897	0.0403	-0.8795	-0.0089	-0.5402	-0.0217	0.4849	0.1565	1.0957	1.5288	0.2191	0.2283	0.6918	0.7495	-0.1659	-0.6634	0.3457	0.2123	1.3314	0.1302	-0.5186	-0.4181	0.4365	0.3085	2.64	0.7058	-0.0899	0.0453	0.059	-1.126	-0.9976	-0.7221	1.0277	1.8513	1.1144	0.0621	-0.4134	0.2121	1.5179	-0.7072	-0.9702	0.7576
6	H57	-3.1481	-0.4802	-0.7595	-1.0594	-1.011	-0.9315	-1.6353	-1.7303	-1.5583	-0.7589	-2.1221	-2.9031	-0.9859	-1.7145	-0.1227	-1.9181	-1.2034	-1.5425	-0.224	-0.5745	-0.4902	-2.1365	-0.8169	-1.2208	-1.4306	-1.353	-1.2325	-2.0724	-1.2621	-2.0407	-0.7576	-1.3088	-2.3986	-1.3891	-2.816	-2.0933	0.1587	-1.9309	-0.9719	-2.9471	-1.5392	-1.3803	0.1792	-1.7468	-2.7691	-2.8115	-2.5514	-0.6074
6	H004	-0.4484	2.8687	0.9272	-0.1239	2.5369	3.688	-0.5582	0.3736	-1.7196	0.5395	1.5095	-0.4504	1.5729	4.6084	1.8007	0.5593	1.0074	0.6133	-2.2277	-2.1894	-0.9297	-0.4123	-0.0088	0.7172	0.0056	-0.013	-0.4996	-1.9761	0.3922	1.7777	2.2358	1.1621	0.583	-0.1048	0.6996	-3.5142	0.32	-0.9305	1.3012	0.6605	0.8314	1.3855	5.1634	0.1197	0.7399	0.1002	4.0745	0.7886
6	H006	-1.584	1.287	1.2975	0.7033	-0.5056	1.3989	-0.028	-0.0658	0.0157	0.5023	-0.42	-1.974	1.3074	1.1001	0.8854	0.7919	0.0466	-0.4303	0.2662	0.2621	0.9046	-0.3693	-0.1249	0.6975	0.856	-0.7622	-1.3422	-0.7069	0.3088	-0.2497	1.0816	0.1461	-0.3854	-0.6731	-0.6636	-2.095	0.2034	0.2446	1.353	2.6496	1.0694	0.2365	1.5734	0.2176	2.8093	-1.7662	1.2079	0.2064
6	H005	-0.0559	-0.6825	0.1253	0.6469	-0.5657	-0.6562	-0.3556	-0.2106	-0.0346	-0.412	-0.9588	0.0696	-0.5331	-0.9518	-0.4694	-0.6263	0.2129	-0.0821	-2.649	-2.6998	0.8114	-0.6249	0.3576	-0.0185	0.1841	-0.7073	-0.4271	-0.3592	7.00E-04	-0.686	-0.1667	-0.9655	-0.2387	-0.1533	-0.6653	-0.1126	-0.3438	0.5982	-0.9063	1.203	-1.0025	0.0684	0.6361	-0.1188	0.8781	-1.7874	1.0961	0.6958
6	H007	-0.4988	0.3781	-0.3802	0.169	-0.1692	0.3414	1.3153	0.1716	0.4697	-0.0784	0.0588	-0.1928	-0.5816	0.3025	0.7252	2.1406	-1.0545	-0.1485	2.6961	2.8049	-0.3726	-0.4067	-0.0315	-0.1198	0.3609	0.2841	0.0551	0.1129	-0.499	-0.427	3.8864	1.1792	0.6445	-1.3819	-0.2932	0.8411	-0.2511	0.7875	1.6405	1.3292	0.7661	0.5449	-0.127	0.401	0.6276	-1.0186	-0.7624	0.3019
6	H009	0.6227	-0.5664	1.2538	-0.46	0.0142	-0.964	0.0031	0.1554	-1.0448	0.3434	-0.6476	1.2114	-0.7593	1.111	1.9364	1.024	-0.4357	-0.3177	-2.511	-2.6856	-0.1686	0.4066	0.5929	0.0689	2.5005	0.059	-0.5256	-0.1935	-0.3719	0.4099	1.7527	1.1215	0.3366	-0.0605	0.8763	-0.7276	-0.9354	0.1599	-2.5	4.2617	-0.6573	0.0168	0.6152	0.0755	3.4589	-0.2908	1.1218	0.4674
6	H018	-0.7042	2.7389	3.3419	1.5623	5.3626	5.0306	-0.2443	-0.2788	-1.6112	2.1344	1.3935	-1.192	3.8075	4.9975	6.0268	2.043	4.6993	0.8984	2.1751	2.1923	0.0273	1.6753	0.1142	1.1835	0.0465	-0.3875	0.2347	-1.0162	1.069	0.6027	5.546	1.7233	1.3509	1.0458	-0.7578	-1.4603	2.5775	-0.0085	0.6771	1.2124	5.4273	1.9986	10.5232	1.499	0.9829	1.0429	3.6768	1.7118
6	H35	-0.3816	-0.4798	0.0643	0.2273	1.2027	-0.1707	-0.8946	-1.3412	-0.8179	0.0563	-0.92	-0.8837	-1.8527	0.1607	-0.3143	-0.2407	-1.029	-1.0283	-0.6852	-0.5941	-0.1544	0.4355	-0.2155	-0.2597	0.8298	-1.0317	-1.7759	-1.468	0.0046	-0.4221	1.7008	-0.2806	-0.393	0.1817	-1.1503	-1.9037	1.2749	0.0178	-0.5431	1.1619	-0.5136	0.6504	0.189	-0.0266	0.8721	-0.8791	1.1454	0.8435
6	H67	-0.4998	0.3854	0.3757	0.9324	1.9021	0.8875	-0.4483	-0.5472	-0.9897	-0.5684	-1.0357	-1.2524	3.3542	3.2667	0.9173	0.2146	0.4661	-0.5029	1.0281	0.9945	-0.5056	0.1145	0.8445	-0.9418	-0.437	-0.3795	0.1263	-2.0628	0.0517	-0.1074	2.2823	-0.9556	0.4448	0.1577	-0.9831	-2.3126	2.3213	-0.1533	0.7468	-0.1036	4.1085	0.144	1.9425	0.7815	-0.3303	-0.294	0.1266	1.4472
7	C008	-0.0625	-0.6846	-2.00E-04	-0.3971	-0.6707	-0.0956	-0.4552	0.1599	-0.2161	0.0079	-0.254	0.4879	-0.8356	-0.0435	-0.0265	-0.2359	-0.5221	0.1748	0.4808	0.3698	-0.1187	0.1729	-7.00E-04	-0.2316	0.4541	0.3409	0.6568	0.1375	-0.1164	-0.0841	-0.0593	0.0185	-0.0864	0.2147	0.0419	0.3127	0.4458	-0.4064	0.0025	1.4523	0.6674	-0.665	-0.2201	-0.0141	1.1743	1.0923	-0.0324	0.0029
7	C023.1	-0.3891	-0.4591	3.4661	-0.4185	0.074	-0.4837	-0.0382	0.2355	-0.6216	-0.1746	-0.6223	-0.3364	-1.7851	-1.5011	3.767	2.8201	0.0351	-0.0923	-0.1373	-0.1669	-0.7157	-0.44	-0.3387	-0.4391	5.0684	0.1899	0.2426	0.3486	-0.7867	-0.624	5.6764	2.1971	1.3302	0.8977	0.2423	-0.022	-0.6085	-0.7148	1.2577	5.1274	1.5889	0.0488	-0.6572	0.1218	4.9063	-0.147	-0.9255	-0.0779
7	C067	0.1182	-0.4369	-0.6142	-0.5921	-1.2815	-2.0986	-0.5472	-0.4309	-0.2955	-0.1893	-0.1263	0.2335	-2.2954	-1.5873	-0.0224	-0.2281	-0.4619	0.0296	-0.77	-0.6435	-0.0774	-0.2539	-0.6159	-0.2012	-0.3228	0.2217	0.5142	-0.1801	-0.2134	-0.4697	-0.092	-0.6659	-0.2824	-2.0816	-0.1863	-0.2289	-0.7787	-0.5048	0.1135	-1.4768	0.4404	-0.6132	-1.9388	-0.2788	-1.072	-0.2038	-0.4444	-0.7486
7	C064	0.1065	-0.3512	0.7371	-0.2733	2.9591	-1.6883	0.1528	-0.3729	-0.0564	0.5747	-0.3699	0.1609	1.7409	0.0068	0.5965	0.533	-1.1341	-0.0771	-0.3105	-0.2133	-0.171	-0.1364	0.2136	-0.2649	0.93	-0.3798	-0.0451	0.1913	0.3575	0.1033	-0.0266	-0.1686	-0.0185	0.6474	0.0075	0.0436	0.5236	0.3215	-0.178	2.4665	0.0213	0.0916	-0.5087	0.1457	1.6718	-0.0138	0.0463	0.7096
7	C154	0.3113	-0.2578	-0.0187	-0.2365	0.6375	-0.567	-0.6799	0.4862	0.4389	-0.2503	0.0872	0.6368	0.5384	-0.3312	0.0265	0.0039	-0.3782	0.2817	-0.4957	-0.3824	-0.3578	0.0173	0.2705	-0.1963	0.2869	0.4393	0.8739	-0.0663	-0.0171	-0.0048	0.4997	-0.1223	-0.2562	-0.3116	0.5992	-0.5503	1.11	-0.6512	0.0885	0.2181	-0.0167	-0.1558	0.1034	-0.4109	0.1064	-0.5035	-0.1482	-0.2657
7	C024	0.0273	-0.1812	3.4557	-0.2335	-0.1151	0.1574	0.2338	0.533	0.1159	1.4749	-0.1224	0.1748	-1.0781	-1.0916	3.205	2.6387	0.62	0.3972	0.6078	0.465	-0.3935	-0.0054	-0.1615	-0.3571	4.6589	0.5825	1.0085	0.3881	-0.0144	-0.0087	5.2039	2.2303	1.4237	0.6979	0.3532	0.136	0.1266	-0.4077	1.1221	5.4524	1.0138	0.2802	0.4179	0.4916	5.1734	-0.2517	-0.1679	0.0314
7	C210	0.2736	0.0384	1.2223	-0.3395	-0.1221	-0.7937	-0.3023	0.1666	0.109	0.2119	-0.0915	0.7332	-0.801	-0.9267	0.4966	-0.1526	0.2466	0.1083	-0.2207	-0.3701	-0.1654	0.5689	0.0287	-0.1621	1.4851	0.4542	0.1085	-0.3924	0.0081	0.1414	-0.3329	0.4065	0.0296	0.5331	0.7836	0.4236	-0.1792	-0.2397	-0.4276	3.5371	-0.2516	-0.4626	-0.067	-0.0527	2.5126	-0.3487	-0.6941	0.3957
7	GLA107	0.006	-0.059	-0.3116	-0.3383	-0.4851	-0.3818	0.2846	-0.0838	0.1658	0.3138	0.1338	0.4675	-0.9104	-0.3845	-0.9815	-1.1952	0.1859	0.3501	0.6735	0.7715	-0.1301	-0.0353	0.2529	-0.0646	-0.7928	0.4095	0.1991	0.4151	0.2925	0.0492	-1.5351	0.0859	0.344	-0.0978	0.2113	0.9302	-1.4194	-0.1231	-0.5379	-0.436	0.1211	-0.0846	-0.5067	-0.3064	-0.964	0.6402	-0.3917	-0.722
7	C191	0.3513	-0.5078	1.1277	-0.3168	-0.0142	-1.4816	-0.0442	0.0306	0.41	0.1268	-0.0698	0.606	-0.9863	-1.5317	-0.0499	-0.2648	-0.017	0.1559	1.2709	1.0587	-0.4334	0.1923	-0.1983	-0.2111	1.1979	0.838	0.6209	0.3417	-0.2049	-0.0136	-0.3369	-0.1144	-0.1102	0.3453	0.2004	-0.0027	1.0483	-0.6143	-0.3245	3.3675	0.0165	-0.3457	-0.5881	-0.142	1.9939	-0.1077	0.0138	-0.423
7	GLA099	0.366	-0.3369	0.4475	-0.5908	-0.9885	-0.4018	0.3401	0.1157	0.175	0.01	0.3786	0.6126	-0.8133	0.1512	-1.4324	-1.1292	0.3158	0.4417	0.1372	0.1395	-0.4436	0.3591	0.5355	0.3037	-0.526	0.8326	0.4006	0.1016	0.8259	0.3599	-0.7961	-0.6232	-0.1661	-0.2052	0.3718	0.0661	-0.9215	-0.0341	-1.4799	-1.9196	-1.3861	-0.0211	-0.618	0.0203	-2.2218	1.2375	-0.1552	-0.7631
7	GLA091	0.6527	-0.4398	0.2668	0.0955	-0.4423	-0.6745	-0.3487	0.099	0.1773	0.3304	0.3423	0.551	-2.0094	-0.0845	-0.8642	-1.0936	-0.841	0.0957	-0.0015	-0.0095	-0.5953	1.2005	-0.1219	0.1991	-0.2059	0.5426	1.5449	0.1878	-0.0217	-0.1483	-0.4328	-0.131	0.0912	0.5298	0.2548	-0.141	-0.7111	-0.5616	-0.4243	-0.9521	-0.8127	-0.0927	-0.885	-0.6928	-0.9979	-0.6568	0.0696	-0.6352
7	GlA118.1	0.4125	-0.1776	-0.2026	-0.047	-1.053	0.3143	-0.59	-0.0328	0.122	0.2029	-0.0891	0.4024	-0.6482	-0.8258	-1.129	-0.5883	-0.5644	0.0577	0.0293	0.03	-0.8684	0.3908	-0.3403	-0.2749	-0.3396	0.117	-0.0011	-0.2075	-0.1567	-0.5539	-2.6007	-0.0446	-0.2635	-0.6627	0.3617	0.0621	0.1329	-0.577	-0.7325	-0.5365	-0.494	-0.3221	-0.888	0.008	-0.7832	-0.0034	0.0775	-1.2219
7	C092.1	0.225	-0.027	1.193	-0.1686	0.3187	0.3473	-0.2802	0.4434	0.2179	-0.3095	0.322	0.3188	0.0795	0.1967	-0.3042	0.9402	-0.2185	0.2137	1.1385	1.1709	0.164	-0.5579	-0.0495	0.3982	1.0697	0.2198	0.4136	0.2128	1.0377	0.1759	-0.6206	0.2905	0.0072	0.0819	-9.00E-04	1.1377	-0.0062	-0.5815	0.5835	2.8879	-0.4076	0.4679	0.4077	0.1666	2.0624	1.7989	0.3548	0.1666
7	GLA158	0.5921	0.0371	-0.8779	0.0654	-0.5285	0.3377	0.3748	0.5577	0.4828	0.0142	0.3317	1.6436	0.078	-0.0058	-1.9538	-1.3843	-0.1001	0.6198	-0.4556	-0.5035	-0.5125	0.1912	-0.0696	0.4808	-0.7966	1.1576	1.4727	1.0026	0.139	0.5313	-1.6846	-0.4115	0.0264	0.1618	0.8096	1.0822	-0.5001	0.1466	-0.0032	-1.7147	-0.1149	-0.0024	-0.6505	0.1004	-1.6069	0.9352	0.1091	-0.2704
7	GLA202	0.6702	0.3564	-0.2979	0.0121	-0.8231	0.1969	0.6876	0.6039	0.4667	0.5692	0.5573	0.7224	3.5433	-0.4348	-1.2701	-0.0098	-0.2815	0.3862	1.3245	1.3097	-0.3376	0.3653	0.4452	0.4947	0.151	0.9024	1.1506	0.4429	0.287	0.0348	-0.6869	-0.1483	0.2382	-0.2387	0.6964	-0.2062	0.0179	0.028	1.1124	-0.4478	0.8785	-0.1211	-0.9467	-0.0033	-0.4183	1.2698	0.3538	0.0097
7	UHW174.1	0.6864	0.0959	-0.625	0.2345	-0.3385	0.9606	0.1106	0.3035	0.4477	0.4721	-0.1351	0.9238	-0.0238	0.7653	-1.3215	0.7237	0.2016	0.3196	-0.1679	-0.0707	-0.0799	0.4027	0.3931	0.4883	-0.0485	0.2077	0.3417	0.603	0.4642	0.2734	-0.3125	-0.177	0.1961	0.0075	0.5681	0.5283	1.7125	-0.0622	0.9397	-1.5197	0.6017	-0.2717	0.2274	0.6172	-0.5282	0.2443	0.2794	0.3391
7	UHW013.1	0.1859	0.0868	0.2199	-0.0819	0.0867	0.9536	-0.1342	0.0917	0.4303	-0.3515	0.0809	0.6583	-0.3308	0.1804	-0.706	-0.1256	-0.1648	0.3386	0.2842	0.1446	-0.1988	-0.1588	0.1225	-0.1493	-0.0083	0.5193	0.0463	0.5765	0.4457	0.3007	-0.1273	0.3762	0.1971	-0.2595	0.4233	1.8131	1.0021	-0.2944	0.785	-0.6594	0.6362	-0.1188	-0.9666	0.1949	-0.24	-0.353	0.1206	-0.1494
7	UHW153.1	0.6101	0.0188	-0.113	-0.0573	-1.0799	0.601	0.0068	0.6103	0.2296	0.2838	0.2318	0.8204	-1.1501	-0.0101	-2.3339	-1.1838	-0.205	0.2645	1.0827	1.0234	-0.4507	0.3544	0.3706	0.2296	-0.0461	0.0141	1.2574	0.6156	0.3783	0.0199	-1.5808	-0.064	-0.1871	0.1144	0.3782	1.8423	0.8126	-0.1779	0.0821	-0.4956	-0.1621	-0.2544	-0.8614	0.142	-0.337	0.6065	0.5785	-1.1234
7	C152	0.1182	-0.1391	1.2496	0.1791	-0.1093	-0.2408	0.045	0.0671	0.5675	0.1479	0.6044	0.5702	-0.6948	0.0316	0.4912	0.438	0.5104	0.1503	-0.4516	-0.3674	-0.312	0.0137	-0.1642	0.3319	1.3213	0.622	0.7226	0.1752	0.0501	-0.2873	-0.65	0.6953	0.321	0.4096	0.188	0.5962	0.1934	0.1248	-1.069	3.9464	-0.0206	-0.0187	-0.7827	0.0555	2.4707	1.3626	-0.5953	-0.2152
8	GLA187	0.4956	-0.2881	-0.0015	-0.0443	1.9639	0.0602	0.4729	0.2152	0.0231	0.1498	0.3817	0.7492	1.4103	1.5357	-1.3826	-0.4246	-0.1425	0.3117	0.8921	0.9777	-0.5277	0.3808	-0.0263	0.1627	-0.1754	0.4014	0.487	0.3696	0.3171	-0.1021	-1.2616	-0.47	-0.1087	0.1678	0.3419	1.3651	0.5911	-0.3665	0.0257	-1.6839	0.1993	-0.2012	1.759	-0.2786	-1.1224	0.2446	-0.1885	-0.6031
8	C199	0.0726	-0.215	1.1367	-0.2723	-0.0736	-0.8717	0.2015	0.0026	0.0897	-0.2242	0.2217	0.67	-0.2849	-0.7639	0.0301	0.0098	-0.6281	0.0081	-0.0487	-0.0663	-0.295	0.373	-0.118	-0.3669	1.7403	0.4672	0.555	0.0946	-0.077	-0.3413	-0.3169	-0.0302	0.0978	0.1941	0.7955	-1.1153	0.0065	-0.0563	-0.6676	3.6834	-0.2257	-0.402	-1.5285	-0.1243	2.5464	0.8352	-0.2136	0.0902
8	GLA196	-0.5255	0.2231	-0.0514	-0.55	-0.2084	0.2868	-0.7112	-0.3671	-0.678	-0.526	-0.1272	-0.9298	1.0104	0.7295	-1.6146	-0.3285	-0.2262	-0.138	0.2554	0.3947	0.6247	-0.8709	-0.0702	0.4336	-0.7118	-0.4029	-0.7481	-0.1692	1.1021	0.1312	-0.7317	-0.3794	-0.6887	0.2568	0.0727	-0.0845	-0.0687	-0.2826	0.273	-2.4194	-0.2142	0.2663	2.5432	-0.4141	-1.7796	-0.8072	0.6503	0.1633
8	C170	0.1198	-0.5962	-0.0465	-0.4789	-0.3581	-0.8931	-0.6093	-0.7664	0.0512	0.0954	-0.3272	0.055	0.5058	0.4766	0.0545	-0.452	-0.1974	-0.2878	-0.4962	-0.3095	-0.3594	-0.4307	0.1201	-0.1571	0.6449	-0.0663	-0.0476	0.0063	-0.177	-0.725	-1.3914	-0.0929	-0.1158	0.1982	0.0179	-0.1337	0.8272	-0.8335	-0.0548	1.4829	-0.6192	-0.578	0.4523	-0.6123	0.5579	-1.057	-0.2673	-0.3398
8	GLA213	0.1351	-0.415	-0.5323	-0.1451	-0.6688	-0.2221	-0.4211	0.0245	0.314	-0.3821	4.00E-04	0.5627	-0.892	-0.4129	-1.3847	0.3748	-0.3152	0.3725	-0.7776	-0.8049	-0.1117	-0.09	-0.1089	0.1301	-0.6124	0.4277	0.2423	0.2374	-0.188	0.0183	-1.7662	-0.2234	-0.0347	-1.5053	0.5725	-0.0661	-0.9074	0.292	0.5549	-1.9709	-0.1532	-0.3272	-0.9446	0.0019	-1.3123	1.2709	-1.227	-0.6057
8	GLA013	0.2873	0.5205	-0.4558	-0.5667	1.3433	0.8498	0.8104	0.8025	0.7935	0.418	0.9156	1.0321	1.3971	1.0979	-1.4543	-0.6452	0.1981	0.0427	0.2464	0.033	-0.5291	0.0292	0.2812	-0.2496	-0.5275	0.6303	0.2715	-0.3744	0.113	0.3673	-1.997	-0.1434	0.0478	-0.158	0.922	0.9869	-0.3045	-0.394	-0.5199	-2.0402	-0.5866	-0.1679	-0.4308	0.233	-1.4178	0.0261	-0.23	-0.7802
8	GLA204	0.2909	0.8536	0.3595	0.7213	-0.4131	2.3744	0.0826	0.176	0.1863	0.9352	0.3408	0.2946	3.3623	1.72	-0.8322	-0.4612	0.4479	0.6497	0.4351	0.6799	0.5999	-0.0808	0.3134	0.4696	0.8225	0.2112	-0.4783	0.5064	-0.315	0.1888	-0.92	-0.1068	0.4606	-0.4525	0.0497	-0.2371	0.8875	0.6068	-0.7574	2.0667	-0.8879	0.3132	1.9403	0.1276	1.1773	0.8764	0.668	0.0278
8	C207.1	0.1802	-0.2157	0.7342	-0.5304	4.9083	-1.4126	-0.3502	-0.2115	0.1368	0.505	-0.3352	0.2205	4.1234	-0.9765	0.3617	-0.5736	-0.1363	-0.1396	-0.0691	-0.075	-0.1194	-0.483	0.0653	0.2383	1.3528	0.3375	-0.4866	-0.1518	-0.1671	-0.3847	-0.6078	0.3721	-0.4791	0.2556	0.0209	0.611	-0.1337	-0.3707	-0.3339	3.4289	-0.5295	-0.1512	-1.7944	-0.5678	2.1864	0.0491	-0.4972	-0.0373
8	C187	0.4188	-0.4087	0.9353	-0.4843	-0.3501	-0.7819	-0.0068	0.2765	-0.1265	0.0463	-0.005	0.5314	0.7	-0.0068	0.5132	0.4366	0.0274	-0.1498	-1.4829	-1.1879	0.3992	0.2981	-0.1304	0.3899	0.3993	0.6078	-0.9019	-0.0107	-0.1305	-0.2964	0.1457	-0.3911	-0.3564	-1.5639	0.1706	0.6643	0.2933	-0.3964	0.4496	1.4395	-0.3785	-0.267	-0.8556	-0.3485	0.9545	0.1043	0.7532	0.0083
8	GLA145	0.1744	-0.3981	0.0375	-0.2475	-1.088	-0.2383	0.0769	0.5148	0.1679	0.189	0.7183	0.438	-0.5655	0.488	-0.6569	-1.4059	0.2484	0.3122	-0.1027	0.0461	-0.3892	0.1505	0.0421	0.0339	-0.3299	0.6405	0.6157	0.1798	0.3579	0.237	-1.3512	-0.232	-0.1444	-0.084	0.5467	0.5735	-1.1157	-0.1719	-1.9658	0.2385	-0.9708	-0.2757	1.0806	-0.2113	-0.2312	0.7807	0.0696	-1.012
8	GLA200	-0.4375	-0.3851	-0.9558	-0.2795	-0.5234	0.6053	-0.3351	-0.3362	0.0945	0.4819	-0.1843	-0.0212	1.4025	0.1839	-1.2241	-1.2133	0.6381	-0.0778	0.0977	0.1953	0.2021	-0.0072	-0.1168	0.2588	-0.3527	-0.0809	-0.8371	0.3473	0.3832	-0.4553	-1.1693	-0.6508	-0.8817	0.0492	0.0122	1.077	-0.6996	-0.1747	-0.9815	-0.3421	-0.6461	-0.176	0.5879	-0.1391	-0.7727	0.5773	0.5051	-0.5287
8	C044	0.2027	-0.5459	0.3147	-0.12	-0.1259	-0.0475	-0.0889	0.0724	0.5269	-0.1542	-0.1851	0.2676	-1.2136	-1.0135	-0.9599	-0.1561	-0.0544	0.2447	-1.00E-04	0.1225	-0.6676	-0.551	-0.0177	-0.1209	0.1878	0.3009	0.7989	-0.0536	0.3716	-0.0838	-0.5919	-0.053	-0.0596	1.2049	0.0728	0.8758	1.2652	-0.6644	0.1982	1.0665	0.4631	0.1696	-1.168	0.2719	0.7202	1.2712	0.206	0.6498
8	C084	0.2541	-0.6921	0.138	0.0533	0.377	-0.0041	-0.7927	-0.5812	0.6698	-0.0625	-0.4241	0.4509	-0.4453	-0.8732	-0.0552	0.1591	0.1343	-0.4305	-0.1967	-0.2018	0.2527	-0.5018	-0.2399	0.4283	-0.0601	-0.1829	-1.4152	-0.9004	0.3141	-0.4393	0.4694	-0.6037	-0.7794	0.1182	-0.0967	-0.1396	1.1859	-0.944	0.3537	0.7521	0.4075	-0.7298	-1.1844	0.0182	0.0716	0.7809	0.5357	0.2457
8	C006	0.0326	-0.4961	-0.2971	-0.0342	-0.563	-0.9663	-0.8529	-0.4122	0.0522	0.1992	0.0767	0.5179	-0.4384	-0.725	-0.5205	-0.1382	-0.1743	0.0298	0.5331	0.5816	-0.3559	-0.4505	-0.1339	0.067	-0.0056	0.6121	-0.468	0.5767	-0.2926	-0.3844	0.6969	0.0192	-0.085	0.1975	0.3217	1.3338	0.4125	-0.4528	-0.0011	-0.0955	-0.3521	-0.4922	0.0797	-0.0595	-0.3353	0.1699	-0.1274	0.0152
8	UHW057.1	-0.0199	-0.5663	-0.6882	0.2386	-0.3428	0.2186	-0.6323	0.0617	0.036	0.0335	0.0163	-0.1068	-0.4634	-0.36	-1.3515	-0.2621	-0.0859	0.3457	0.7836	0.8668	0.0419	-0.2203	0.6079	0.0732	-0.4193	0.4213	0.0011	0.3759	0.7568	-0.0236	-1.4704	-0.4587	-0.2001	-0.6965	-0.0115	1.5916	0.9437	-0.4178	0.464	-0.3004	0.2137	0.0148	-0.7383	-0.1028	-0.0488	1.3677	-0.0129	-0.2771
[truncated: 321 more columns]
