# Supplementary material for: In depth characterisation of the proteome of MIS-C and post COVID-19 infection in children reveals inflammatory pathway activation and evidence of tissue damage
Source: J Transl Med. 2025 Aug 18;23:929. doi: 10.1186/s12967-025-06826-3 (PMC12363030; doi:10.1186/s12967-025-06826-3)
Supplement: Supplementary file 4 — Supplementary Material 4 [file 12967_2025_6826_MOESM4_ESM.xlsx]

## Sheet: MISC_Feblog2fc_over2
uniprot	.y.	group1	group2	n1	n2	statistic	df	p	p.adj	p.adj.signif	mis_febfoldchange
NTproBNP	protein_abundance	Febrile Controls	MIS-C	30	25	-3.56511	51.9913	0.00079	0.01377	*	2.38817
O14625	protein_abundance	Febrile Controls	MIS-C	30	25	-6.11086	52.9671	1.21e-07	9.801e-06	****	2.92271
P01241	protein_abundance	Febrile Controls	MIS-C	30	25	3.98903	47.4919	0.000228	0.00527657	**	-2.02024
P02778	protein_abundance	Febrile Controls	MIS-C	30	25	-7.3687	41.9911	4.34e-09	5.859e-07	****	2.95696
P0DJI8	protein_abundance	Febrile Controls	MIS-C	29	25	-4.313	51.5756	7.29e-05	0.00210889	**	2.01913
P14555	protein_abundance	Febrile Controls	MIS-C	30	25	-4.40658	52.721	5.18e-05	0.00182426	**	2.19811
Q07325	protein_abundance	Febrile Controls	MIS-C	30	25	-7.96444	52.2414	1.4e-10	3.78e-08	****	3.29516
Q8TDL5	protein_abundance	Febrile Controls	MIS-C	30	25	5.96123	51.5589	2.28e-07	1.42062e-05	****	-2.46428
Q9NSA1	protein_abundance	Febrile Controls	MIS-C	30	25	3.2575	51.9793	0.00198	0.0254391	*	-2.39412

## Sheet: Diorio
protein.name	.y.	group1	group2	n1	n2	statistic	df	p	p.adj	foldchange
BPIFB1	npxvalue	MIS-C	Severe Covid	34	21	-8.22425	51.0036	6.49e-11	4.74743e-08	-2.45132
CXCL10	npxvalue	MIS-C	Severe Covid	34	21	2.78874	37.3616	0.00828	0.0440496	1.58685
CXCL11	npxvalue	MIS-C	Severe Covid	34	21	0.754039	40.7851	0.455	0.6198	0.451165
CXCL9	npxvalue	MIS-C	Severe Covid	34	21	4.84536	40.8171	1.86e-05	0.0012369	2.47758
FCGR3B	npxvalue	MIS-C	Severe Covid	34	21	5.00471	31.3271	2.06e-05	0.00123792	1.04415
FGF21	npxvalue	MIS-C	Severe Covid	34	21	-4.00424	37.2177	0.000286	0.005852	-3.31894
NTproBNP	npxvalue	MIS-C	Severe Covid	34	21	1.76476	33.7348	0.0867	0.213899	1.5827
PLA2G2A	npxvalue	MIS-C	Severe Covid	34	21	2.38289	31.6071	0.0234	0.0871099	1.29155

## Sheet: Gruber
uniprot	.y.	group1	group2	n1	n2	statistic	df	p	p.adj	foldchange
O14625	npx_value	MIS-C	Paediatric COVID	9	5	3.10342	10.0464	0.0111	0.0729429	2.5502
P02778	npx_value	MIS-C	Paediatric COVID	9	5	2.79196	9.62587	0.0197	0.09246	2.54454
Q07325	npx_value	MIS-C	Paediatric COVID	9	5	2.28367	11.9171	0.0415	0.121612	1.89522
Q9NSA1	npx_value	MIS-C	Paediatric COVID	9	5	-1.42919	9.45732	0.185	0.300211	-1.85978

## Sheet: Sacco
From	Entry	genename	.y.	group1	group2	n1	n2	statistic	df	p	p.adj	foldchange
CXCL10	P02778	CXCL10	proteinvalue	MIS-C	pCOVID-19	30	10	1.70334	18.112	0.106	0.315818	1.20276
CXCL11	O14625	CXCL11	proteinvalue	MIS-C	pCOVID-19	30	10	1.12338	16.0376	0.278	0.519758	0.616024
CXCL9	Q07325	CXCL9	proteinvalue	MIS-C	pCOVID-19	30	10	2.34705	27.9199	0.0262	0.139466	0.90849
FCGR3B	O75015	FCGR3B	proteinvalue	MIS-C	pCOVID-19	30	10	3.41326	29.3675	0.00189	0.0295373	0.836688
NPPB	P16860	NPPB	proteinvalue	MIS-C	pCOVID-19	30	10	3.80071	34.5949	0.00056	0.0145243	0.548425
PLA2G2A	P14555	PLA2G2A	proteinvalue	MIS-C	pCOVID-19	30	10	3.09763	25.2458	0.00474	0.0535006	1.68822

## Sheet: Consiglio
uniprot	.y.	group1	group2	n1	n2	statistic	df	p	p.adj	MISC_KD_foldchange
O14625	npx_value	Kawasaki	MIS-C	19	11	3.8293	16.5562	0.0014	0.0045193	-2.55267
P02778	npx_value	Kawasaki	MIS-C	19	11	1.2534	13.4135	0.231	0.326954	-0.801145
Q07325	npx_value	Kawasaki	MIS-C	19	11	-2.00138	18.4079	0.0603	0.101702	1.07028
Q9NSA1	npx_value	Kawasaki	MIS-C	19	11	0.89882	19.2652	0.38	0.492394	-0.746934
