# Supplementary material for: In depth characterisation of the proteome of MIS-C and post COVID-19 infection in children reveals inflammatory pathway activation and evidence of tissue damage
Source: J Transl Med. 2025 Aug 18;23:929. doi: 10.1186/s12967-025-06826-3 (PMC12363030; doi:10.1186/s12967-025-06826-3)
Supplement: Supplementary file 5 — Supplementary Material 5 [file 12967_2025_6826_MOESM5_ESM.csv]

uniprot	.y.	group1	group2	n1	n2	statistic	df	p	p.adj	p.adj.signif	mis_febfoldchange
A0A075B6K4	protein_abundance	Febrile Controls	MIS-C	36	25	-0.915397006	51.99226402	0.364	0.559468691	ns	0.367280206
A0A075B6P5	protein_abundance	Febrile Controls	MIS-C	36	25	-1.629096287	47.28875853	0.11	0.283757962	ns	0.610923282
A0A0A0MRZ8	protein_abundance	Febrile Controls	MIS-C	36	25	-1.319956671	51.51697249	0.193	0.39880102	ns	0.633233074
A0A0B4J1V0	protein_abundance	Febrile Controls	MIS-C	36	25	-1.992406261	51.8477701	0.0516	0.184123348	ns	0.865274301
A0A0B4J1Y9	protein_abundance	Febrile Controls	MIS-C	36	25	-3.225151027	44.00557948	0.00238	0.02835	*	0.89703223
A0A0C4DH24	protein_abundance	Febrile Controls	MIS-C	36	25	-3.526676449	51.89189545	0.00089	0.014135294	*	1.090478704
A0A0C4DH31	protein_abundance	Febrile Controls	MIS-C	36	25	-0.910573555	49.12194907	0.367	0.560886792	ns	0.272994741
A0A0C4DH38	protein_abundance	Febrile Controls	MIS-C	36	25	-0.205612002	49.41493077	0.838	0.911114094	ns	0.077827731
A0A0C4DH73	protein_abundance	Febrile Controls	MIS-C	36	25	-0.606962748	47.85135605	0.547	0.71233119	ns	0.21355417
A0A1W2PQ73	protein_abundance	Febrile Controls	MIS-C	36	25	0.908693643	50.92012871	0.368	0.561355932	ns	-0.624471739
A1L4H1	protein_abundance	Febrile Controls	MIS-C	36	25	0.270430573	52.12894888	0.788	0.877964237	ns	-0.05778
A6NI73	protein_abundance	Febrile Controls	MIS-C	36	25	-4.637882679	50.16930974	2.55E-05	0.000983571	***	0.694265333
B9A064	protein_abundance	Febrile Controls	MIS-C	36	25	-1.678635345	50.50134695	0.0994	0.266602649	ns	0.459829535
NTproBNP	protein_abundance	Febrile Controls	MIS-C	36	25	-3.565110836	51.99132592	0.00079	0.01377	*	2.388170667
O00161	protein_abundance	Febrile Controls	MIS-C	36	25	1.783696078	52.99720845	0.0802	0.235663043	ns	-0.832105333
O00187	protein_abundance	Febrile Controls	MIS-C	36	25	-1.723857434	49.25293093	0.091	0.257727273	ns	0.607131295
O00273	protein_abundance	Febrile Controls	MIS-C	36	25	1.795313758	52.9982736	0.0783	0.233172794	ns	-0.583451733
O00300	protein_abundance	Febrile Controls	MIS-C	36	25	1.166893591	52.25521511	0.249	0.45	ns	-0.2760946
O00391	protein_abundance	Febrile Controls	MIS-C	36	25	-0.681135405	46.68160096	0.499	0.67590301	ns	0.132077604
O00499.10	protein_abundance	Febrile Controls	MIS-C	36	25	0.205090335	50.68273576	0.838	0.911114094	ns	-0.041643132
O00533	protein_abundance	Febrile Controls	MIS-C	36	25	1.451978323	52.87413805	0.152	0.353793103	ns	-0.175158
O00533.2	protein_abundance	Febrile Controls	MIS-C	36	25	0.805020704	51.32557002	0.425	0.622513562	ns	-0.133473283
O00584	protein_abundance	Febrile Controls	MIS-C	36	25	-2.631922858	51.0948369	0.0112	0.078886957	ns	0.378838
O14625	protein_abundance	Febrile Controls	MIS-C	36	25	-6.110859409	52.96707018	1.21E-07	9.80E-06	****	2.922709333
O14786	protein_abundance	Febrile Controls	MIS-C	36	25	-1.056848953	42.12667001	0.297	0.496020619	ns	0.142802667
O14788	protein_abundance	Febrile Controls	MIS-C	36	25	1.70981515	47.34975411	0.0938	0.259863481	ns	-0.5924448
O14791.2	protein_abundance	Febrile Controls	MIS-C	36	25	0.627835713	51.47143479	0.533	0.702	ns	-0.123714726
O14793	protein_abundance	Febrile Controls	MIS-C	36	25	-0.042255221	50.32433336	0.966	0.981326658	ns	0.016723333
O14798	protein_abundance	Febrile Controls	MIS-C	36	25	-0.364280918	52.3392369	0.717	0.834404591	ns	0.071689333
O14867	protein_abundance	Febrile Controls	MIS-C	36	25	2.055373624	52.01651252	0.0449	0.174014354	ns	-0.443939867
O14917	protein_abundance	Febrile Controls	MIS-C	36	25	-1.026630527	47.23672905	0.31	0.508909091	ns	0.178189333
O15031	protein_abundance	Febrile Controls	MIS-C	36	25	-1.097718278	40.73093468	0.279	0.47348643	ns	0.152432667
O15169	protein_abundance	Febrile Controls	MIS-C	36	25	2.365116831	51.33964681	0.0218	0.116940397	ns	-0.847436867
O15270	protein_abundance	Febrile Controls	MIS-C	36	25	0.267852621	51.98494867	0.79	0.878983516	ns	-0.105353441
O15354	protein_abundance	Febrile Controls	MIS-C	36	25	-1.284218971	52.76162743	0.205	0.406985294	ns	0.463829333
O15444	protein_abundance	Febrile Controls	MIS-C	36	25	2.123091334	51.39153626	0.0386	0.159520408	ns	-0.4974522
O15467	protein_abundance	Febrile Controls	MIS-C	36	25	0.724923863	45.58724718	0.472	0.656907216	ns	-0.271608
O43186	protein_abundance	Febrile Controls	MIS-C	36	25	-0.589913603	49.23714619	0.558	0.719713376	ns	0.217684
O43314.2	protein_abundance	Febrile Controls	MIS-C	36	25	0.457893804	51.62043808	0.649	0.786961078	ns	-0.200083708
O43508	protein_abundance	Febrile Controls	MIS-C	36	25	0.352817073	52.66490005	0.726	0.840085714	ns	-0.0590266
O43557	protein_abundance	Febrile Controls	MIS-C	36	25	-1.317907118	44.17237931	0.194	0.399847328	ns	0.397948533
O43597	protein_abundance	Febrile Controls	MIS-C	36	25	1.433359881	52.81375124	0.158	0.357486034	ns	-0.5009624
O43736	protein_abundance	Febrile Controls	MIS-C	36	25	1.604245404	46.24323348	0.115	0.292924528	ns	-0.422065067
O43854	protein_abundance	Febrile Controls	MIS-C	36	25	1.170505752	52.65516268	0.247	0.449395973	ns	-0.230434
O43866	protein_abundance	Febrile Controls	MIS-C	36	25	-3.414574418	51.10842316	0.00126	0.017905263	*	0.561712594
O60449	protein_abundance	Febrile Controls	MIS-C	36	25	0.656445299	51.58204167	0.514	0.690645695	ns	-0.085878467
O60496	protein_abundance	Febrile Controls	MIS-C	36	25	1.685771654	52.9915015	0.0977	0.26406	ns	-0.637275333
O60635	protein_abundance	Febrile Controls	MIS-C	36	25	0.002737124	52.978493	0.998	0.998	ns	-0.000651333
O60664	protein_abundance	Febrile Controls	MIS-C	36	25	0.177896877	50.54161933	0.86	0.922649007	ns	-0.040674667
O60880	protein_abundance	Febrile Controls	MIS-C	36	25	-1.024710423	48.55815704	0.311	0.508909091	ns	0.262741467
O75015.x	protein_abundance	Febrile Controls	MIS-C	36	25	-8.011775214	51.32431469	1.33E-10	3.78E-08	****	1.402626667
O75023	protein_abundance	Febrile Controls	MIS-C	36	25	1.508811174	36.53620676	0.14	0.3375	ns	-0.440414667
O75326	protein_abundance	Febrile Controls	MIS-C	36	25	-2.23818087	52.27321803	0.0295	0.134241573	ns	0.356589333
O75340	protein_abundance	Febrile Controls	MIS-C	36	25	2.382469872	52.72375318	0.0208	0.113837838	ns	-0.446120667
O75354	protein_abundance	Febrile Controls	MIS-C	36	25	0.719972705	42.92050994	0.475	0.659948542	ns	-0.105636667
O75356	protein_abundance	Febrile Controls	MIS-C	36	25	1.837790415	52.84224135	0.0717	0.223684615	ns	-0.272639333
O75475	protein_abundance	Febrile Controls	MIS-C	36	25	0.030744014	52.32081677	0.976	0.987977528	ns	-0.0115908
O75594	protein_abundance	Febrile Controls	MIS-C	36	25	-2.129003191	50.69688484	0.0381	0.158261538	ns	0.62844
O75636	protein_abundance	Febrile Controls	MIS-C	36	25	2.014776184	50.73913702	0.0492	0.180608108	ns	-0.455281241
O75791	protein_abundance	Febrile Controls	MIS-C	36	25	1.80187124	52.93298854	0.0773	0.232239852	ns	-0.889018
O75882.2	protein_abundance	Febrile Controls	MIS-C	36	25	0.71661606	48.58822385	0.477	0.660461538	ns	-0.125259494
O75935.3	protein_abundance	Febrile Controls	MIS-C	36	25	-2.162160017	43.03093865	0.0362	0.155142857	ns	0.64237361
O76036	protein_abundance	Febrile Controls	MIS-C	36	25	-1.516954472	37.82042125	0.138	0.334670659	ns	0.408707933
O94903	protein_abundance	Febrile Controls	MIS-C	36	25	2.020386187	52.96793467	0.0484	0.180608108	ns	-0.65714
O94966.6	protein_abundance	Febrile Controls	MIS-C	36	25	-0.108405588	51.56523737	0.914	0.955090206	ns	0.06406258
O94992	protein_abundance	Febrile Controls	MIS-C	36	25	1.859551797	52.99821959	0.0685	0.220178571	ns	-0.562490133
O95183	protein_abundance	Febrile Controls	MIS-C	36	25	-2.188580045	52.93567719	0.0331	0.144924324	ns	0.727769333
O95445.x	protein_abundance	Febrile Controls	MIS-C	36	25	3.603882703	52.62997546	0.000696	0.013110698	*	-0.722996667
O95502	protein_abundance	Febrile Controls	MIS-C	36	25	2.594580386	52.71181003	0.0122	0.081669421	ns	-0.519852
O95544	protein_abundance	Febrile Controls	MIS-C	36	25	-0.649203216	49.38582429	0.519	0.693712871	ns	0.247486667
O95630	protein_abundance	Febrile Controls	MIS-C	36	25	2.268782083	50.58920385	0.0276	0.131505882	ns	-0.7345938
O95684	protein_abundance	Febrile Controls	MIS-C	36	25	2.332371069	52.78937913	0.0235	0.124411765	ns	-0.640528
O95750	protein_abundance	Febrile Controls	MIS-C	36	25	2.14616186	49.77852673	0.0368	0.156486911	ns	-0.974375533
O95760	protein_abundance	Febrile Controls	MIS-C	36	25	-1.186604355	52.96775012	0.241	0.442653061	ns	0.122317867
O95786	protein_abundance	Febrile Controls	MIS-C	36	25	0.75308636	51.99820954	0.455	0.643193717	ns	-0.2432714
O95841	protein_abundance	Febrile Controls	MIS-C	36	25	-1.871055338	51.77538529	0.067	0.217951807	ns	0.374210667
O95988	protein_abundance	Febrile Controls	MIS-C	36	25	-0.177903841	48.30998815	0.86	0.922649007	ns	0.037404
O95998	protein_abundance	Febrile Controls	MIS-C	36	25	-6.227781449	44.52223236	1.49E-07	1.10E-05	****	1.425381333
O96017	protein_abundance	Febrile Controls	MIS-C	36	25	-1.573889841	49.04151212	0.122	0.307850467	ns	0.141800667
P00441	protein_abundance	Febrile Controls	MIS-C	36	25	1.87871534	51.42669623	0.066	0.217748988	ns	-0.556905333
P00450	protein_abundance	Febrile Controls	MIS-C	36	25	-0.023317762	51.18765155	0.981	0.988883375	ns	0.004251846
P00451	protein_abundance	Febrile Controls	MIS-C	36	25	-0.099876093	51.59852669	0.921	0.9585	ns	0.020933055
P00488	protein_abundance	Febrile Controls	MIS-C	36	25	-0.426576628	51.90323717	0.671	0.8052	ns	0.12468993
P00533	protein_abundance	Febrile Controls	MIS-C	36	25	-0.074351599	50.37878117	0.941	0.970968153	ns	0.007434
P00568	protein_abundance	Febrile Controls	MIS-C	36	25	-0.065545953	51.75722748	0.948	0.973231939	ns	0.019738
P00734	protein_abundance	Febrile Controls	MIS-C	36	25	0.047287447	50.70484339	0.962	0.981326658	ns	-0.006472795
P00736	protein_abundance	Febrile Controls	MIS-C	36	25	0.28435985	51.85279262	0.777	0.871618257	ns	-0.049310029
P00738	protein_abundance	Febrile Controls	MIS-C	36	25	-1.705480483	46.95605321	0.0947	0.260908163	ns	0.363230803
P00739.2	protein_abundance	Febrile Controls	MIS-C	36	25	0.440202313	50.86883324	0.662	0.797946429	ns	-0.17794788
P00740.x	protein_abundance	Febrile Controls	MIS-C	36	25	-1.294884834	40.45316676	0.203	0.406985294	ns	0.218995333
P00742	protein_abundance	Febrile Controls	MIS-C	36	25	1.47725142	41.78526526	0.147	0.345130435	ns	-0.312964451
P00746	protein_abundance	Febrile Controls	MIS-C	36	25	-0.768020346	48.8746029	0.446	0.636326889	ns	0.175035518
P00747	protein_abundance	Febrile Controls	MIS-C	36	25	0.613691814	50.12449807	0.542	0.706956522	ns	-0.111796372
P00748	protein_abundance	Febrile Controls	MIS-C	36	25	-1.84934392	51.72858282	0.0701	0.222670588	ns	0.304572412
P00749	protein_abundance	Febrile Controls	MIS-C	36	25	0.73827366	32.22951684	0.466	0.651917098	ns	-0.244818
P00750	protein_abundance	Febrile Controls	MIS-C	36	25	-4.080054826	50.57606226	0.00016	0.003927273	**	1.197262
P00751	protein_abundance	Febrile Controls	MIS-C	36	25	-1.417066048	51.78457935	0.162	0.359506849	ns	0.175240553
P00761	protein_abundance	Febrile Controls	MIS-C	36	25	0.567631617	51.80470667	0.573	0.735546751	ns	-0.201355029
P00797	protein_abundance	Febrile Controls	MIS-C	36	25	0.514993174	49.98349119	0.609	0.758907692	ns	-0.186526667
P00813	protein_abundance	Febrile Controls	MIS-C	36	25	0.23979215	33.26873869	0.812	0.893641304	ns	-0.075404733
P00915.x	protein_abundance	Febrile Controls	MIS-C	36	25	-0.523836585	52.85449395	0.603	0.754914992	ns	0.180536667
P01008	protein_abundance	Febrile Controls	MIS-C	36	25	0.783788155	49.8057522	0.437	0.629839858	ns	-0.136030401
P01009	protein_abundance	Febrile Controls	MIS-C	36	25	-0.459976853	51.66216928	0.647	0.785712144	ns	0.104377464
P01011	protein_abundance	Febrile Controls	MIS-C	36	25	-0.144177655	47.67182574	0.886	0.94304862	ns	0.03658733
P01019	protein_abundance	Febrile Controls	MIS-C	36	25	0.794804344	51.00777158	0.43	0.624857143	ns	-0.170569395
P01023	protein_abundance	Febrile Controls	MIS-C	36	25	1.945807764	44.67001453	0.058	0.196569038	ns	-0.345361516
P01024	protein_abundance	Febrile Controls	MIS-C	36	25	-0.398611395	49.4891931	0.692	0.821876833	ns	0.051072344
P01031	protein_abundance	Febrile Controls	MIS-C	36	25	0.50841715	51.74178887	0.613	0.76154908	ns	-0.085477597
P01033	protein_abundance	Febrile Controls	MIS-C	36	25	-0.589877786	42.46660617	0.558	0.719713376	ns	0.167749333
P01034.x	protein_abundance	Febrile Controls	MIS-C	36	25	-1.413040566	52.17415836	0.164	0.361961853	ns	0.22333
P01042	protein_abundance	Febrile Controls	MIS-C	36	25	-0.337134369	46.49508359	0.738	0.846713881	ns	0.048516673
P01042.2	protein_abundance	Febrile Controls	MIS-C	36	25	-3.527809461	46.29828848	0.000958	0.014641132	*	0.604909787
P01130	protein_abundance	Febrile Controls	MIS-C	36	25	-0.742512726	52.15864517	0.461	0.64828125	ns	0.191444667
P01135	protein_abundance	Febrile Controls	MIS-C	36	25	-1.45253072	43.05946606	0.154	0.354375	ns	0.4793448
P01137	protein_abundance	Febrile Controls	MIS-C	36	25	-0.278275652	52.49241734	0.782	0.873595041	ns	0.068973867
P01138	protein_abundance	Febrile Controls	MIS-C	36	25	-0.439840963	29.36407932	0.663	0.797964339	ns	0.033222933
P01222	protein_abundance	Febrile Controls	MIS-C	36	25	-1.802388142	50.35823127	0.0775	0.232239852	ns	0.506701333
P01241	protein_abundance	Febrile Controls	MIS-C	36	25	3.989025049	47.4918769	0.000228	0.005276571	**	-2.020235333
P01374	protein_abundance	Febrile Controls	MIS-C	36	25	1.688080633	52.99646757	0.0973	0.26406	ns	-0.448206533
P01375.x	protein_abundance	Febrile Controls	MIS-C	36	25	-3.360075004	49.42926565	0.00151	0.021087931	*	0.930416533
P01579	protein_abundance	Febrile Controls	MIS-C	36	25	-2.395410505	50.74036829	0.0203	0.111857143	ns	1.819342267
P01583	protein_abundance	Febrile Controls	MIS-C	36	25	1.688770806	43.66286487	0.0984	0.264797342	ns	-0.507594867
P01589	protein_abundance	Febrile Controls	MIS-C	36	25	-7.20222199	52.69766816	2.20E-09	3.56E-07	****	1.686146
P01591	protein_abundance	Febrile Controls	MIS-C	36	25	-2.32283322	51.8529485	0.0241	0.124853503	ns	0.707488935
P01599	protein_abundance	Febrile Controls	MIS-C	36	25	-2.823695753	48.11052841	0.00689	0.055256436	ns	1.039778347
P01602	protein_abundance	Febrile Controls	MIS-C	36	25	-0.909703397	51.4481187	0.367	0.560886792	ns	0.411163431
P01619	protein_abundance	Febrile Controls	MIS-C	36	25	-2.012451038	50.6389538	0.0495	0.180608108	ns	0.774076369
P01700	protein_abundance	Febrile Controls	MIS-C	36	25	-1.785103813	51.92234001	0.0801	0.235663043	ns	0.543541953
P01701	protein_abundance	Febrile Controls	MIS-C	36	25	-1.403100716	43.06978468	0.168	0.365806452	ns	0.449316981
P01714	protein_abundance	Febrile Controls	MIS-C	36	25	-1.986478393	51.9593399	0.0523	0.18453913	ns	0.69388732
P01718	protein_abundance	Febrile Controls	MIS-C	36	25	-1.715551738	51.96995285	0.0922	0.258415225	ns	0.468412917
P01732	protein_abundance	Febrile Controls	MIS-C	36	25	1.985161965	34.09467824	0.0552	0.189457627	ns	-0.855780467
P01764	protein_abundance	Febrile Controls	MIS-C	36	25	-0.561651198	51.73362591	0.577	0.738341232	ns	0.15009549
P01768	protein_abundance	Febrile Controls	MIS-C	36	25	-1.200867468	42.84493763	0.236	0.438440367	ns	0.398195079
P01780	protein_abundance	Febrile Controls	MIS-C	36	25	-1.640826384	42.83145968	0.108	0.282980769	ns	0.625987592
P01782	protein_abundance	Febrile Controls	MIS-C	36	25	-3.290719982	50.10187211	0.00183	0.023908065	*	0.91523623
P01834	protein_abundance	Febrile Controls	MIS-C	36	25	-3.677742887	51.75638346	0.00056	0.01134	*	0.750440968
P01857	protein_abundance	Febrile Controls	MIS-C	36	25	-3.541281333	45.95074367	0.000926	0.014424231	*	0.902445095
P01859	protein_abundance	Febrile Controls	MIS-C	36	25	-4.370819197	50.44052534	6.19E-05	0.002001	**	1.200463684
P01860	protein_abundance	Febrile Controls	MIS-C	36	25	-2.055194809	49.54328333	0.0452	0.174342857	ns	0.555379443
P01861	protein_abundance	Febrile Controls	MIS-C	36	25	-4.198387936	50.82721926	0.000108	0.002874194	**	1.332835204
P01871	protein_abundance	Febrile Controls	MIS-C	36	25	-1.274313627	48.16988677	0.209	0.410898058	ns	0.266012532
P01876	protein_abundance	Febrile Controls	MIS-C	36	25	-2.037481604	50.73868852	0.0468	0.177971831	ns	0.560244255
P02042	protein_abundance	Febrile Controls	MIS-C	36	25	-1.830353144	49.60391912	0.0732	0.225752852	ns	0.616689054
P02144	protein_abundance	Febrile Controls	MIS-C	36	25	-0.149970505	42.56281469	0.881	0.940026316	ns	0.06943
P02452	protein_abundance	Febrile Controls	MIS-C	36	25	4.342193057	51.24281043	6.67E-05	0.002001	**	-1.031092667
P02462	protein_abundance	Febrile Controls	MIS-C	36	25	-1.744613846	44.09147481	0.088	0.252731449	ns	0.374222667
P02538	protein_abundance	Febrile Controls	MIS-C	36	25	0.52423962	51.84516863	0.602	0.754914992	ns	-0.288703492
P02647	protein_abundance	Febrile Controls	MIS-C	36	25	1.987623776	50.97898795	0.0522	0.18453913	ns	-0.256498782
P02649	protein_abundance	Febrile Controls	MIS-C	36	25	-0.957351533	49.01844101	0.343	0.536351351	ns	0.161406957
P02652	protein_abundance	Febrile Controls	MIS-C	36	25	0.983566853	51.82294011	0.33	0.524117647	ns	-0.168277658
P02654	protein_abundance	Febrile Controls	MIS-C	36	25	1.386148275	51.15277072	0.172	0.366832461	ns	-0.383303177
P02655	protein_abundance	Febrile Controls	MIS-C	36	25	-0.704445181	51.03027521	0.484	0.666734694	ns	0.157478505
P02656	protein_abundance	Febrile Controls	MIS-C	36	25	-2.018407635	51.63610393	0.0488	0.180608108	ns	0.492793193
P02662	protein_abundance	Febrile Controls	MIS-C	36	25	0.261603098	51.62989454	0.795	0.882123288	ns	-0.068089786
P02671	protein_abundance	Febrile Controls	MIS-C	36	25	-1.279428496	51.97976572	0.206	0.40797066	ns	0.310736453
P02675	protein_abundance	Febrile Controls	MIS-C	36	25	-1.230869279	50.62584414	0.224	0.422937063	ns	0.310596948
P02679.2	protein_abundance	Febrile Controls	MIS-C	36	25	-0.472110748	51.98948212	0.639	0.784227273	ns	0.142779057
P02743	protein_abundance	Febrile Controls	MIS-C	36	25	0.33702354	51.89617911	0.737	0.846713881	ns	-0.078778904
P02745	protein_abundance	Febrile Controls	MIS-C	36	25	0.304291925	49.51567906	0.762	0.861966527	ns	-0.085331345
P02746	protein_abundance	Febrile Controls	MIS-C	36	25	-0.052936003	51.07651587	0.958	0.979772727	ns	0.008520427
P02747	protein_abundance	Febrile Controls	MIS-C	36	25	-0.39131494	51.96340867	0.697	0.824189781	ns	0.084575643
P02748	protein_abundance	Febrile Controls	MIS-C	36	25	-2.111500176	50.87275348	0.0397	0.160785	ns	0.349375079
P02749	protein_abundance	Febrile Controls	MIS-C	36	25	-0.876037432	49.07379498	0.385	0.57964684	ns	0.10543832
P02750	protein_abundance	Febrile Controls	MIS-C	36	25	-2.569132538	49.65113542	0.0132	0.086926829	ns	0.516913398
P02751.1	protein_abundance	Febrile Controls	MIS-C	36	25	0.862094504	51.10282731	0.393	0.587324723	ns	-0.148591911
P02753	protein_abundance	Febrile Controls	MIS-C	36	25	1.340910848	48.46684981	0.186	0.388298969	ns	-0.268931147
P02760	protein_abundance	Febrile Controls	MIS-C	36	25	0.37947158	49.81705278	0.706	0.827557803	ns	-0.062307206
P02763	protein_abundance	Febrile Controls	MIS-C	36	25	-3.03384949	49.37159501	0.00384	0.039	*	0.510404212
P02765	protein_abundance	Febrile Controls	MIS-C	36	25	1.385270137	50.87614728	0.172	0.366832461	ns	-0.152210806
P02766	protein_abundance	Febrile Controls	MIS-C	36	25	1.205904192	51.23261107	0.233	0.433862069	ns	-0.258207104
P02768	protein_abundance	Febrile Controls	MIS-C	36	25	-0.696558477	51.06526744	0.489	0.670203046	ns	0.120475759
P02769	protein_abundance	Febrile Controls	MIS-C	36	25	-0.109006353	48.25747061	0.914	0.955090206	ns	0.021760239
P02774.3	protein_abundance	Febrile Controls	MIS-C	36	25	-0.042381005	49.00742219	0.966	0.981326658	ns	0.005450943
P02775	protein_abundance	Febrile Controls	MIS-C	36	25	1.035427574	51.13578273	0.305	0.505214724	ns	-0.29059934
P02776	protein_abundance	Febrile Controls	MIS-C	36	25	0.392719124	49.90209488	0.696	0.824189781	ns	-0.131798263
P02778	protein_abundance	Febrile Controls	MIS-C	36	25	-7.368704415	41.99109131	4.34E-09	5.86E-07	****	2.956963333
P02786.x	protein_abundance	Febrile Controls	MIS-C	36	25	2.661947744	52.20228292	0.0103	0.075162162	ns	-0.2883
P02787	protein_abundance	Febrile Controls	MIS-C	36	25	0.99417097	51.339145	0.325	0.521287129	ns	-0.235667155
P02788	protein_abundance	Febrile Controls	MIS-C	36	25	-1.162932606	51.31820464	0.25	0.45	ns	0.548614791
P02790	protein_abundance	Febrile Controls	MIS-C	36	25	0.406485092	42.19187511	0.686	0.817136564	ns	-0.068949619
P03950.x	protein_abundance	Febrile Controls	MIS-C	36	25	0.223812823	43.59249465	0.824	0.90522973	ns	-0.033811333
P03951	protein_abundance	Febrile Controls	MIS-C	36	25	-0.999869063	51.83116121	0.322	0.521287129	ns	0.204300319
P03952	protein_abundance	Febrile Controls	MIS-C	36	25	0.765618725	51.89904084	0.447	0.636326889	ns	-0.130855391
P03956	protein_abundance	Febrile Controls	MIS-C	36	25	2.230159508	44.47019377	0.0308	0.136327869	ns	-1.0102682
P04003	protein_abundance	Febrile Controls	MIS-C	36	25	0.157816492	49.87343882	0.875	0.935026385	ns	-0.028367919
P04004	protein_abundance	Febrile Controls	MIS-C	36	25	-2.232302409	51.02010216	0.03	0.135	ns	0.276558918
P04040	protein_abundance	Febrile Controls	MIS-C	36	25	-0.903472144	51.66630262	0.37	0.563345865	ns	0.241005744
P04054	protein_abundance	Febrile Controls	MIS-C	36	25	1.08752763	41.04639676	0.283	0.4775625	ns	-0.347716667
P04066	protein_abundance	Febrile Controls	MIS-C	36	25	0.860630832	52.78346395	0.393	0.587324723	ns	-0.292688
P04070	protein_abundance	Febrile Controls	MIS-C	36	25	0.826198131	49.76532975	0.413	0.608236364	ns	-0.178145333
P04070.2	protein_abundance	Febrile Controls	MIS-C	36	25	0.830389783	49.37850012	0.41	0.606021898	ns	-0.230689859
P04075.2	protein_abundance	Febrile Controls	MIS-C	36	25	1.290526449	51.51643373	0.203	0.406985294	ns	-0.33994926
P04080	protein_abundance	Febrile Controls	MIS-C	36	25	1.210597526	41.57951492	0.233	0.433862069	ns	-0.388098667
P04085	protein_abundance	Febrile Controls	MIS-C	36	25	0.243408806	52.17761079	0.809	0.892765668	ns	-0.096708667
P04114	protein_abundance	Febrile Controls	MIS-C	36	25	0.216907792	51.59172134	0.829	0.906194332	ns	-0.049152074
P04196	protein_abundance	Febrile Controls	MIS-C	36	25	-0.951124458	47.62284217	0.346	0.54	ns	0.159688158
P04217	protein_abundance	Febrile Controls	MIS-C	36	25	-3.010659522	49.16982496	0.00411	0.039671591	*	0.443165093
P04259	protein_abundance	Febrile Controls	MIS-C	36	25	-1.84040286	43.84735324	0.0725	0.225	ns	0.645708082
P04264	protein_abundance	Febrile Controls	MIS-C	36	25	1.505287613	46.55574808	0.139	0.336089552	ns	-0.635707921
P04275.x	protein_abundance	Febrile Controls	MIS-C	36	25	-1.383826947	48.3481689	0.173	0.366832461	ns	0.468912
P04278	protein_abundance	Febrile Controls	MIS-C	36	25	1.863404231	51.75820389	0.0681	0.21976494	ns	-0.802484994
P04746	protein_abundance	Febrile Controls	MIS-C	36	25	-0.061887695	50.15208462	0.951	0.974867257	ns	0.021706667
P04792	protein_abundance	Febrile Controls	MIS-C	36	25	1.445576269	52.9998914	0.154	0.354375	ns	-0.488201333
P05090	protein_abundance	Febrile Controls	MIS-C	36	25	0.733222174	50.88625147	0.467	0.652189655	ns	-0.157195471
P05107	protein_abundance	Febrile Controls	MIS-C	36	25	-5.245968556	48.58172877	3.38E-06	0.000171113	***	0.855626667
P05109	protein_abundance	Febrile Controls	MIS-C	36	25	0.524943675	51.91605064	0.602	0.754914992	ns	-0.280715631
P05112	protein_abundance	Febrile Controls	MIS-C	36	25	-1.556743695	49.11423738	0.126	0.314030769	ns	0.368041867
P05113	protein_abundance	Febrile Controls	MIS-C	36	25	-1.616754349	51.93230308	0.112	0.288	ns	0.555964267
P05113.1	protein_abundance	Febrile Controls	MIS-C	36	25	-2.37511129	50.77695413	0.0214	0.11633557	ns	0.8206586
P05121	protein_abundance	Febrile Controls	MIS-C	36	25	0.74021385	50.83241861	0.463	0.649965338	ns	-0.250846
P05154	protein_abundance	Febrile Controls	MIS-C	36	25	0.988466834	50.55202043	0.328	0.522992126	ns	-0.217788574
P05155.2	protein_abundance	Febrile Controls	MIS-C	36	25	0.600679529	49.86612215	0.551	0.714096	ns	-0.134766272
P05156	protein_abundance	Febrile Controls	MIS-C	36	25	-1.242713839	49.98413969	0.22	0.418309859	ns	0.139768801
P05160	protein_abundance	Febrile Controls	MIS-C	36	25	0.543317911	51.9698982	0.589	0.747789969	ns	-0.099379782
P05231.1	protein_abundance	Febrile Controls	MIS-C	36	25	-1.151901377	52.6465286	0.255	0.454955947	ns	0.836834467
P05231.x	protein_abundance	Febrile Controls	MIS-C	36	25	-1.142055317	52.54235628	0.259	0.458056769	ns	0.834994
P05362	protein_abundance	Febrile Controls	MIS-C	36	25	-4.55945777	52.63328624	3.09E-05	0.001137682	**	0.571700667
P05412	protein_abundance	Febrile Controls	MIS-C	36	25	1.259184352	50.64219862	0.214	0.413657957	ns	-0.369174067
P05451	protein_abundance	Febrile Controls	MIS-C	36	25	-0.293905237	46.95160279	0.77	0.86625	ns	0.143262
P05452	protein_abundance	Febrile Controls	MIS-C	36	25	-0.564662376	51.11280592	0.575	0.736946203	ns	0.126731083
P05543	protein_abundance	Febrile Controls	MIS-C	36	25	0.339596504	51.88118377	0.736	0.846713881	ns	-0.073704831
P05546	protein_abundance	Febrile Controls	MIS-C	36	25	1.344212289	51.84194812	0.185	0.388212435	ns	-0.3054353
P05556	protein_abundance	Febrile Controls	MIS-C	36	25	0.652185576	48.68953289	0.517	0.692181818	ns	-0.066676
P06127	protein_abundance	Febrile Controls	MIS-C	36	25	1.514228424	37.09520851	0.138	0.334670659	ns	-0.359882133
P06276	protein_abundance	Febrile Controls	MIS-C	36	25	2.993240977	51.1692701	0.00424	0.039671591	*	-0.457029788
P06312	protein_abundance	Febrile Controls	MIS-C	36	25	-1.02466629	44.45243509	0.311	0.508909091	ns	0.433627587
P06331	protein_abundance	Febrile Controls	MIS-C	36	25	-0.020407452	43.82317097	0.984	0.988883375	ns	0.008656627
P06396	protein_abundance	Febrile Controls	MIS-C	36	25	1.323175626	50.07827164	0.192	0.398769231	ns	-0.224799838
P06681.x	protein_abundance	Febrile Controls	MIS-C	36	25	-1.989776976	47.09980064	0.0524	0.18453913	ns	0.241976667
P06702	protein_abundance	Febrile Controls	MIS-C	36	25	-1.822105859	47.07969425	0.0748	0.228633962	ns	0.786412043
P06727	protein_abundance	Febrile Controls	MIS-C	36	25	1.664735354	51.99901105	0.102	0.27	ns	-0.326164763
P06858	protein_abundance	Febrile Controls	MIS-C	36	25	2.05575298	52.41825677	0.0448	0.174014354	ns	-0.447892
P07195	protein_abundance	Febrile Controls	MIS-C	36	25	1.783625528	51.93568558	0.0803	0.235663043	ns	-0.531145642
P07204	protein_abundance	Febrile Controls	MIS-C	36	25	-0.994822816	43.99965514	0.325	0.521287129	ns	0.170884667
P07225	protein_abundance	Febrile Controls	MIS-C	36	25	0.383452237	50.7290024	0.703	0.826434783	ns	-0.086975287
P07339	protein_abundance	Febrile Controls	MIS-C	36	25	1.957382009	46.004807	0.0564	0.192759494	ns	-0.471306
P07357	protein_abundance	Febrile Controls	MIS-C	36	25	-0.219506244	51.96528897	0.827	0.90522973	ns	0.030077956
P07358	protein_abundance	Febrile Controls	MIS-C	36	25	0.349407444	51.96867086	0.728	0.841198288	ns	-0.069832724
P07359	protein_abundance	Febrile Controls	MIS-C	36	25	1.338874796	51.44043149	0.186	0.388298969	ns	-0.198674
P07360	protein_abundance	Febrile Controls	MIS-C	36	25	-2.051202045	43.81887344	0.0463	0.176900943	ns	0.339314124
P07451	protein_abundance	Febrile Controls	MIS-C	36	25	1.738184446	50.36020242	0.0883	0.252731449	ns	-0.581928
P07478	protein_abundance	Febrile Controls	MIS-C	36	25	0.128924448	43.9998092	0.898	0.952068063	ns	-0.073164
P07585	protein_abundance	Febrile Controls	MIS-C	36	25	-0.724624376	47.55266825	0.472	0.656907216	ns	0.129880667
P07711	protein_abundance	Febrile Controls	MIS-C	36	25	-3.042738409	50.59055055	0.00371	0.039	*	0.881142667
P07858	protein_abundance	Febrile Controls	MIS-C	36	25	-1.239509969	51.61077431	0.221	0.419227166	ns	0.544878667
P07911	protein_abundance	Febrile Controls	MIS-C	36	25	1.332540534	52.91390798	0.188	0.391465296	ns	-0.252676
P07996	protein_abundance	Febrile Controls	MIS-C	36	25	1.038184418	51.07862207	0.304	0.504590164	ns	-0.278628985
P08118	protein_abundance	Febrile Controls	MIS-C	36	25	3.215360536	52.59081366	0.00223	0.027368182	*	-0.762544
P08174	protein_abundance	Febrile Controls	MIS-C	36	25	-1.452692759	43.02873393	0.154	0.354375	ns	0.273588
P08185	protein_abundance	Febrile Controls	MIS-C	36	25	1.273454019	51.83599695	0.209	0.410898058	ns	-0.346942618
P08236	protein_abundance	Febrile Controls	MIS-C	36	25	2.190381978	52.38118599	0.033	0.144924324	ns	-0.46199
P08236.2	protein_abundance	Febrile Controls	MIS-C	36	25	1.690684997	50.19737551	0.0971	0.26406	ns	-0.419733914
P08263	protein_abundance	Febrile Controls	MIS-C	36	25	0.969357799	47.58066619	0.337	0.530038835	ns	-0.552208667
P08294	protein_abundance	Febrile Controls	MIS-C	36	25	0.003747961	46.6682896	0.997	0.998	ns	-0.001026689
P08319	protein_abundance	Febrile Controls	MIS-C	36	25	0.192194538	52.16431385	0.848	0.919225634	ns	-0.088466667
P08519	protein_abundance	Febrile Controls	MIS-C	36	25	0.303681711	51.98982661	0.763	0.861966527	ns	-0.102672132
P08571.x	protein_abundance	Febrile Controls	MIS-C	36	25	-0.642162556	49.15745898	0.524	0.699242175	ns	0.186081333
P08581	protein_abundance	Febrile Controls	MIS-C	36	25	-0.09766592	42.77910742	0.923	0.9585	ns	0.010656
P08603	protein_abundance	Febrile Controls	MIS-C	36	25	-0.066179576	50.06260301	0.947	0.973231939	ns	0.01103133
P08670	protein_abundance	Febrile Controls	MIS-C	36	25	0.253100594	50.90690418	0.801	0.886352459	ns	-0.072524
P08697	protein_abundance	Febrile Controls	MIS-C	36	25	0.294991462	51.51930341	0.769	0.86625	ns	-0.072353671
P08709	protein_abundance	Febrile Controls	MIS-C	36	25	1.093981768	44.69713387	0.28	0.47348643	ns	-0.192932
P08727	protein_abundance	Febrile Controls	MIS-C	36	25	2.877776334	49.80328858	0.00588	0.049101031	*	-1.4077654
P08833	protein_abundance	Febrile Controls	MIS-C	36	25	1.094853498	52.06410989	0.279	0.47348643	ns	-0.640284667
P08887	protein_abundance	Febrile Controls	MIS-C	36	25	0.604098686	52.99173831	0.548	0.712487961	ns	-0.077814
P09038	protein_abundance	Febrile Controls	MIS-C	36	25	2.253766094	52.8906939	0.0284	0.131625	ns	-0.643482533
P09093	protein_abundance	Febrile Controls	MIS-C	36	25	0.492122499	49.96008738	0.625	0.774082569	ns	-0.200557333
P09237	protein_abundance	Febrile Controls	MIS-C	36	25	3.618103413	49.97500077	0.000691	0.013110698	*	-0.954179333
P09238	protein_abundance	Febrile Controls	MIS-C	36	25	2.465223621	44.92071421	0.0176	0.103304348	ns	-1.026103667
P09341	protein_abundance	Febrile Controls	MIS-C	36	25	0.699184291	52.08648162	0.488	0.669966102	ns	-0.2373018
P09382.x	protein_abundance	Febrile Controls	MIS-C	36	25	0.381799716	49.31481037	0.704	0.826434783	ns	-0.086356
P09417	protein_abundance	Febrile Controls	MIS-C	36	25	2.352345628	46.88137292	0.0229	0.122032895	ns	-0.595701333
P09467.x	protein_abundance	Febrile Controls	MIS-C	36	25	-0.282986731	52.04487039	0.778	0.871618257	ns	0.137669333
P09496	protein_abundance	Febrile Controls	MIS-C	36	25	-0.276603897	49.43091717	0.783	0.873595041	ns	0.066998667
P09525	protein_abundance	Febrile Controls	MIS-C	36	25	1.019889817	52.45068001	0.312	0.509096386	ns	-0.230037333
P09601	protein_abundance	Febrile Controls	MIS-C	36	25	-1.187064047	52.54961874	0.241	0.442653061	ns	0.521504667
P09603	protein_abundance	Febrile Controls	MIS-C	36	25	-0.067066529	52.67889003	0.947	0.973231939	ns	0.008543133
P09619	protein_abundance	Febrile Controls	MIS-C	36	25	1.665866753	52.95229831	0.102	0.27	ns	-0.220283333
P09668	protein_abundance	Febrile Controls	MIS-C	36	25	0.343622819	52.36841693	0.733	0.845769231	ns	-0.092726667
P09871	protein_abundance	Febrile Controls	MIS-C	36	25	-0.921101403	51.95406286	0.361	0.558034351	ns	0.128624651
P0C0L4	protein_abundance	Febrile Controls	MIS-C	36	25	1.434622278	51.84937799	0.157	0.357219101	ns	-0.491687799
P0C0L5	protein_abundance	Febrile Controls	MIS-C	36	25	-0.149187318	50.38458438	0.882	0.940026316	ns	0.022981598
P0DJI8	protein_abundance	Febrile Controls	MIS-C	36	25	-4.31300322	51.57558359	7.29E-05	0.002108893	**	2.019131191
P0DOY3	protein_abundance	Febrile Controls	MIS-C	36	25	-1.055489345	51.70654097	0.296	0.495371901	ns	0.314351415
P10145.x	protein_abundance	Febrile Controls	MIS-C	36	25	0.412339496	41.35516026	0.682	0.813578792	ns	-0.215516667
P10147	protein_abundance	Febrile Controls	MIS-C	36	25	-2.286825444	52.21772836	0.0263	0.129896341	ns	0.772685733
P10451	protein_abundance	Febrile Controls	MIS-C	36	25	-1.105983648	50.43298754	0.274	0.473219616	ns	0.280088
P10586	protein_abundance	Febrile Controls	MIS-C	36	25	0.179722773	49.71337808	0.858	0.922649007	ns	-0.026258
P10643	protein_abundance	Febrile Controls	MIS-C	36	25	0.827708745	50.79031534	0.412	0.607868852	ns	-0.201139927
P10644	protein_abundance	Febrile Controls	MIS-C	36	25	2.433749757	51.46602339	0.0185	0.107805755	ns	-0.744186667
P10646	protein_abundance	Febrile Controls	MIS-C	36	25	0.415535981	49.82630536	0.68	0.813578792	ns	-0.072552
P10721	protein_abundance	Febrile Controls	MIS-C	36	25	1.539898094	51.21154843	0.13	0.321036585	ns	-0.189078667
P10747	protein_abundance	Febrile Controls	MIS-C	36	25	1.440990639	51.77116575	0.156	0.355943662	ns	-0.211942333
P10909.2	protein_abundance	Febrile Controls	MIS-C	36	25	1.158324388	46.09957297	0.253	0.453384956	ns	-0.21621023
P11021	protein_abundance	Febrile Controls	MIS-C	36	25	-0.119967044	46.44149615	0.905	0.952879377	ns	0.024283504
P11226	protein_abundance	Febrile Controls	MIS-C	36	25	0.836319505	51.17940172	0.407	0.603791209	ns	-0.31766033
P11597	protein_abundance	Febrile Controls	MIS-C	36	25	1.405906583	49.72083695	0.166	0.364390244	ns	-0.280124901
P11831	protein_abundance	Febrile Controls	MIS-C	36	25	-0.263844995	50.11414462	0.793	0.881111111	ns	0.083925383
P12034	protein_abundance	Febrile Controls	MIS-C	36	25	1.409264339	52.74686975	0.165	0.363179348	ns	-0.119606733
P12104	protein_abundance	Febrile Controls	MIS-C	36	25	1.754290023	51.57727703	0.0853	0.245882562	ns	-0.660126
P12111.x	protein_abundance	Febrile Controls	MIS-C	36	25	2.00432272	47.69463333	0.0507	0.18252	ns	-0.527631333
P12259	protein_abundance	Febrile Controls	MIS-C	36	25	0.686597198	49.86766405	0.496	0.675226891	ns	-0.140919721
P12318	protein_abundance	Febrile Controls	MIS-C	36	25	-5.036769237	49.86242812	6.58E-06	0.0002961	***	1.260675333
P12724	protein_abundance	Febrile Controls	MIS-C	36	25	-1.871643664	52.9024313	0.0668	0.217951807	ns	1.186526667
P12830	protein_abundance	Febrile Controls	MIS-C	36	25	2.32026152	52.88802556	0.0242	0.124853503	ns	-0.347255333
P13232	protein_abundance	Febrile Controls	MIS-C	36	25	-1.03025753	52.44626202	0.308	0.508105906	ns	0.243218067
P13236	protein_abundance	Febrile Controls	MIS-C	36	25	-2.475342399	48.55006451	0.0169	0.10125	ns	0.748569667
P13500	protein_abundance	Febrile Controls	MIS-C	36	25	-1.127686871	51.66824195	0.265	0.463354839	ns	0.498451933
P13501	protein_abundance	Febrile Controls	MIS-C	36	25	0.113243121	52.55591022	0.91	0.954605433	ns	-0.061604
P13591	protein_abundance	Febrile Controls	MIS-C	36	25	2.787193094	50.47768965	0.00747	0.058823301	ns	-0.328491333
P13598	protein_abundance	Febrile Controls	MIS-C	36	25	-0.460310753	50.42901451	0.647	0.785712144	ns	0.078309333
P13645	protein_abundance	Febrile Controls	MIS-C	36	25	1.401587902	49.478849	0.167	0.364609164	ns	-0.606697212
P13671	protein_abundance	Febrile Controls	MIS-C	36	25	-0.088673985	50.89111744	0.93	0.963103448	ns	0.013918217
P13686	protein_abundance	Febrile Controls	MIS-C	36	25	-2.106154914	51.48843861	0.0401	0.16079703	ns	0.362460667
P13725	protein_abundance	Febrile Controls	MIS-C	36	25	-1.627607002	46.83026906	0.11	0.283757962	ns	0.7453616
P13796	protein_abundance	Febrile Controls	MIS-C	36	25	-1.940332584	51.77545443	0.0578	0.196569038	ns	0.545044283
P13807	protein_abundance	Febrile Controls	MIS-C	36	25	1.931980668	52.62445726	0.0588	0.19845	ns	-0.617701333
P13987	protein_abundance	Febrile Controls	MIS-C	36	25	-1.764299009	48.49628088	0.084	0.244735714	ns	0.340294667
P14151.2	protein_abundance	Febrile Controls	MIS-C	36	25	-1.173514948	51.61788937	0.246	0.449395973	ns	0.289367846
P14210	protein_abundance	Febrile Controls	MIS-C	36	25	-1.429421942	40.33012582	0.161	0.359506849	ns	0.638773333
P14317	protein_abundance	Febrile Controls	MIS-C	36	25	0.737557072	52.22204225	0.464	0.650242215	ns	-0.219141267
P14543	protein_abundance	Febrile Controls	MIS-C	36	25	-0.419867246	49.09309616	0.676	0.81	ns	0.088382667
P14555	protein_abundance	Febrile Controls	MIS-C	36	25	-4.406581983	52.72099734	5.18E-05	0.001824261	**	2.198108667
P14618.2	protein_abundance	Febrile Controls	MIS-C	36	25	0.629642501	50.60822528	0.532	0.701824104	ns	-0.222317568
P14784	protein_abundance	Febrile Controls	MIS-C	36	25	-0.498864989	52.94267953	0.62	0.76906585	ns	0.081776867
P15018	protein_abundance	Febrile Controls	MIS-C	36	25	0.68899006	46.4488861	0.494	0.674772344	ns	-0.175035933
P15085	protein_abundance	Febrile Controls	MIS-C	36	25	0.759106901	50.43801642	0.451	0.638653846	ns	-0.357411333
P15086	protein_abundance	Febrile Controls	MIS-C	36	25	0.821300763	45.35565357	0.416	0.61154265	ns	-0.359107333
P15090	protein_abundance	Febrile Controls	MIS-C	36	25	2.345367481	41.13973853	0.0239	0.124853503	ns	-0.903789333
P15144	protein_abundance	Febrile Controls	MIS-C	36	25	1.402460275	49.28995423	0.167	0.364609164	ns	-0.235037333
P15169	protein_abundance	Febrile Controls	MIS-C	36	25	0.637394034	51.12018588	0.527	0.700935961	ns	-0.142819853
P15241	protein_abundance	Febrile Controls	MIS-C	36	25	0.748664822	51.59268301	0.457	0.64489547	ns	-0.274303676
P15514	protein_abundance	Febrile Controls	MIS-C	36	25	1.632058778	49.53651393	0.109	0.282980769	ns	-0.645590267
P15529	protein_abundance	Febrile Controls	MIS-C	36	25	0.766627399	45.98802636	0.447	0.636326889	ns	-0.088092
P15692	protein_abundance	Febrile Controls	MIS-C	36	25	0.116787555	52.6025595	0.907	0.952879377	ns	-0.026705867
P15907	protein_abundance	Febrile Controls	MIS-C	36	25	-0.213402614	44.97263026	0.832	0.908247978	ns	0.052828
P15924	protein_abundance	Febrile Controls	MIS-C	36	25	-0.011335369	49.6413783	0.991	0.99345297	ns	0.002617594
P16070.10	protein_abundance	Febrile Controls	MIS-C	36	25	-3.42304004	50.43068631	0.00124	0.017905263	*	0.890354633
P16109	protein_abundance	Febrile Controls	MIS-C	36	25	1.89853244	52.01009052	0.0632	0.209803279	ns	-0.469141333
P16112	protein_abundance	Febrile Controls	MIS-C	36	25	1.166990453	52.60387506	0.248	0.449395973	ns	-0.190956667
P16234	protein_abundance	Febrile Controls	MIS-C	36	25	-0.993326032	52.81195839	0.325	0.521287129	ns	0.209446667
P16278	protein_abundance	Febrile Controls	MIS-C	36	25	0.474791654	52.35676843	0.637	0.782959029	ns	-0.1259268
P16455	protein_abundance	Febrile Controls	MIS-C	36	25	1.979235227	51.00822672	0.0532	0.186334764	ns	-0.800721067
P16581	protein_abundance	Febrile Controls	MIS-C	36	25	-3.890287817	46.41659578	0.000318	0.007155	**	0.883987333
P16860	protein_abundance	Febrile Controls	MIS-C	36	25	-2.669552779	49.86737307	0.0102	0.075162162	ns	1.2705
P17480.2	protein_abundance	Febrile Controls	MIS-C	36	25	0.616918909	47.93923431	0.54	0.706623586	ns	-0.1935249
P17516	protein_abundance	Febrile Controls	MIS-C	36	25	-0.048717818	33.38914735	0.961	0.981326658	ns	0.011643333
P17676	protein_abundance	Febrile Controls	MIS-C	36	25	-0.588184654	50.71664055	0.559	0.719856916	ns	0.104901333
P17813	protein_abundance	Febrile Controls	MIS-C	36	25	-0.918108733	48.38213722	0.363	0.558992395	ns	0.088956667
P17931	protein_abundance	Febrile Controls	MIS-C	36	25	0.463310177	44.25829834	0.645	0.785712144	ns	-0.083729333
P17936	protein_abundance	Febrile Controls	MIS-C	36	25	1.444577255	50.38270243	0.155	0.355665722	ns	-0.42703
P17936.2	protein_abundance	Febrile Controls	MIS-C	36	25	-0.255035742	51.36870452	0.8	0.886352459	ns	0.066045023
P18065	protein_abundance	Febrile Controls	MIS-C	36	25	-0.040777204	51.68449883	0.968	0.981326658	ns	0.012673333
P18428.x	protein_abundance	Febrile Controls	MIS-C	36	25	-1.633748187	52.4308785	0.108	0.282980769	ns	0.537986
P18564	protein_abundance	Febrile Controls	MIS-C	36	25	3.310027376	52.35426824	0.00169	0.022440984	*	-0.579094533
P18627	protein_abundance	Febrile Controls	MIS-C	36	25	-3.78708968	49.78886762	0.000411	0.008997568	**	0.678797267
P18827	protein_abundance	Febrile Controls	MIS-C	36	25	-1.386955681	51.18491545	0.171	0.366832461	ns	0.542074667
P19021	protein_abundance	Febrile Controls	MIS-C	36	25	3.127960643	52.78734627	0.00286	0.032628169	*	-0.527086667
P19022	protein_abundance	Febrile Controls	MIS-C	36	25	0.122354846	47.0419549	0.903	0.952879377	ns	-0.024854
P19320	protein_abundance	Febrile Controls	MIS-C	36	25	-4.189861696	51.49531963	0.00011	0.002874194	**	0.699208667
P19429	protein_abundance	Febrile Controls	MIS-C	36	25	-2.686421641	52.69462736	0.00964	0.0723	ns	1.397058
P19474	protein_abundance	Febrile Controls	MIS-C	36	25	4.309671215	47.16927766	8.25E-05	0.00230431	**	-1.516703267
P19652	protein_abundance	Febrile Controls	MIS-C	36	25	-1.412269622	51.7976885	0.164	0.361961853	ns	0.4832
P19823	protein_abundance	Febrile Controls	MIS-C	36	25	2.55175756	48.09320561	0.014	0.09072	ns	-0.319007894
P19827	protein_abundance	Febrile Controls	MIS-C	36	25	3.000323922	48.76983356	0.00424	0.039671591	*	-0.417970772
P19957	protein_abundance	Febrile Controls	MIS-C	36	25	1.972574388	46.1297582	0.0546	0.188195745	ns	-0.652888667
P19961	protein_abundance	Febrile Controls	MIS-C	36	25	-0.122993835	51.22826953	0.903	0.952879377	ns	0.044794
P19971	protein_abundance	Febrile Controls	MIS-C	36	25	-2.433935323	48.29539145	0.0187	0.108192857	ns	0.999052667
P20023	protein_abundance	Febrile Controls	MIS-C	36	25	1.59217094	50.98187749	0.118	0.2986875	ns	-0.36298
P20062	protein_abundance	Febrile Controls	MIS-C	36	25	-5.967910501	52.83576256	2.06E-07	1.39E-05	****	0.874222
P20160	protein_abundance	Febrile Controls	MIS-C	36	25	-1.382482526	52.99591942	0.173	0.366832461	ns	0.632367333
P20711	protein_abundance	Febrile Controls	MIS-C	36	25	3.14487343	48.61970068	0.00283	0.032628169	*	-1.065948
P20718	protein_abundance	Febrile Controls	MIS-C	36	25	-3.040864624	49.48932509	0.00377	0.039	*	0.955558
P20783	protein_abundance	Febrile Controls	MIS-C	36	25	1.762574313	45.92866564	0.0846	0.244735714	ns	-0.307703333
P20851.2	protein_abundance	Febrile Controls	MIS-C	36	25	0.392317781	50.94098871	0.696	0.824189781	ns	-0.141315327
P21246	protein_abundance	Febrile Controls	MIS-C	36	25	0.462019159	52.16152043	0.646	0.785712144	ns	-0.179801333
P21333.2	protein_abundance	Febrile Controls	MIS-C	36	25	-1.301283019	51.60512023	0.199	0.406015038	ns	0.27808923
P21549	protein_abundance	Febrile Controls	MIS-C	36	25	0.94112047	52.99370906	0.351	0.544655172	ns	-0.445142
P21583.x	protein_abundance	Febrile Controls	MIS-C	36	25	8.213701359	52.94520502	5.14E-11	3.78E-08	****	-1.528235467
P21964	protein_abundance	Febrile Controls	MIS-C	36	25	1.860782014	49.16415577	0.0688	0.220268775	ns	-0.645384667
P21980	protein_abundance	Febrile Controls	MIS-C	36	25	1.050608083	52.95726559	0.298	0.496666667	ns	-0.411577333
P22004	protein_abundance	Febrile Controls	MIS-C	36	25	-2.106975901	51.21457712	0.04	0.16079703	ns	0.277976
P22105.1	protein_abundance	Febrile Controls	MIS-C	36	25	1.419664606	47.35733486	0.162	0.359506849	ns	-0.308090468
P22301	protein_abundance	Febrile Controls	MIS-C	36	25	-2.505688137	48.98819518	0.0156	0.095007519	ns	1.405567533
P22301.1	protein_abundance	Febrile Controls	MIS-C	36	25	-2.573621366	48.79115624	0.0132	0.086926829	ns	1.422631333
P22352	protein_abundance	Febrile Controls	MIS-C	36	25	0.22264784	51.13913788	0.825	0.90522973	ns	-0.072303834
P22748	protein_abundance	Febrile Controls	MIS-C	36	25	-0.365116947	52.7113696	0.716	0.834404591	ns	0.057766
P22792	protein_abundance	Febrile Controls	MIS-C	36	25	0.469859784	51.53688554	0.64	0.784266263	ns	-0.10771937
P22891.2	protein_abundance	Febrile Controls	MIS-C	36	25	0.131249348	51.98771833	0.896	0.951192661	ns	-0.036454216
P23141	protein_abundance	Febrile Controls	MIS-C	36	25	1.717836387	45.19766349	0.0927	0.25892069	ns	-0.733352667
P23142	protein_abundance	Febrile Controls	MIS-C	36	25	-0.620194859	50.9380822	0.538	0.705145631	ns	0.09600103
P23142.4	protein_abundance	Febrile Controls	MIS-C	36	25	1.038236842	51.96312996	0.304	0.504590164	ns	-0.42970014
P23229	protein_abundance	Febrile Controls	MIS-C	36	25	2.774322584	52.4705799	0.00765	0.059581731	ns	-0.493646933
P23284	protein_abundance	Febrile Controls	MIS-C	36	25	2.276200894	52.61498954	0.0269	0.130473054	ns	-0.868614
P23526	protein_abundance	Febrile Controls	MIS-C	36	25	-0.602625891	42.05062816	0.55	0.713942308	ns	0.191143333
P23528	protein_abundance	Febrile Controls	MIS-C	36	25	0.890052622	51.98871541	0.378	0.573370787	ns	-0.341794961
P24158	protein_abundance	Febrile Controls	MIS-C	36	25	-1.76720256	52.051461	0.0831	0.243	ns	0.622301333
P24592.x	protein_abundance	Febrile Controls	MIS-C	36	25	-2.46046854	52.53742024	0.0172	0.101693431	ns	0.405384667
P24821	protein_abundance	Febrile Controls	MIS-C	36	25	-3.104914154	51.67553422	0.00309	0.033822973	*	0.651098667
P25311	protein_abundance	Febrile Controls	MIS-C	36	25	-2.253117832	47.69849702	0.0289	0.132254237	ns	0.495527262
P25445	protein_abundance	Febrile Controls	MIS-C	36	25	-0.921182384	46.95951118	0.362	0.558514286	ns	0.175871333
P25815	protein_abundance	Febrile Controls	MIS-C	36	25	1.666294363	47.66418143	0.102	0.27	ns	-0.628279333
P25942	protein_abundance	Febrile Controls	MIS-C	36	25	-1.456343563	52.63810224	0.151	0.352478386	ns	0.267948
P26927	protein_abundance	Febrile Controls	MIS-C	36	25	-1.103989021	51.73521566	0.275	0.47348643	ns	0.189330974
P27169	protein_abundance	Febrile Controls	MIS-C	36	25	0.799550152	50.66092634	0.428	0.624648649	ns	-0.152474102
P27352	protein_abundance	Febrile Controls	MIS-C	36	25	-2.00023974	47.94506395	0.0512	0.183504425	ns	0.674421333
P27487	protein_abundance	Febrile Controls	MIS-C	36	25	0.357424639	50.45765127	0.722	0.837851003	ns	-0.046177333
P27540	protein_abundance	Febrile Controls	MIS-C	36	25	-1.475062385	52.52643682	0.146	0.345130435	ns	0.376225467
P27918	protein_abundance	Febrile Controls	MIS-C	36	25	-4.076414993	51.93647256	0.000157	0.003927273	**	0.788213063
P28325	protein_abundance	Febrile Controls	MIS-C	36	25	2.144155006	50.48206256	0.0369	0.156486911	ns	-0.617938333
P28845	protein_abundance	Febrile Controls	MIS-C	36	25	1.796844708	47.05172686	0.0788	0.233802198	ns	-0.390482133
P29460	protein_abundance	Febrile Controls	MIS-C	36	25	0.8633234	41.49550494	0.393	0.587324723	ns	-0.384328
P29622	protein_abundance	Febrile Controls	MIS-C	36	25	1.197872194	49.6086168	0.237	0.439290618	ns	-0.460919367
P30043	protein_abundance	Febrile Controls	MIS-C	36	25	0.029228337	49.63595367	0.977	0.987977528	ns	-0.010174202
P30044	protein_abundance	Febrile Controls	MIS-C	36	25	1.685666935	52.81380901	0.0978	0.26406	ns	-0.632648533
P30048	protein_abundance	Febrile Controls	MIS-C	36	25	1.63215619	52.69203151	0.109	0.282980769	ns	-0.504274333
P30203	protein_abundance	Febrile Controls	MIS-C	36	25	1.559677867	44.69367667	0.126	0.314030769	ns	-0.3098586
P30530	protein_abundance	Febrile Controls	MIS-C	36	25	-3.717682133	50.1156218	0.000508	0.010828421	*	0.557264
P31146	protein_abundance	Febrile Controls	MIS-C	36	25	1.298346921	52.09668527	0.2	0.406015038	ns	-0.469452
P31431	protein_abundance	Febrile Controls	MIS-C	36	25	2.04863401	52.64471755	0.0455	0.174668246	ns	-0.7091
P31483	protein_abundance	Febrile Controls	MIS-C	36	25	0.515738957	50.16705703	0.608	0.758828968	ns	-0.217513333
P31949	protein_abundance	Febrile Controls	MIS-C	36	25	-0.042885378	52.77220585	0.966	0.981326658	ns	0.009750667
P31997	protein_abundance	Febrile Controls	MIS-C	36	25	-0.535204599	52.66371622	0.595	0.753046875	ns	0.158138667
P32119	protein_abundance	Febrile Controls	MIS-C	36	25	0.32191607	51.41477672	0.749	0.854492958	ns	-0.125609834
P32942	protein_abundance	Febrile Controls	MIS-C	36	25	-0.461659304	52.24168304	0.646	0.785712144	ns	0.055246
P33151.x	protein_abundance	Febrile Controls	MIS-C	36	25	-1.154587848	50.96817739	0.254	0.454172185	ns	0.151670667
P33176	protein_abundance	Febrile Controls	MIS-C	36	25	0.363324915	51.64958042	0.718	0.834404591	ns	-0.192818392
P34130	protein_abundance	Febrile Controls	MIS-C	36	25	1.968058631	50.07277247	0.0546	0.188195745	ns	-0.298837667
P34913	protein_abundance	Febrile Controls	MIS-C	36	25	-0.795081738	51.2963702	0.43	0.624857143	ns	0.28571
P34947	protein_abundance	Febrile Controls	MIS-C	36	25	0.913938855	51.14873286	0.365	0.559943182	ns	-0.10239
P34998	protein_abundance	Febrile Controls	MIS-C	36	25	-1.127883157	50.45931739	0.265	0.463354839	ns	0.145236667
P35218	protein_abundance	Febrile Controls	MIS-C	36	25	-0.337322847	48.03852982	0.737	0.846713881	ns	0.213062667
P35225	protein_abundance	Febrile Controls	MIS-C	36	25	-0.199861372	44.29249831	0.843	0.915321716	ns	0.0425192
P35240	protein_abundance	Febrile Controls	MIS-C	36	25	1.842639248	52.88004467	0.071	0.223534884	ns	-0.616390267
P35247	protein_abundance	Febrile Controls	MIS-C	36	25	0.465279384	50.8416927	0.644	0.785712144	ns	-0.187180667
P35443.x	protein_abundance	Febrile Controls	MIS-C	36	25	-2.226119716	51.640335	0.0304	0.136044199	ns	0.617839333
P35527	protein_abundance	Febrile Controls	MIS-C	36	25	0.56076976	43.08790726	0.578	0.738454259	ns	-0.224192899
P35542	protein_abundance	Febrile Controls	MIS-C	36	25	0.878873725	51.68005172	0.384	0.579217877	ns	-0.21562291
P35555	protein_abundance	Febrile Controls	MIS-C	36	25	1.259319685	51.70185321	0.214	0.413657957	ns	-0.491663266
P35590	protein_abundance	Febrile Controls	MIS-C	36	25	-0.764992284	49.91268561	0.448	0.636631579	ns	0.112404667
P35754	protein_abundance	Febrile Controls	MIS-C	36	25	0.614384991	52.99994745	0.542	0.706956522	ns	-0.186908
P35858.2	protein_abundance	Febrile Controls	MIS-C	36	25	1.650995484	50.5127828	0.105	0.277035831	ns	-0.40737581
P35908	protein_abundance	Febrile Controls	MIS-C	36	25	1.247738633	51.99372467	0.218	0.417446809	ns	-0.544499629
P36222	protein_abundance	Febrile Controls	MIS-C	36	25	-2.001981283	51.49108868	0.0506	0.18252	ns	0.786044
P36952	protein_abundance	Febrile Controls	MIS-C	36	25	0.448135668	52.30144294	0.656	0.793074627	ns	-0.083508667
P36955	protein_abundance	Febrile Controls	MIS-C	36	25	-1.707659049	49.44702703	0.094	0.259863481	ns	0.255427064
P39060	protein_abundance	Febrile Controls	MIS-C	36	25	1.446611093	52.97749393	0.154	0.354375	ns	-0.281444
P39905	protein_abundance	Febrile Controls	MIS-C	36	25	1.847677376	47.15928192	0.0709	0.223534884	ns	-0.280125467
P40189	protein_abundance	Febrile Controls	MIS-C	36	25	0.061104955	52.8807366	0.952	0.974867257	ns	-0.007178
P40225	protein_abundance	Febrile Controls	MIS-C	36	25	2.114311143	52.90016941	0.0392	0.160785	ns	-0.402758667
P40818	protein_abundance	Febrile Controls	MIS-C	36	25	1.54580735	46.93578994	0.129	0.320521472	ns	-0.702863333
P41159	protein_abundance	Febrile Controls	MIS-C	36	25	0.088203612	52.92929948	0.93	0.963103448	ns	-0.040766
P41218	protein_abundance	Febrile Controls	MIS-C	36	25	0.106678142	51.10014114	0.915	0.955090206	ns	-0.056308
P41222	protein_abundance	Febrile Controls	MIS-C	36	25	5.143977639	48.04251846	4.92E-06	0.000234424	***	-0.820227333
P41236	protein_abundance	Febrile Controls	MIS-C	36	25	1.440490908	50.42523049	0.156	0.355943662	ns	-0.458824
P42166	protein_abundance	Febrile Controls	MIS-C	36	25	0.328618198	51.81608203	0.744	0.851186441	ns	-0.113365993
P42574	protein_abundance	Febrile Controls	MIS-C	36	25	1.824191079	52.48458342	0.0738	0.226431818	ns	-0.682192667
P42701	protein_abundance	Febrile Controls	MIS-C	36	25	-3.374342643	41.06626524	0.00163	0.022005	*	0.571566
P42702	protein_abundance	Febrile Controls	MIS-C	36	25	-1.805882033	44.40284374	0.0777	0.232239852	ns	0.235659133
P42785	protein_abundance	Febrile Controls	MIS-C	36	25	1.307129315	52.60258732	0.197	0.403974684	ns	-0.20892
P42830.x	protein_abundance	Febrile Controls	MIS-C	36	25	2.929541063	52.7821623	0.005	0.043085106	*	-1.4539202
P43121	protein_abundance	Febrile Controls	MIS-C	36	25	1.391873998	48.23637133	0.17	0.366832461	ns	-0.151664
P43251.2	protein_abundance	Febrile Controls	MIS-C	36	25	-0.836582212	51.47036819	0.407	0.603791209	ns	0.233277334
P43652	protein_abundance	Febrile Controls	MIS-C	36	25	1.879907982	46.30409093	0.0664	0.217748988	ns	-0.378450171
P46379	protein_abundance	Febrile Controls	MIS-C	36	25	1.120616617	52.97155888	0.268	0.46583691	ns	-0.223570667
P46531	protein_abundance	Febrile Controls	MIS-C	36	25	0.020267125	52.23376313	0.984	0.988883375	ns	-0.001895333
P48061	protein_abundance	Febrile Controls	MIS-C	36	25	-0.882301991	52.52009711	0.382	0.577276119	ns	0.065334933
P48304	protein_abundance	Febrile Controls	MIS-C	36	25	-1.255571913	48.5888424	0.215	0.413657957	ns	0.740132667
P48357	protein_abundance	Febrile Controls	MIS-C	36	25	0.112317159	51.48586443	0.911	0.954605433	ns	-0.018234667
P48634	protein_abundance	Febrile Controls	MIS-C	36	25	-0.24763891	51.9920991	0.805	0.889563438	ns	0.090351585
P48740.x	protein_abundance	Febrile Controls	MIS-C	36	25	4.916472522	48.64091329	1.04E-05	0.000443368	***	-0.5271276
P48745	protein_abundance	Febrile Controls	MIS-C	36	25	2.233970847	52.2780683	0.0298	0.134849162	ns	-0.526365333
P48960	protein_abundance	Febrile Controls	MIS-C	36	25	-1.534389109	52.86709393	0.131	0.322522796	ns	0.309764
P49747.x	protein_abundance	Febrile Controls	MIS-C	36	25	-2.001185598	52.99972447	0.0505	0.18252	ns	0.422462
P49771	protein_abundance	Febrile Controls	MIS-C	36	25	0.08211326	49.97768444	0.935	0.966007653	ns	-0.022535867
P49908	protein_abundance	Febrile Controls	MIS-C	36	25	1.361391928	51.15060586	0.179	0.377578125	ns	-0.370629067
P50135	protein_abundance	Febrile Controls	MIS-C	36	25	0.655787307	48.31925704	0.515	0.690645695	ns	-0.258388933
P50225	protein_abundance	Febrile Controls	MIS-C	36	25	3.52411975	52.89835026	0.000886	0.014135294	*	-1.331744467
P50591	protein_abundance	Febrile Controls	MIS-C	36	25	1.097506122	44.41796473	0.278	0.47348643	ns	-0.2638512
P51161	protein_abundance	Febrile Controls	MIS-C	36	25	0.411983898	52.2452356	0.682	0.813578792	ns	-0.094384667
P51617	protein_abundance	Febrile Controls	MIS-C	36	25	2.136260125	51.04277433	0.0375	0.158203125	ns	-0.451855667
P51648.2	protein_abundance	Febrile Controls	MIS-C	36	25	-0.623458663	51.84175535	0.536	0.703662885	ns	0.251895208
P51671	protein_abundance	Febrile Controls	MIS-C	36	25	1.287553419	52.94170609	0.204	0.406985294	ns	-0.311630267
P51671.1	protein_abundance	Febrile Controls	MIS-C	36	25	1.422281569	52.99961996	0.161	0.359506849	ns	-0.336701
P51693	protein_abundance	Febrile Controls	MIS-C	36	25	1.273165654	52.7182027	0.209	0.410898058	ns	-0.334036
P51884	protein_abundance	Febrile Controls	MIS-C	36	25	1.132372791	51.3350916	0.263	0.463108696	ns	-0.171824894
P52294	protein_abundance	Febrile Controls	MIS-C	36	25	-0.632988773	50.09934128	0.53	0.701824104	ns	0.306604333
P52789	protein_abundance	Febrile Controls	MIS-C	36	25	-0.314547909	51.44505685	0.754	0.85657784	ns	0.027432
P52823	protein_abundance	Febrile Controls	MIS-C	36	25	0.87240382	52.87026345	0.387	0.581576994	ns	-0.1285952
P52888	protein_abundance	Febrile Controls	MIS-C	36	25	2.551128133	42.65438893	0.0144	0.091674419	ns	-0.834258
P53621.2	protein_abundance	Febrile Controls	MIS-C	36	25	-0.013456914	50.52651397	0.989	0.99267658	ns	0.006666418
P54108.2	protein_abundance	Febrile Controls	MIS-C	36	25	0.377841445	51.99245927	0.707	0.827557803	ns	-0.083982456
P54760	protein_abundance	Febrile Controls	MIS-C	36	25	0.626385372	39.11448465	0.535	0.70349026	ns	-0.108432667
P55058.x	protein_abundance	Febrile Controls	MIS-C	36	25	0.545769683	52.99762276	0.588	0.747692308	ns	-0.125748667
P55082	protein_abundance	Febrile Controls	MIS-C	36	25	0.362711916	51.34881721	0.718	0.834404591	ns	-0.062778
P55259	protein_abundance	Febrile Controls	MIS-C	36	25	0.09935333	46.21014116	0.921	0.9585	ns	-0.054045333
P55285	protein_abundance	Febrile Controls	MIS-C	36	25	2.546985413	46.03681287	0.0143	0.091674419	ns	-0.525427333
P55773	protein_abundance	Febrile Controls	MIS-C	36	25	-2.526871235	52.75720748	0.0145	0.091674419	ns	0.5381862
P55774	protein_abundance	Febrile Controls	MIS-C	36	25	-2.638021341	50.47547345	0.0111	0.078868421	ns	0.693462667
P55808	protein_abundance	Febrile Controls	MIS-C	36	25	1.22424827	52.25969047	0.226	0.42572093	ns	-0.181921333
P58499	protein_abundance	Febrile Controls	MIS-C	36	25	1.868093853	46.7161095	0.068	0.21976494	ns	-0.466533867
P58546	protein_abundance	Febrile Controls	MIS-C	36	25	-0.998519761	52.05825797	0.323	0.521287129	ns	0.094000667
P59665	protein_abundance	Febrile Controls	MIS-C	36	25	-1.283018347	49.21374265	0.205	0.406985294	ns	0.427704
P60568	protein_abundance	Febrile Controls	MIS-C	36	25	-1.29775325	39.68242736	0.202	0.406985294	ns	0.106246133
P60709	protein_abundance	Febrile Controls	MIS-C	36	25	1.604817461	51.19751372	0.115	0.292924528	ns	-0.373728041
P61626	protein_abundance	Febrile Controls	MIS-C	36	25	-0.76105483	48.28190339	0.45	0.638353765	ns	0.146046656
P61769	protein_abundance	Febrile Controls	MIS-C	36	25	-3.53208978	50.61699871	0.00089	0.014135294	*	0.703752208
P61978	protein_abundance	Febrile Controls	MIS-C	36	25	0.90078107	50.71486505	0.372	0.56532833	ns	-0.10259
P62736	protein_abundance	Febrile Controls	MIS-C	36	25	0.792363827	51.66502562	0.432	0.624857143	ns	-0.267502667
P62937	protein_abundance	Febrile Controls	MIS-C	36	25	0.709036045	51.63722888	0.481	0.664863481	ns	-0.280394607
P63104	protein_abundance	Febrile Controls	MIS-C	36	25	1.241942536	51.94736038	0.22	0.418309859	ns	-0.510025759
P63241	protein_abundance	Febrile Controls	MIS-C	36	25	0.388278996	46.77864255	0.7	0.826434783	ns	-0.0639818
P68871	protein_abundance	Febrile Controls	MIS-C	36	25	-1.09500985	51.83313594	0.279	0.47348643	ns	0.26528092
P69905	protein_abundance	Febrile Controls	MIS-C	36	25	-1.12576268	49.45613983	0.266	0.463354839	ns	0.271149733
P78310	protein_abundance	Febrile Controls	MIS-C	36	25	2.618339291	43.80548905	0.0121	0.081669421	ns	-0.628566667
P78324	protein_abundance	Febrile Controls	MIS-C	36	25	-2.256184453	52.9998614	0.0282	0.131625	ns	0.568404
P78362	protein_abundance	Febrile Controls	MIS-C	36	25	2.127944369	52.98155501	0.038	0.158261538	ns	-0.790379133
P78380	protein_abundance	Febrile Controls	MIS-C	36	25	0.474316417	50.232842	0.637	0.782959029	ns	-0.1814
P78410	protein_abundance	Febrile Controls	MIS-C	36	25	-1.255144615	51.85092526	0.215	0.413657957	ns	0.234007867
P78423	protein_abundance	Febrile Controls	MIS-C	36	25	-2.422275264	50.56463879	0.019	0.109125	ns	0.526577067
P78556	protein_abundance	Febrile Controls	MIS-C	36	25	0.977229466	51.90687974	0.333	0.527847358	ns	-0.467842267
P80075	protein_abundance	Febrile Controls	MIS-C	36	25	-2.951321764	51.5168785	0.00475	0.042172826	*	1.269297667
P80098	protein_abundance	Febrile Controls	MIS-C	36	25	-2.980979355	51.04504283	0.00439	0.03987	*	1.622785133
P80108	protein_abundance	Febrile Controls	MIS-C	36	25	1.693804377	51.70272126	0.0963	0.263523649	ns	-0.311616571
P80162	protein_abundance	Febrile Controls	MIS-C	36	25	0.700055164	52.38330348	0.487	0.669728353	ns	-0.212351933
P80188	protein_abundance	Febrile Controls	MIS-C	36	25	-0.776318775	52.78172892	0.441	0.634476021	ns	0.225701333
P80370	protein_abundance	Febrile Controls	MIS-C	36	25	3.575692398	43.50720302	0.000871	0.014135294	*	-1.102673333
P80511	protein_abundance	Febrile Controls	MIS-C	36	25	2.012137148	51.02295836	0.0495	0.180608108	ns	-0.750687733
P80748	protein_abundance	Febrile Controls	MIS-C	36	25	-1.978046919	48.890562	0.0536	0.186334764	ns	0.533564598
P98160.x	protein_abundance	Febrile Controls	MIS-C	36	25	2.48182162	43.70080314	0.017	0.10125	ns	-0.505537333
P98175.5	protein_abundance	Febrile Controls	MIS-C	36	25	-0.174825504	51.99777212	0.862	0.923571429	ns	0.080020299
Q00978	protein_abundance	Febrile Controls	MIS-C	36	25	1.218810292	51.57001862	0.228	0.428491879	ns	-0.2903324
Q01151	protein_abundance	Febrile Controls	MIS-C	36	25	1.841277449	52.93276545	0.0712	0.223534884	ns	-0.274477333
Q01638	protein_abundance	Febrile Controls	MIS-C	36	25	-2.270434792	52.52229586	0.0273	0.130846154	ns	1.033812667
Q01973	protein_abundance	Febrile Controls	MIS-C	36	25	3.640005375	48.77614875	0.000658	0.012999512	*	-0.735628
Q03154	protein_abundance	Febrile Controls	MIS-C	36	25	2.312697421	52.08810841	0.0247	0.12504375	ns	-0.838074
Q03167	protein_abundance	Febrile Controls	MIS-C	36	25	0.428475293	51.59589697	0.67	0.805192878	ns	-0.070728
Q03431	protein_abundance	Febrile Controls	MIS-C	36	25	3.699919843	49.21838479	0.000544	0.011298462	*	-0.521047067
Q03591	protein_abundance	Febrile Controls	MIS-C	36	25	-0.330331033	48.5164209	0.743	0.851186441	ns	0.083059092
Q04637	protein_abundance	Febrile Controls	MIS-C	36	25	2.934246607	51.50453298	0.00498	0.043085106	*	-1.1247926
Q04756	protein_abundance	Febrile Controls	MIS-C	36	25	2.617968438	51.3005931	0.0116	0.079627119	ns	-0.443965522
Q04759	protein_abundance	Febrile Controls	MIS-C	36	25	1.588672516	51.97851176	0.118	0.2986875	ns	-0.248900333
Q04760	protein_abundance	Febrile Controls	MIS-C	36	25	1.08141705	52.20894922	0.284	0.478253638	ns	-0.422634
Q05084	protein_abundance	Febrile Controls	MIS-C	36	25	1.727902007	52.86668521	0.0898	0.256119718	ns	-0.345283867
Q05086.2	protein_abundance	Febrile Controls	MIS-C	36	25	1.289348988	51.83135235	0.203	0.406985294	ns	-0.260046988
Q05315	protein_abundance	Febrile Controls	MIS-C	36	25	-1.125177931	50.89061728	0.266	0.463354839	ns	0.396372667
Q05516	protein_abundance	Febrile Controls	MIS-C	36	25	2.369939991	51.3679127	0.0216	0.11664	ns	-0.598504667
Q06033	protein_abundance	Febrile Controls	MIS-C	36	25	-2.992550548	38.77838278	0.00479	0.042172826	*	0.51744
Q06033.2	protein_abundance	Febrile Controls	MIS-C	36	25	-0.809506555	50.22194111	0.422	0.61923913	ns	0.197736206
Q06141	protein_abundance	Febrile Controls	MIS-C	36	25	-1.718580332	52.02803144	0.0916	0.258415225	ns	0.887325333
Q06418	protein_abundance	Febrile Controls	MIS-C	36	25	1.424723116	52.80745664	0.16	0.359506849	ns	-0.189660667
Q06830	protein_abundance	Febrile Controls	MIS-C	36	25	0.594235509	52.95994358	0.555	0.71813099	ns	-0.2461518
Q07011	protein_abundance	Febrile Controls	MIS-C	36	25	2.410658002	52.9909141	0.0194	0.109125	ns	-0.5184076
Q07065	protein_abundance	Febrile Controls	MIS-C	36	25	1.261261483	42.77355143	0.214	0.413657957	ns	-0.3191108
Q07108	protein_abundance	Febrile Controls	MIS-C	36	25	1.01938078	52.97010205	0.313	0.509096386	ns	-0.403623333
Q07325	protein_abundance	Febrile Controls	MIS-C	36	25	-7.964438128	52.24143546	1.40E-10	3.78E-08	****	3.295159667
Q07507	protein_abundance	Febrile Controls	MIS-C	36	25	1.807117962	51.85373873	0.0765	0.231212687	ns	-0.432147333
Q07654	protein_abundance	Febrile Controls	MIS-C	36	25	3.074347761	37.93581548	0.0039	0.039	*	-0.696802
Q08334	protein_abundance	Febrile Controls	MIS-C	36	25	0.041287427	48.18577539	0.967	0.981326658	ns	-0.0067514
Q08380	protein_abundance	Febrile Controls	MIS-C	36	25	0.970040469	51.76779499	0.337	0.530038835	ns	-0.285825289
Q09666	protein_abundance	Febrile Controls	MIS-C	36	25	-1.094124663	50.47718124	0.279	0.47348643	ns	0.779744225
Q10588	protein_abundance	Febrile Controls	MIS-C	36	25	-0.219645342	48.76175673	0.827	0.90522973	ns	0.053221795
Q12794	protein_abundance	Febrile Controls	MIS-C	36	25	-0.52571786	43.14100637	0.602	0.754914992	ns	0.072165333
Q12805	protein_abundance	Febrile Controls	MIS-C	36	25	-1.527558668	49.64857696	0.133	0.326454545	ns	0.267702
Q12805.2	protein_abundance	Febrile Controls	MIS-C	36	25	-1.723137715	51.95606319	0.0908	0.257727273	ns	0.375879293
Q12860	protein_abundance	Febrile Controls	MIS-C	36	25	2.62209974	52.99572049	0.0114	0.078923077	ns	-0.372567333
Q12860.2	protein_abundance	Febrile Controls	MIS-C	36	25	-0.988664346	51.94823486	0.327	0.522426036	ns	0.181472286
Q12864	protein_abundance	Febrile Controls	MIS-C	36	25	1.298682968	51.25077024	0.2	0.406015038	ns	-0.225696
Q12884	protein_abundance	Febrile Controls	MIS-C	36	25	2.878120429	48.08002956	0.00595	0.049178571	*	-0.438949333
Q12906	protein_abundance	Febrile Controls	MIS-C	36	25	1.62884881	51.29405223	0.109	0.282980769	ns	-0.751225128
Q12912	protein_abundance	Febrile Controls	MIS-C	36	25	0.181652427	51.7454387	0.857	0.922649007	ns	-0.042026667
Q12933	protein_abundance	Febrile Controls	MIS-C	36	25	3.014890905	52.00171079	0.00397	0.039215854	*	-0.552087733
Q12968	protein_abundance	Febrile Controls	MIS-C	36	25	0.745102695	46.23279503	0.46	0.648	ns	-0.180415
Q13007	protein_abundance	Febrile Controls	MIS-C	36	25	0.704150695	52.61437564	0.484	0.666734694	ns	-0.160176333
Q13043	protein_abundance	Febrile Controls	MIS-C	36	25	2.029272639	52.81552258	0.0475	0.178125	ns	-0.708753333
Q13103	protein_abundance	Febrile Controls	MIS-C	36	25	3.005139363	46.20011026	0.00428	0.039671591	*	-1.078546763
Q13105	protein_abundance	Febrile Controls	MIS-C	36	25	-0.539766744	48.46629169	0.592	0.750422535	ns	0.188985333
Q13158	protein_abundance	Febrile Controls	MIS-C	36	25	1.925494045	52.87673226	0.0596	0.200315353	ns	-0.498812
Q13231	protein_abundance	Febrile Controls	MIS-C	36	25	-1.168082339	51.62596555	0.248	0.449395973	ns	0.42605
Q13241	protein_abundance	Febrile Controls	MIS-C	36	25	-2.972961259	52.89082049	0.00443	0.03987	*	0.674658533
Q13261	protein_abundance	Febrile Controls	MIS-C	36	25	-0.383658334	49.54152803	0.703	0.826434783	ns	0.059549
Q13275	protein_abundance	Febrile Controls	MIS-C	36	25	0.634773869	51.69239148	0.528	0.701114754	ns	-0.115856
Q13291	protein_abundance	Febrile Controls	MIS-C	36	25	-1.521775982	52.89540111	0.134	0.327915408	ns	0.288781533
Q13332	protein_abundance	Febrile Controls	MIS-C	36	25	2.317192017	50.9610464	0.0245	0.12504375	ns	-0.264876667
Q13361	protein_abundance	Febrile Controls	MIS-C	36	25	0.881734267	52.94929784	0.382	0.577276119	ns	-0.283215333
Q13444	protein_abundance	Febrile Controls	MIS-C	36	25	-0.304964699	51.39392033	0.762	0.861966527	ns	0.048066
Q13478	protein_abundance	Febrile Controls	MIS-C	36	25	-0.522939327	52.21460767	0.603	0.754914992	ns	0.099821333
Q13490	protein_abundance	Febrile Controls	MIS-C	36	25	0.772396721	52.71597211	0.443	0.635097345	ns	-0.083043
Q13508	protein_abundance	Febrile Controls	MIS-C	36	25	-1.231667929	48.80745962	0.224	0.422937063	ns	0.187989333
Q13541.x	protein_abundance	Febrile Controls	MIS-C	36	25	1.061303163	51.00562944	0.294	0.493043478	ns	-0.337791333
Q13574	protein_abundance	Febrile Controls	MIS-C	36	25	0.655804487	48.99930873	0.515	0.690645695	ns	-0.0896418
Q13651	protein_abundance	Febrile Controls	MIS-C	36	25	0.995495343	43.49511782	0.325	0.521287129	ns	-0.1595276
Q13740	protein_abundance	Febrile Controls	MIS-C	36	25	2.073341385	42.43248764	0.0442	0.172956522	ns	-0.221125333
Q13822	protein_abundance	Febrile Controls	MIS-C	36	25	-0.944924727	50.49863801	0.349	0.543634615	ns	0.1543
Q13867	protein_abundance	Febrile Controls	MIS-C	36	25	-0.688383822	46.09760445	0.495	0.675	ns	0.109630667
Q14116	protein_abundance	Febrile Controls	MIS-C	36	25	-3.47552081	46.88023292	0.00111	0.016347273	*	1.020046733
Q14162	protein_abundance	Febrile Controls	MIS-C	36	25	-0.312257308	52.17162497	0.756	0.857647059	ns	0.061595333
Q14203	protein_abundance	Febrile Controls	MIS-C	36	25	2.753801753	48.4453966	0.00827	0.063195283	ns	-0.9134174
Q14393	protein_abundance	Febrile Controls	MIS-C	36	25	-1.2477316	51.73766907	0.218	0.417446809	ns	0.164688667
Q14435	protein_abundance	Febrile Controls	MIS-C	36	25	2.653384873	52.92125062	0.0105	0.0759375	ns	-0.3354052
Q14515	protein_abundance	Febrile Controls	MIS-C	36	25	1.130451691	49.92519314	0.264	0.463354839	ns	-0.138338
Q14520.2	protein_abundance	Febrile Controls	MIS-C	36	25	-1.186780284	45.9223349	0.241	0.442653061	ns	0.193975024
Q14624	protein_abundance	Febrile Controls	MIS-C	36	25	-2.989233985	50.5518399	0.00431	0.039671591	*	0.341247697
Q14767	protein_abundance	Febrile Controls	MIS-C	36	25	-1.419848531	47.51983433	0.162	0.359506849	ns	0.393017333
Q14790	protein_abundance	Febrile Controls	MIS-C	36	25	-0.792154873	52.97419583	0.432	0.624857143	ns	0.2476098
Q14956	protein_abundance	Febrile Controls	MIS-C	36	25	-1.911869788	50.63690961	0.0616	0.206181818	ns	0.260765333
Q15067	protein_abundance	Febrile Controls	MIS-C	36	25	2.131498093	49.36300884	0.0381	0.158261538	ns	-0.422666667
Q15113	protein_abundance	Febrile Controls	MIS-C	36	25	1.100014694	44.03811277	0.277	0.47348643	ns	-0.228110667
Q15165	protein_abundance	Febrile Controls	MIS-C	36	25	-0.629862812	51.02884013	0.532	0.701824104	ns	0.094782
Q15166	protein_abundance	Febrile Controls	MIS-C	36	25	1.487906188	50.62192104	0.143	0.342692308	ns	-0.24801583
Q15437	protein_abundance	Febrile Controls	MIS-C	36	25	1.290340395	51.99352382	0.203	0.406985294	ns	-0.499057665
Q15485.x	protein_abundance	Febrile Controls	MIS-C	36	25	-0.097238268	42.59137391	0.923	0.9585	ns	0.015459333
Q15517	protein_abundance	Febrile Controls	MIS-C	36	25	1.018434477	49.20651488	0.313	0.509096386	ns	-0.214045733
Q15582.x	protein_abundance	Febrile Controls	MIS-C	36	25	1.302473366	51.00770112	0.199	0.406015038	ns	-0.181566
Q15661	protein_abundance	Febrile Controls	MIS-C	36	25	0.972293018	42.1677409	0.336	0.530038835	ns	-0.302638333
Q15828	protein_abundance	Febrile Controls	MIS-C	36	25	1.390275924	39.59500108	0.172	0.366832461	ns	-0.314826
Q15831	protein_abundance	Febrile Controls	MIS-C	36	25	1.762006681	48.9404372	0.0843	0.244735714	ns	-0.505736
Q15846	protein_abundance	Febrile Controls	MIS-C	36	25	2.876463789	52.83128993	0.00579	0.048853125	*	-0.638222
Q15848	protein_abundance	Febrile Controls	MIS-C	36	25	1.667113	49.95019091	0.102	0.27	ns	-0.562194556
Q16270	protein_abundance	Febrile Controls	MIS-C	36	25	2.454802283	34.01478039	0.0194	0.109125	ns	-0.483628
Q16552	protein_abundance	Febrile Controls	MIS-C	36	25	-2.184078123	51.47564742	0.0335	0.14562766	ns	0.833887533
Q16610	protein_abundance	Febrile Controls	MIS-C	36	25	-1.575691777	39.71021712	0.123	0.309409938	ns	0.209921301
Q16619	protein_abundance	Febrile Controls	MIS-C	36	25	1.397415957	47.68059803	0.169	0.366832461	ns	-0.376324
Q16620	protein_abundance	Febrile Controls	MIS-C	36	25	2.067403857	52.48256557	0.0436	0.172223301	ns	-0.273486
Q16627	protein_abundance	Febrile Controls	MIS-C	36	25	1.20848592	52.38571702	0.232	0.433862069	ns	-0.192178667
Q16663	protein_abundance	Febrile Controls	MIS-C	36	25	1.812718369	47.05873124	0.0763	0.231212687	ns	-0.389834667
Q16769	protein_abundance	Febrile Controls	MIS-C	36	25	-0.323958973	52.38222281	0.747	0.853413258	ns	0.052034
Q16773	protein_abundance	Febrile Controls	MIS-C	36	25	2.675279093	46.77990685	0.0103	0.075162162	ns	-1.021346667
Q16820	protein_abundance	Febrile Controls	MIS-C	36	25	2.273402827	52.50517435	0.0271	0.130660714	ns	-0.522826667
Q16853	protein_abundance	Febrile Controls	MIS-C	36	25	1.467341425	52.97776654	0.148	0.346473988	ns	-0.180748667
Q2M3C7.2	protein_abundance	Febrile Controls	MIS-C	36	25	0.767733806	51.31433526	0.446	0.636326889	ns	-0.207306798
Q3SY84	protein_abundance	Febrile Controls	MIS-C	36	25	2.220061843	51.99455039	0.0308	0.136327869	ns	-0.433497524
Q53H82	protein_abundance	Febrile Controls	MIS-C	36	25	1.882261438	45.65529402	0.0662	0.217748988	ns	-0.64402
Q562R1	protein_abundance	Febrile Controls	MIS-C	36	25	0.715935776	49.97897925	0.477	0.660461538	ns	-0.225560203
Q59H18.1	protein_abundance	Febrile Controls	MIS-C	36	25	-1.520517232	49.18016036	0.135	0.32936747	ns	0.726177301
Q5T4W7	protein_abundance	Febrile Controls	MIS-C	36	25	0.448166741	43.8787869	0.656	0.793074627	ns	-0.051943067
Q5T9A4	protein_abundance	Febrile Controls	MIS-C	36	25	0.476642185	49.28305603	0.636	0.782959029	ns	-0.204543332
Q5VY43	protein_abundance	Febrile Controls	MIS-C	36	25	1.143854066	52.13340645	0.258	0.457286652	ns	-0.129218667
Q5VZK9.2	protein_abundance	Febrile Controls	MIS-C	36	25	0.278114069	51.14315487	0.782	0.873595041	ns	-0.105704332
Q6DN72	protein_abundance	Febrile Controls	MIS-C	36	25	-1.717156206	51.23937085	0.092	0.258415225	ns	0.295120067
Q6EIG7	protein_abundance	Febrile Controls	MIS-C	36	25	-2.128494802	38.59129312	0.0397	0.160785	ns	0.550737867
Q6EMK4.x	protein_abundance	Febrile Controls	MIS-C	36	25	0.485911405	45.47529268	0.629	0.776661585	ns	-0.059381333
Q6GTS8	protein_abundance	Febrile Controls	MIS-C	36	25	-0.314804091	50.33055922	0.754	0.85657784	ns	0.115174
Q6P4E1.2	protein_abundance	Febrile Controls	MIS-C	36	25	0.164758821	51.91856285	0.87	0.930911493	ns	-0.067268222
Q6PJW8	protein_abundance	Febrile Controls	MIS-C	36	25	2.554467837	52.99913579	0.0135	0.088185484	ns	-0.671678
Q6UWL2	protein_abundance	Febrile Controls	MIS-C	36	25	2.533537095	48.53408217	0.0146	0.091674419	ns	-0.409322667
Q6UXB4	protein_abundance	Febrile Controls	MIS-C	36	25	-2.309866808	46.64141011	0.0254	0.127	ns	0.428673
Q6UXB8	protein_abundance	Febrile Controls	MIS-C	36	25	1.263760482	51.99987849	0.212	0.413657957	ns	-0.371662612
Q6WN34	protein_abundance	Febrile Controls	MIS-C	36	25	-1.980287587	47.4608591	0.0535	0.186334764	ns	0.536582667
Q6ZMZ3.2	protein_abundance	Febrile Controls	MIS-C	36	25	0.118162609	51.77042314	0.906	0.952879377	ns	-0.02934098
Q6ZRV2	protein_abundance	Febrile Controls	MIS-C	36	25	-3.58834397	50.55369434	0.00075	0.0135	*	1.47159169
Q6ZUJ8	protein_abundance	Febrile Controls	MIS-C	36	25	1.319217216	48.65519861	0.193	0.39880102	ns	-0.4047468
Q76LX8	protein_abundance	Febrile Controls	MIS-C	36	25	3.206409899	52.12451445	0.0023	0.02780597	*	-0.531898
Q76M96	protein_abundance	Febrile Controls	MIS-C	36	25	0.188016244	43.38935041	0.852	0.92016	ns	-0.056322
Q7Z4W1	protein_abundance	Febrile Controls	MIS-C	36	25	-0.774595948	51.7946526	0.442	0.634787234	ns	0.14071763
Q7Z6M3	protein_abundance	Febrile Controls	MIS-C	36	25	-1.091287005	52.84645406	0.28	0.47348643	ns	0.222605467
Q86U17	protein_abundance	Febrile Controls	MIS-C	36	25	1.482631141	52.30012076	0.144	0.344070796	ns	-0.398457333
Q86VB7	protein_abundance	Febrile Controls	MIS-C	36	25	-4.349704959	51.05849802	6.53E-05	0.002001	**	1.09281
Q86VY4	protein_abundance	Febrile Controls	MIS-C	36	25	1.193201669	50.34012717	0.238	0.440136986	ns	-0.494558207
Q86VZ4	protein_abundance	Febrile Controls	MIS-C	36	25	-0.382313372	51.35882457	0.704	0.826434783	ns	0.066219333
Q8IU57	protein_abundance	Febrile Controls	MIS-C	36	25	1.360587252	46.17753122	0.18	0.378701299	ns	-0.228455933
Q8IW75	protein_abundance	Febrile Controls	MIS-C	36	25	-0.353558326	51.64059415	0.725	0.840085714	ns	0.154762
Q8IXJ6	protein_abundance	Febrile Controls	MIS-C	36	25	2.108748522	52.86957411	0.0397	0.160785	ns	-0.903792867
Q8IZP9	protein_abundance	Febrile Controls	MIS-C	36	25	1.473668917	48.38951741	0.147	0.345130435	ns	-0.28249
Q8N1Q1	protein_abundance	Febrile Controls	MIS-C	36	25	2.506956574	52.56128613	0.0153	0.093886364	ns	-1.223288
Q8N423	protein_abundance	Febrile Controls	MIS-C	36	25	-7.880559159	47.4653507	3.60E-10	7.29E-08	****	1.296652667
Q8N4A0	protein_abundance	Febrile Controls	MIS-C	36	25	-0.630169787	51.48466537	0.531	0.701824104	ns	0.123485386
Q8N608	protein_abundance	Febrile Controls	MIS-C	36	25	1.470762378	52.84344679	0.147	0.345130435	ns	-0.238670867
Q8N6P7	protein_abundance	Febrile Controls	MIS-C	36	25	0.832007776	44.51968398	0.41	0.606021898	ns	-0.170387067
Q8NBP7	protein_abundance	Febrile Controls	MIS-C	36	25	-3.593997865	45.33122068	0.000799	0.01377	*	0.809191333
Q8NC01	protein_abundance	Febrile Controls	MIS-C	36	25	-2.282448152	49.71763924	0.0268	0.130473054	ns	0.371718
Q8NF91.4	protein_abundance	Febrile Controls	MIS-C	36	25	0.49082263	50.85174628	0.626	0.774137405	ns	-0.235397459
Q8NFT8	protein_abundance	Febrile Controls	MIS-C	36	25	4.68137709	52.99802252	2.02E-05	0.0008181	***	-0.614866267
Q8NHJ6	protein_abundance	Febrile Controls	MIS-C	36	25	-5.220969593	52.33896305	3.12E-06	0.00016848	***	1.364074667
Q8NHL6	protein_abundance	Febrile Controls	MIS-C	36	25	-6.477443389	47.09977366	5.04E-08	4.54E-06	****	0.882282
Q8NHS0	protein_abundance	Febrile Controls	MIS-C	36	25	1.432042493	51.92979306	0.158	0.357486034	ns	-0.211411333
Q8NI22	protein_abundance	Febrile Controls	MIS-C	36	25	-0.509994406	52.99983973	0.612	0.761474654	ns	0.129517333
Q8TAQ9.2	protein_abundance	Febrile Controls	MIS-C	36	25	-0.793536245	51.989502	0.431	0.624857143	ns	0.301690889
Q8TDL5	protein_abundance	Febrile Controls	MIS-C	36	25	5.961227697	51.55885975	2.28E-07	1.42E-05	****	-2.464283333
Q8TE57	protein_abundance	Febrile Controls	MIS-C	36	25	2.869937668	49.23740185	0.00603	0.049336364	*	-0.338898667
Q8WTT0	protein_abundance	Febrile Controls	MIS-C	36	25	1.172302394	49.46328774	0.247	0.449395973	ns	-0.377276267
Q8WTU2	protein_abundance	Febrile Controls	MIS-C	36	25	2.330933947	45.94216708	0.0242	0.124853503	ns	-1.497552
Q8WVQ1	protein_abundance	Febrile Controls	MIS-C	36	25	0.975848573	49.76955568	0.334	0.528398438	ns	-0.117716
Q8WX77	protein_abundance	Febrile Controls	MIS-C	36	25	1.712023536	46.37104914	0.0936	0.259863481	ns	-0.461486
Q8WXI8	protein_abundance	Febrile Controls	MIS-C	36	25	0.545935475	49.25372252	0.588	0.747692308	ns	-0.2065086
Q8WZ42.10	protein_abundance	Febrile Controls	MIS-C	36	25	1.257168077	50.93509941	0.214	0.413657957	ns	-0.261040075
Q92496.2	protein_abundance	Febrile Controls	MIS-C	36	25	-1.13575712	51.87161003	0.261	0.460588235	ns	0.355985167
Q92520	protein_abundance	Febrile Controls	MIS-C	36	25	2.421266977	48.33063035	0.0193	0.109125	ns	-0.533516
Q92558	protein_abundance	Febrile Controls	MIS-C	36	25	1.093066929	47.7849611	0.28	0.47348643	ns	-0.285314667
Q92609.2	protein_abundance	Febrile Controls	MIS-C	36	25	0.440213851	51.87317434	0.662	0.797946429	ns	-0.217101957
Q92692	protein_abundance	Febrile Controls	MIS-C	36	25	-0.787464707	39.66428116	0.436	0.629518717	ns	0.140953333
Q92820	protein_abundance	Febrile Controls	MIS-C	36	25	4.061980314	51.69088354	0.000166	0.003954706	**	-0.713765333
Q92823	protein_abundance	Febrile Controls	MIS-C	36	25	1.694293991	52.98855536	0.0961	0.263523649	ns	-0.213333333
Q92844	protein_abundance	Febrile Controls	MIS-C	36	25	2.624759653	50.96572085	0.0114	0.078923077	ns	-0.477832067
Q92954.6	protein_abundance	Febrile Controls	MIS-C	36	25	-0.992590723	51.87359044	0.326	0.521857708	ns	0.207895873
Q969D9.x	protein_abundance	Febrile Controls	MIS-C	36	25	-1.473355336	48.27894412	0.147	0.345130435	ns	0.305382733
Q969P0	protein_abundance	Febrile Controls	MIS-C	36	25	1.81882936	48.06545709	0.0752	0.228992481	ns	-0.337684667
Q969S9.2	protein_abundance	Febrile Controls	MIS-C	36	25	0.287750491	51.67193793	0.775	0.870665742	ns	-0.093154468
Q96A56	protein_abundance	Febrile Controls	MIS-C	36	25	-1.21822219	29.43310463	0.233	0.433862069	ns	0.166740667
Q96AP7	protein_abundance	Febrile Controls	MIS-C	36	25	1.16268178	51.09373806	0.25	0.45	ns	-0.188690667
Q96DB9	protein_abundance	Febrile Controls	MIS-C	36	25	0.681154512	49.61797183	0.499	0.67590301	ns	-0.1297984
Q96H15	protein_abundance	Febrile Controls	MIS-C	36	25	-6.383856099	52.46890024	4.58E-08	4.54E-06	****	1.329696667
Q96IY4	protein_abundance	Febrile Controls	MIS-C	36	25	1.37512105	45.41069647	0.176	0.372219321	ns	-0.307661709
Q96KN2.x	protein_abundance	Febrile Controls	MIS-C	36	25	-1.308991892	52.50989621	0.196	0.402944162	ns	0.48727
Q96KR1	protein_abundance	Febrile Controls	MIS-C	36	25	1.382785652	50.30706366	0.173	0.366832461	ns	-0.511115146
Q96LA6	protein_abundance	Febrile Controls	MIS-C	36	25	2.781315535	52.93367901	0.00748	0.058823301	ns	-0.535516
Q96N03	protein_abundance	Febrile Controls	MIS-C	36	25	-0.850186261	52.27232977	0.399	0.59519337	ns	0.157252667
Q96P31	protein_abundance	Febrile Controls	MIS-C	36	25	-0.671845264	48.05073773	0.505	0.68175	ns	0.062817133
Q96PD2	protein_abundance	Febrile Controls	MIS-C	36	25	2.295416329	31.34974161	0.0286	0.131625	ns	-0.787821667
Q96PD5	protein_abundance	Febrile Controls	MIS-C	36	25	1.073219965	48.89308113	0.288	0.483983402	ns	-0.150181018
Q96SB3	protein_abundance	Febrile Controls	MIS-C	36	25	2.464467482	52.9321591	0.017	0.10125	ns	-0.9278876
Q99453	protein_abundance	Febrile Controls	MIS-C	36	25	-0.19135207	51.0212691	0.849	0.919225634	ns	0.067536909
Q99523	protein_abundance	Febrile Controls	MIS-C	36	25	-1.849999411	51.92146302	0.07	0.222670588	ns	0.364728667
Q99549	protein_abundance	Febrile Controls	MIS-C	36	25	1.155813953	51.50612387	0.253	0.453384956	ns	-0.288682667
Q99616	protein_abundance	Febrile Controls	MIS-C	36	25	-3.223430879	50.41819239	0.00222	0.027368182	*	1.287745067
Q99650	protein_abundance	Febrile Controls	MIS-C	36	25	0.404999119	50.06997805	0.687	0.817136564	ns	-0.05089
Q99674	protein_abundance	Febrile Controls	MIS-C	36	25	3.143982753	49.22545602	0.00282	0.032628169	*	-0.669484667
Q99731	protein_abundance	Febrile Controls	MIS-C	36	25	-0.681402849	52.95731927	0.499	0.67590301	ns	0.2785446
Q99748	protein_abundance	Febrile Controls	MIS-C	36	25	-1.244468748	44.41920668	0.22	0.418309859	ns	0.154932133
Q99969	protein_abundance	Febrile Controls	MIS-C	36	25	2.071036082	47.54845083	0.0438	0.172223301	ns	-0.490784667
Q99988	protein_abundance	Febrile Controls	MIS-C	36	25	1.837378247	41.87463977	0.0733	0.225752852	ns	-0.896569333
Q9BQB4	protein_abundance	Febrile Controls	MIS-C	36	25	-2.092617178	51.04847831	0.0414	0.165192118	ns	0.56767
Q9BQR3.x	protein_abundance	Febrile Controls	MIS-C	36	25	2.180100275	51.78674092	0.0338	0.14562766	ns	-0.483006667
Q9BUD6	protein_abundance	Febrile Controls	MIS-C	36	25	-0.547759523	52.34039228	0.586	0.747496063	ns	0.124621333
Q9BWP8.4	protein_abundance	Febrile Controls	MIS-C	36	25	0.942255713	51.99614336	0.35	0.544145873	ns	-0.180294626
Q9BWV1	protein_abundance	Febrile Controls	MIS-C	36	25	2.280615355	51.31848491	0.0268	0.130473054	ns	-0.429764
Q9BXJ1	protein_abundance	Febrile Controls	MIS-C	36	25	1.148760703	49.27489921	0.256	0.455736264	ns	-0.347433333
Q9BXN2	protein_abundance	Febrile Controls	MIS-C	36	25	-0.965730123	48.1864957	0.339	0.531121857	ns	0.259738667
Q9BXR6	protein_abundance	Febrile Controls	MIS-C	36	25	-1.496337301	49.76275084	0.141	0.338902077	ns	0.607508062
Q9BYF1	protein_abundance	Febrile Controls	MIS-C	36	25	0.98539854	51.72879882	0.329	0.523555992	ns	-0.297748667
Q9BZW8	protein_abundance	Febrile Controls	MIS-C	36	25	1.285517151	46.73969557	0.205	0.406985294	ns	-0.204014067
Q9C035	protein_abundance	Febrile Controls	MIS-C	36	25	2.690754057	52.28486741	0.00955	0.072294393	ns	-0.6248892
Q9C0B1	protein_abundance	Febrile Controls	MIS-C	36	25	-0.63881155	47.96808829	0.526	0.700756579	ns	0.304762655
Q9GZM7	protein_abundance	Febrile Controls	MIS-C	36	25	-3.117008963	52.99862321	0.00295	0.032732877	*	0.623060667
Q9GZT9	protein_abundance	Febrile Controls	MIS-C	36	25	2.03819749	44.14519018	0.0475	0.178125	ns	-0.6060114
Q9GZV9	protein_abundance	Febrile Controls	MIS-C	36	25	0.994483489	45.73717955	0.325	0.521287129	ns	-0.5228438
Q9H1U4	protein_abundance	Febrile Controls	MIS-C	36	25	0.364893232	52.82543178	0.717	0.834404591	ns	-0.036638667
Q9H2A7	protein_abundance	Febrile Controls	MIS-C	36	25	0.692415706	39.33591981	0.493	0.674543919	ns	-0.154461333
Q9H5V8	protein_abundance	Febrile Controls	MIS-C	36	25	-2.908011225	43.01370366	0.00573	0.048853125	*	0.995083867
Q9H5Y7	protein_abundance	Febrile Controls	MIS-C	36	25	1.261128751	47.62332005	0.213	0.413657957	ns	-0.247516667
Q9H773	protein_abundance	Febrile Controls	MIS-C	36	25	-0.843863402	48.7876346	0.403	0.600055147	ns	0.245865333
Q9H7M9	protein_abundance	Febrile Controls	MIS-C	36	25	1.168709934	51.80819189	0.248	0.449395973	ns	-0.22427
Q9HBB8	protein_abundance	Febrile Controls	MIS-C	36	25	3.051848988	50.78393583	0.00361	0.038475	*	-0.523588667
Q9HBL0	protein_abundance	Febrile Controls	MIS-C	36	25	-1.03210358	49.76639372	0.307	0.507489796	ns	0.429036669
Q9HCM2	protein_abundance	Febrile Controls	MIS-C	36	25	2.310485807	49.95777775	0.025	0.125776398	ns	-0.833098533
Q9HD89	protein_abundance	Febrile Controls	MIS-C	36	25	-1.028578174	45.19691961	0.309	0.508719512	ns	0.350604
Q9HDC9	protein_abundance	Febrile Controls	MIS-C	36	25	-0.086980754	50.86016514	0.931	0.963103448	ns	0.022197981
Q9NNX6	protein_abundance	Febrile Controls	MIS-C	36	25	-0.026994122	52.49405786	0.979	0.988765586	ns	0.004375333
Q9NP99	protein_abundance	Febrile Controls	MIS-C	36	25	2.836708356	50.95974751	0.00652	0.052812	ns	-0.4194506
Q9NPY3	protein_abundance	Febrile Controls	MIS-C	36	25	-0.239239825	43.35005957	0.812	0.893641304	ns	0.036617333
Q9NQ79	protein_abundance	Febrile Controls	MIS-C	36	25	2.752478047	51.4033973	0.00815	0.062871429	ns	-0.563014667
Q9NQX5	protein_abundance	Febrile Controls	MIS-C	36	25	2.075211038	49.05429039	0.0432	0.171529412	ns	-0.480206
Q9NR28	protein_abundance	Febrile Controls	MIS-C	36	25	2.254241765	51.61273147	0.0285	0.131625	ns	-0.987114
Q9NRD8	protein_abundance	Febrile Controls	MIS-C	36	25	-1.106274712	51.29504487	0.274	0.473219616	ns	0.224671333
Q9NRJ3	protein_abundance	Febrile Controls	MIS-C	36	25	1.271577378	43.48407478	0.21	0.411864407	ns	-0.224930867
Q9NRK6	protein_abundance	Febrile Controls	MIS-C	36	25	0.126698643	51.99989928	0.9	0.952879377	ns	-0.041530999
Q9NRV9	protein_abundance	Febrile Controls	MIS-C	36	25	0.801301901	51.39198592	0.427	0.624314079	ns	-0.176782
Q9NSA1	protein_abundance	Febrile Controls	MIS-C	36	25	3.257498816	51.97928646	0.00198	0.025439063	*	-2.394115867
Q9NTI5.2	protein_abundance	Febrile Controls	MIS-C	36	25	-2.029775106	51.90597546	0.0475	0.178125	ns	1.231883962
Q9NUI1	protein_abundance	Febrile Controls	MIS-C	36	25	1.540192784	51.06749686	0.13	0.321036585	ns	-0.349923376
Q9NWQ8	protein_abundance	Febrile Controls	MIS-C	36	25	-1.112359454	48.49233863	0.271	0.470042827	ns	0.302093333
Q9NWZ3	protein_abundance	Febrile Controls	MIS-C	36	25	2.015071127	52.41495827	0.049	0.180608108	ns	-0.7660596
Q9NY25	protein_abundance	Febrile Controls	MIS-C	36	25	-2.65621513	48.780735	0.0106	0.075982301	ns	0.643652667
Q9NYY1	protein_abundance	Febrile Controls	MIS-C	36	25	-0.068023399	49.40826134	0.946	0.973231939	ns	0.005350533
Q9NZK5	protein_abundance	Febrile Controls	MIS-C	36	25	-6.386831007	52.96350178	4.37E-08	4.54E-06	****	1.037542667
Q9NZP8	protein_abundance	Febrile Controls	MIS-C	36	25	-3.340815139	51.96201411	0.00155	0.021279661	*	0.525968297
Q9NZQ7	protein_abundance	Febrile Controls	MIS-C	36	25	-3.478450353	50.88787412	0.00104	0.0156	*	0.8065608
Q9P0M4	protein_abundance	Febrile Controls	MIS-C	36	25	3.037951684	47.0638744	0.00388	0.039	*	-1.0500908
Q9UBP4	protein_abundance	Febrile Controls	MIS-C	36	25	0.177400859	52.04463086	0.86	0.922649007	ns	-0.036748667
Q9UBR2	protein_abundance	Febrile Controls	MIS-C	36	25	-0.132621435	52.54594078	0.895	0.951192661	ns	0.028262667
Q9UBU3	protein_abundance	Febrile Controls	MIS-C	36	25	0.676294487	52.37372296	0.502	0.678831386	ns	-0.204341333
Q9UEW3	protein_abundance	Febrile Controls	MIS-C	36	25	-2.189299226	45.41531993	0.0338	0.14562766	ns	0.396125333
Q9UGM5.x	protein_abundance	Febrile Controls	MIS-C	36	25	-0.967706041	51.11810869	0.338	0.530581395	ns	0.304514
Q9UHC6	protein_abundance	Febrile Controls	MIS-C	36	25	2.296658458	46.89760681	0.0262	0.129896341	ns	-0.453850733
Q9UHD0	protein_abundance	Febrile Controls	MIS-C	36	25	2.255488465	50.84744327	0.0284	0.131625	ns	-0.682896667
Q9UHF4	protein_abundance	Febrile Controls	MIS-C	36	25	0.583151934	49.86872782	0.562	0.722571429	ns	-0.065444467
Q9UHL4	protein_abundance	Febrile Controls	MIS-C	36	25	0.925225541	52.98723425	0.359	0.556003824	ns	-0.235036667
Q9UJJ9	protein_abundance	Febrile Controls	MIS-C	36	25	0.020264152	48.89403869	0.984	0.988883375	ns	-0.006078122
Q9UK05	protein_abundance	Febrile Controls	MIS-C	36	25	2.25551252	52.67867294	0.0283	0.131625	ns	-0.497702
Q9UK55	protein_abundance	Febrile Controls	MIS-C	36	25	0.531905693	46.34141805	0.597	0.754399376	ns	-0.134997938
Q9UKJ0	protein_abundance	Febrile Controls	MIS-C	36	25	-3.58988532	52.50106589	0.000728	0.013401818	*	0.898921333
Q9UKL0	protein_abundance	Febrile Controls	MIS-C	36	25	0.319423884	52.28937764	0.751	0.85556962	ns	-0.095986667
Q9UKP3	protein_abundance	Febrile Controls	MIS-C	36	25	1.477014314	52.56135683	0.146	0.345130435	ns	-0.733862667
Q9UKX5	protein_abundance	Febrile Controls	MIS-C	36	25	-0.209145294	52.83309513	0.835	0.910296097	ns	0.046030533
Q9ULL4	protein_abundance	Febrile Controls	MIS-C	36	25	1.615684312	48.88262336	0.113	0.289651899	ns	-0.2735
Q9UM47	protein_abundance	Febrile Controls	MIS-C	36	25	0.52860165	51.35552735	0.599	0.754914992	ns	-0.088141333
Q9UMF0	protein_abundance	Febrile Controls	MIS-C	36	25	2.516920666	50.99972199	0.015	0.092748092	ns	-0.467149333
Q9UMR7	protein_abundance	Febrile Controls	MIS-C	36	25	5.666669165	51.70674236	6.54E-07	3.78E-05	****	-0.869001667
Q9UN19	protein_abundance	Febrile Controls	MIS-C	36	25	2.404209695	51.53755451	0.0198	0.110606897	ns	-1.383790267
Q9UNE0	protein_abundance	Febrile Controls	MIS-C	36	25	4.424342104	48.11292846	5.53E-05	0.001866375	**	-0.610473467
Q9UNK0	protein_abundance	Febrile Controls	MIS-C	36	25	-1.380286895	51.78534557	0.173	0.366832461	ns	0.370976115
Q9UPN3	protein_abundance	Febrile Controls	MIS-C	36	25	-3.254863573	51.28224596	0.00201	0.025439063	*	1.364830524
Q9UQQ2	protein_abundance	Febrile Controls	MIS-C	36	25	1.898695326	51.75015848	0.0632	0.209803279	ns	-0.788535667
Q9UQV4	protein_abundance	Febrile Controls	MIS-C	36	25	1.554069749	51.24383677	0.126	0.314030769	ns	-0.475085733
Q9Y275	protein_abundance	Febrile Controls	MIS-C	36	25	-2.992590645	52.52029016	0.00421	0.039671591	*	0.88195
Q9Y286	protein_abundance	Febrile Controls	MIS-C	36	25	-2.312957121	51.67351976	0.0247	0.12504375	ns	0.388988
Q9Y2B0	protein_abundance	Febrile Controls	MIS-C	36	25	0.121059485	48.57737556	0.904	0.952879377	ns	-0.022658
Q9Y2I7	protein_abundance	Febrile Controls	MIS-C	36	25	-1.144400286	51.34570087	0.258	0.457286652	ns	0.656082123
Q9Y2J8	protein_abundance	Febrile Controls	MIS-C	36	25	-0.51991136	42.76285884	0.606	0.7575	ns	0.155322333
Q9Y2Q3	protein_abundance	Febrile Controls	MIS-C	36	25	-0.19069696	51.85597374	0.85	0.919225634	ns	0.056506631
Q9Y2Z9.3	protein_abundance	Febrile Controls	MIS-C	36	25	0.664312482	51.70247349	0.509	0.686006656	ns	-0.194663865
Q9Y3P8	protein_abundance	Febrile Controls	MIS-C	36	25	0.293798774	51.64967892	0.77	0.86625	ns	-0.065539733
Q9Y4D8.4	protein_abundance	Febrile Controls	MIS-C	36	25	-2.603086542	51.22639435	0.0121	0.081669421	ns	0.722186155
Q9Y4L1	protein_abundance	Febrile Controls	MIS-C	36	25	-2.524456248	47.38785432	0.015	0.092748092	ns	0.314974
Q9Y4X3	protein_abundance	Febrile Controls	MIS-C	36	25	-3.107575256	47.29605836	0.00319	0.034452	*	0.900933333
Q9Y5C1	protein_abundance	Febrile Controls	MIS-C	36	25	2.396747795	52.98007654	0.0201	0.111513699	ns	-0.455144
Q9Y5K6	protein_abundance	Febrile Controls	MIS-C	36	25	1.418376718	52.97678269	0.162	0.359506849	ns	-0.412696
Q9Y5X1	protein_abundance	Febrile Controls	MIS-C	36	25	1.839175869	50.65638206	0.0718	0.223684615	ns	-0.585351333
Q9Y6R7	protein_abundance	Febrile Controls	MIS-C	36	25	-3.13822708	47.04845696	0.00293	0.032732877	*	0.781730374
