# Supplementary material for: In depth characterisation of the proteome of MIS-C and post COVID-19 infection in children reveals inflammatory pathway activation and evidence of tissue damage
Source: J Transl Med. 2025 Aug 18;23:929. doi: 10.1186/s12967-025-06826-3 (PMC12363030; doi:10.1186/s12967-025-06826-3)
Supplement: Supplementary file 6 — Supplementary Material 6 [file 12967_2025_6826_MOESM6_ESM.csv]

P42830.x	P05231.x	P10145.x	P48740.x	P21583.x	P01375.x	Q969D9.x	Q13541.x	P03950.x	O95445.x	P06681.x	P00915.x	P08571.x	P33151.x	Q96KN2.x	P12111.x	P49747.x	P01034.x	P00740.x	P09467.x	O75015.x	Q15485.x	Q9UGM5.x	P98160.x	P24592.x	P18428.x	P09382.x	P55058.x	Q9BQR3.x	P02786.x	Q15582.x	P35443.x	Q6EMK4.x	P04275.x	P42830.y	P10145.y	Q13541.y	P05231.y	P21583.y	P01375.y	Q969D9.y	O75015.y	O95445.y	P00740.y	P00915.y	P01034.y	P02786.y	P03950.y	P04275.y	P06681.y
12.46123	7.63594	10.86655	1.94325	8.67757	5.12327	1.68529	11.25607	0.426	-0.7316	-0.0345	2.5067	1.5555	-1.2281	-1.2216	-0.1726	-1.4437	-0.3206	-0.0519	-0.392	-0.064	0.6297	-0.7168	0.0453	-0.6539	0.9384	0.4432	-0.908	-0.6479	0.4555	0.2642	-0.0506	-0.422	1.3039	1.8953	5.5001	3.5609	3.8592	-1.2118	0.568	0.7764	-2.837100097	-0.655155175	-1.090138942	-0.349597027	-2.066000992	-3.333260791	-1.987788394	-2.708753683	0.546007497
8.38826	10.73164	10.76843	1.3743	7.38129	4.63262	0.84147	9.80089	-0.9297	-1.9761	-0.9305	1.3012	1.1685	-0.5919	-0.9907	2.3242	0.9942	1.0456	-0.8193	2.1427	0.0799	-0.0831	-4.2476	2.2142	1.1815	0.4655	0.9392	1.7742	-0.3068	0.0618	0.7696	0.6202	0.5445	1.7139	-1.7544	5.8052	1.9643	7.6864	-0.5849	0.4339	0.9175	-1.833518708	-0.223491534	-1.531051776	-0.161539441	-1.895088509	-1.806353877	-1.992130364	1.812055944	1.53789011
10.5048	6.33926	3.75653	1.34612	7.45677	3.46115	0.48392	7.96778	0.8114	-0.3592	0.5982	-0.9063	0.2683	0.2401	1.6931	-0.1755	-1.0025	-0.1365	0.7592	-0.6988	0.7315	0.7575	0.3287	-0.2025	-0.273	2.0739	0.4786	-1.1786	-0.5595	0.4983	-0.011	-0.8253	0.0901	-0.566	0.1483	-1.0914	-1.021	2.8998	-1.2626	-0.3741	-0.0709	-2.53140356	-0.013088659	-0.75925337	-3.573262022	-1.580545086	-3.426348291	-1.74208391	-0.118505723	1.856494122
10.93545	5.20501	4.68471	0.70249	8.04621	3.34966	0.90273	9.54851	0.9046	-0.7069	0.2446	1.353	-0.513	-0.3433	1.1204	0.325	-0.7447	-0.1082	0.6207	-0.0723	0.0037	-0.6255	0.3807	-0.1934	0.6714	1.4024	-0.1642	-1.1561	-0.8672	-0.6887	-0.2412	-0.6895	0.36	-0.4084	0.6273	-0.2305	1.0902	1.9294	-0.7813	-0.3013	-0.3198	-0.952149409	0.682758634	-2.488343294	-2.594871528	-3.472799382	-2.464601845	-2.261913291	-2.476923476	1.114469763
12.21191	4.88108	6.60323	1.51727	8.80081	4.71493	0.57011	9.36506	-0.3726	0.1129	0.7875	1.6405	0.9272	-0.5249	-0.3265	-0.937	-0.2602	-0.0759	-3.8628	0.0615	0.4201	-0.1836	0.1315	-0.5991	-0.4694	-0.1371	-0.344	-0.071	0.4648	-0.3062	0.732	-1.0905	-0.6168	1.6914	1.3618	1.1859	0.4288	0.9982	-0.5059	0.0802	0.029	-1.881359437	0.749677747	-2.703506521	-2.212808847	-3.343821044	-2.215874542	-3.290651433	-1.452171241	0.910407074
12.40225	3.60336	5.28506	0.94657	8.44055	4.01488	0.70395	10.46904	-0.1686	-0.1935	0.1599	-2.5	-0.0315	0.2146	-2.0378	1.2195	0.6187	-0.0051	-0.0427	0.7819	-1.7146	0.6769	0.1978	0.6813	-0.4057	0.375	0.5948	0.2891	0.7259	0.1972	-0.1269	0.6082	0.8189	-2.2866	2.3322	0.5257	2.1546	0.713	-0.5144	0.2844	-0.3001	-4.744672768	0.268749236	-3.425262787	-3.573262022	-2.542099949	-3.865713978	-2.910099675	-2.573420373	0.9192456
NA	NA	NA	NA	NA	NA	NA	NA	NA	NA	NA	NA	NA	NA	NA	NA	NA	NA	NA	NA	NA	NA	NA	NA	NA	NA	NA	NA	NA	NA	NA	NA	NA	NA	NA	NA	NA	NA	NA	NA	NA	-0.891616141	-0.499246385	-0.89416456	-0.680569463	-1.917520626	-3.428446754	-2.250998597	-3.272005095	0.784488908
NA	NA	NA	NA	NA	NA	NA	NA	NA	NA	NA	NA	NA	NA	NA	NA	NA	NA	NA	NA	NA	NA	NA	NA	NA	NA	NA	NA	NA	NA	NA	NA	NA	NA	NA	NA	NA	NA	NA	NA	NA	-4.744672768	-2.571857155	-3.209429637	-3.573262022	-3.952362278	-4.487614598	-4.194986468	-4.116813083	0.872632042
NA	NA	NA	NA	NA	NA	NA	NA	NA	NA	NA	NA	NA	NA	NA	NA	NA	NA	NA	NA	NA	NA	NA	NA	NA	NA	NA	NA	NA	NA	NA	NA	NA	NA	NA	NA	NA	NA	NA	NA	NA	-4.744672768	-0.334409956	-2.913647083	-2.891284113	-3.952362278	-4.487614598	-4.194986468	-4.334780139	0.327078118
NA	NA	NA	NA	NA	NA	NA	NA	NA	NA	NA	NA	NA	NA	NA	NA	NA	NA	NA	NA	NA	NA	NA	NA	NA	NA	NA	NA	NA	NA	NA	NA	NA	NA	NA	NA	NA	NA	NA	NA	NA	-2.252027888	0.368052941	-2.963144174	-3.168318158	-2.28015185	-4.487614598	-3.954098546	-2.218815656	1.188182484
NA	NA	NA	NA	NA	NA	NA	NA	NA	NA	NA	NA	NA	NA	NA	NA	NA	NA	NA	NA	NA	NA	NA	NA	NA	NA	NA	NA	NA	NA	NA	NA	NA	NA	NA	NA	NA	NA	NA	NA	NA	-4.744672768	-0.318619995	-3.074152856	-1.230465199	-3.522758223	-4.487614598	-4.194986468	-1.322167974	0.969343675
NA	NA	NA	NA	NA	NA	NA	NA	NA	NA	NA	NA	NA	NA	NA	NA	NA	NA	NA	NA	NA	NA	NA	NA	NA	NA	NA	NA	NA	NA	NA	NA	NA	NA	NA	NA	NA	NA	NA	NA	NA	-2.860473104	0.535637156	-1.179644982	-0.892468694	-1.742831311	-2.542395505	-1.554850103	-2.80380422	1.962081567
8.69548	12.10044	12.40749	1.09332	8.13059	7.22388	0.22704	10.91442	0.0273	-1.0162	-0.0085	0.6771	3.1766	-0.2247	0.7108	1.5111	1.1214	1.8787	0.3278	5.9589	0.9599	-0.8428	-2.1756	2.167	1.8338	4.0887	4.3489	-0.2863	-0.1321	0.7579	1.298	1.0776	7e-04	2.1332	-1.216	7.6509	5.1216	9.3895	0.0057	3.8402	-0.0335	-2.477267254	-0.736003174	-0.751488023	-1.098932264	-1.479717771	-3.437278334	-2.500556586	-0.669543948	0.665426019
11.49884	9.04411	6.44644	0.9998	7.69758	4.14087	0.93351	8.3446	-0.8087	-1.2185	-0.2777	-1.6023	1.1555	-1.4253	-0.4833	-2.0033	-1.4282	-1.2133	0.4445	-0.7235	-0.7336	0.0927	-1.5482	-1.3288	-1.1554	1.633	-1.128	-2.107	-0.1076	-0.2751	-0.2956	-0.8419	-0.946	-1.2717	0.5075	0.8412	-1.0393	5.5213	-1.4282	0.2933	1.5185	-3.012174825	0.375308271	-0.353586507	-1.460245308	-3.367578839	-2.4676915	-3.590047965	0.068570481	1.866103188
10.00712	4.80991	6.37886	0.67505	8.71055	4.44755	-0.29562	8.00072	0.4349	0.6812	0.382	-0.7677	0.6755	-1.4714	1.3155	0.0046	-1.7273	0.2053	0.5704	0.1503	-0.798	0.3099	0.0668	-0.4959	-0.8332	1.3649	-0.3597	-0.8037	-0.9422	0.4982	0.3336	-3.2822	-0.1223	-2.0207	-0.4675	1.2087	-0.6693	1.5786	-0.3685	-0.0855	-0.6505	-4.895369281	1.129775824	-0.684848585	-2.177306278	-3.649799509	-2.602437015	-2.691207278	-1.739390128	1.964313666
9.75784	5.50567	7.63199	1.03672	7.98974	4.44843	0.40834	9.71466	-0.379	-0.1335	-0.1903	1.0853	0.4147	-0.2717	-3.1162	1.6739	-1.416	0.9277	-0.349	-0.1348	-0.9009	-0.5391	-3.897	1.033	0.2721	0.3968	-0.3915	-0.3341	-0.7165	-0.5171	0.8595	-1.1133	0.187	1.1631	-0.36	2.8684	1.2154	2.2311	-0.7921	0.6561	-0.2037	-1.536236327	0.944468491	-3.126118897	-3.573262022	-2.311338218	-1.980495991	-4.194986468	-1.303572701	1.462280883
9.60284	3.36772	5.18822	0.82513	6.83187	3.12395	0.11267	9.37599	0.3086	0.1349	0.1903	0.0221	0.5673	-1.5825	0.057	-0.7323	-1.8161	-0.1722	0.4688	-3.4838	0.0654	0.6109	-1.6656	-0.4653	-0.7717	0.1655	0.6056	-1.9568	0.4697	-0.3799	0.177	-2.1965	-0.1123	0.2321	-0.7513	0.2221	0.4982	-0.4286	-2.1171	-0.8662	0.4377	-2.342692138	0.423943451	-1.311020579	-1.907259916	-2.217269438	-2.859860297	-3.160795964	-1.064178892	1.750021597
8.08892	6.0662	5.86107	1.1358	7.05516	4.20952	1.07923	9.95511	-0.3946	0.0358	0.7838	-1.0864	-0.0468	-0.3306	-3.6156	2.3726	-0.2112	0.8224	-0.1074	0.1705	-1.1534	0.6093	-2.3813	2.1275	-0.0143	-0.1593	0.3523	-1.5062	1.23	-0.516	1.3341	0.008	0.9344	-0.8131	-1.8962	1.0166	1.6201	3.123	-1.1743	0.1945	0.2575	-4.114232875	0.760856486	-1.159780091	-2.281105393	-2.704491071	-4.219341125	-2.561544204	-1.479747041	3.275187597
10.58258	5.34596	5.13097	1.28807	8.95183	3.54666	0.80565	9.40444	-0.385	-0.2519	-0.0552	0.9036	1.1579	-0.4441	-0.2682	-0.9073	-1.1122	-0.2723	0.3457	0.2527	-0.4477	0.2571	-0.6805	-0.5397	-0.2973	1.9329	-0.2586	-1.3713	-0.681	0.0776	0.4471	-0.4206	-0.3804	1.4661	-0.1494	-0.3498	-0.0382	1.7151	-0.3783	-0.5582	-0.0331	-1.781353428	0.461909615	-0.600419068	-1.914114272	-3.803163063	-1.415077925	-4.288147313	-1.93994004	0.619638754
9.14674	8.77383	5.58152	0.73631	7.41315	4.11818	0.39534	8.77913	-0.1544	-1.468	0.0178	-0.5431	1.3272	-0.086	0.161	-0.5805	-1.4592	-0.5217	0.3242	-0.312	-0.1804	-0.1822	-0.7574	-0.3594	-0.7309	3.6147	0.155	-0.9598	-1.3403	-0.1933	4e-04	-0.2979	-0.3362	2.1697	-1.2305	0.3719	0.1127	5.5958	-1.3156	0.0693	0.1094	-0.598419856	-0.155490206	-2.175582575	-3.573262022	-3.170311998	-1.206424729	-4.194986468	-0.693017847	0.435296859
11.37781	6.17373	8.52341	0.73726	8.29711	4.04271	0.73518	9.96584	0.2084	-1.0224	-0.3008	0.9768	0.6034	-0.7941	-1.9852	-1.6065	-1.6972	-0.8275	-0.0229	1.4169	-0.7742	-0.7907	-2.2136	-0.9892	-0.088	0.6984	-0.7576	-1.3985	-0.6463	-0.7649	-0.1145	-0.9117	-1.1637	1.1411	1.0055	3.7654	0.9046	2.7565	-0.9855	-0.216	-0.0273	-4.744672768	0.451977943	-2.514903172	-3.225170314	-1.891108876	-4.487614598	-4.194986468	-4.116813083	0.613910841
9.14338	4.87211	6.42993	1.57478	8.00034	4.5103	1.15318	8.09	0.0118	-0.5735	0.0375	-0.368	1.5117	-0.5568	-1.7718	0.2299	-0.8935	-0.2229	-0.0553	-1.6276	-0.2056	0.0956	-0.9074	0.0481	-0.0603	0.8718	0.2299	-0.6776	0.295	0.0523	0.0419	-1.0025	0.3941	0.3033	-1.3244	1.4655	-0.4196	1.2318	-1.0517	0.7038	1.0532	-3.501289431	-0.469482663	-1.358937741	-3.573262022	-3.396625276	-4.487614598	-2.729350402	-4.116813083	0.539061601
12.88382	5.81375	12.6069	1.17679	7.97913	4.9405	-0.4468	9.44675	0.3374	-0.5873	0.0067	0.1282	1.4059	-1.2184	-2.4068	-0.6272	-1.2557	-0.063	0.1042	1.1888	-0.5883	0.3786	-1.354	-0.2812	-0.4662	1.3615	-0.041	-2.5003	-0.194	-0.3603	0.3072	-1.0977	-0.4383	1.8839	2.9692	7.5243	0.4805	2.6598	-1.1163	1.0555	0.0682	-2.474395315	0.350972985	-0.248647802	-1.721040835	-3.569732823	-2.827050353	-2.443433316	-0.573445661	3.160834373
7.02784	3.73547	4.80379	0.7979	8.15145	3.90206	0.26788	7.60225	-0.6944	-0.5961	0.6692	-2.187	0.0888	0.4681	-2.6264	1.0841	-0.2762	0.194	-0.0635	-1.0927	-1.4347	0.1923	0.2949	0.935	-0.2751	0.4098	0.0014	-1.3712	0.1898	-0.5088	0.0092	0.6823	0.7298	1.6711	-2.933	0.0841	-0.7472	-0.1662	-0.12	-0.1768	-0.2356	-1.665226816	0.039477162	-2.354726704	-3.573262022	-1.885541909	-2.907992044	-1.758964259	-3.399453637	0.924538761
9.3727	2.64831	6.14287	1.32206	7.68891	3.98868	-0.50987	8.74806	1.0857	0.0916	0.5676	1.6498	0.6587	-0.369	2.0753	-0.6848	-0.9504	-0.2937	0.4065	4.3237	0.0658	0.3181	-0.0303	-0.5071	-0.1202	0.7249	-0.0436	-1.518	0.1361	0.2398	-0.2055	-1.6089	-0.5225	0.5178	-1.3719	1.1361	0.2042	-1.0531	-1.3171	0.057	0.5969	0.241242697	0.220152313	-1.751926526	-1.25391183	-3.055782007	-1.834946697	-4.194986468	-0.402333167	1.03060072
11.77889	7.63742	4.14839	1.74466	8.80482	3.29488	0.78656	9.9527	0.1421	0.1126	0.1714	0.5457	1.0188	-0.3191	0.0239	-1.0831	-1.0109	-0.4371	0.6648	-1.1124	-0.01	0.4529	0.306	-0.559	-0.8146	0.7602	0.2008	0.6179	-0.8514	-0.0462	-0.0795	-1.1575	0.0191	-0.1903	1.4762	-0.6046	1.784	4.7982	-0.1878	-0.8933	0.4684	-2.673331697	0.050032674	-0.818670632	-1.397044029	-2.524350634	-2.813787164	-3.139143013	-0.06803048	1.723665319
9.93393	4.8391	6.22926	1.34775	8.2405	5.21096	0.6253	9.86505	0.7319	0.8644	0.2991	-1.7271	0.7707	0.1147	-2.2114	1.6076	-0.124	0.914	0.3345	-6e-04	-1.167	0.2105	-0.5839	1.2505	0.45	0.6529	1.5356	-0.7239	0.0703	0.4824	0.4698	-1.565	0.5727	0.42	-0.364	1.3566	1.6411	1.308	-0.2299	1.154	-0.7861	-3.287815675	0.58777973	-0.316971544	-1.928082673	-1.119497794	-2.767998382	-0.60770487	-0.532540737	1.986034135
10.38563	5.25537	5.00617	0.33784	8.38574	3.26949	0.55825	7.10544	-0.6771	0.2448	-0.2205	-1.0413	0.258	-0.628	1.1803	-1.1552	-1.3554	-0.1911	0.4994	-1.3628	-0.803	0.3539	-0.5464	-0.5088	-0.1352	0.0262	-0.8627	-0.528	-0.9566	0.0037	0.3446	-0.4218	-0.2637	-1.7154	-0.0567	0.0515	-1.5307	2.0384	-0.4195	-0.7794	-0.2303	-1.143824647	0.317878621	-2.268685421	-3.573262022	-2.105230655	-2.944231284	-3.465323881	-2.306945056	0.877522224
11.80474	7.1043	6.7576	0.90666	8.12001	3.80215	-0.83302	8.38322	-0.5461	0.0797	0.4768	-3.2968	-0.011	-1.1452	-1.6463	-0.675	-1.7127	-0.1337	0.6835	2.9431	-0.7422	0.3302	-1.1581	-0.7216	-0.8235	-0.1235	-0.7481	-0.7349	-2.0835	-0.6145	0.3574	-1.2706	-0.2913	-1.1282	1.0228	1.5787	-0.4316	3.6065	-0.8294	0.1141	-0.1715	-1.975436808	0.147680177	-2.989852776	-3.573262022	-3.952362278	-2.092979823	-4.180424515	-1.856565249	0.720647952
9.0575	5.13232	7.52593	1.04857	8.13244	3.68718	0.36582	8.67132	1.2641	-0.4557	0.683	-0.5313	2.361	-0.4371	-0.4844	-1.1781	-1.7841	1.7409	0.7912	2.461	-0.3586	0.1877	0.6804	-0.9006	0.3289	2.972	0.4589	-1.9794	-0.6468	0.0431	0.6282	-1.9563	-0.5491	2.2359	-0.4771	3.3188	-0.32	2.1528	-0.9063	0.1543	-0.3654	-1.998386527	0.781642706	-2.219215166	-2.415028493	-3.557291723	-2.979437485	-3.379340531	-1.744942872	1.671773398
9.96754	3.00423	5.7192	1.32138	8.3192	4.16709	-0.70676	10.33366	-0.1659	-0.4181	-0.7221	1.0277	-1.2853	-0.6427	-0.2504	0.0682	-0.9818	0.593	0.2436	-0.0031	-0.2337	0.5476	-0.2464	-0.2658	0.9456	-1.7695	0.4597	0.5726	0.2332	0.7247	-0.4012	-1.1952	-0.1609	-0.7536	-0.5559	0.7139	2.2651	-0.7338	-0.4127	-0.0104	-0.8147	-0.544276105	0.223750791	-2.888298119	-3.573262022	-2.162994531	-0.861730332	-1.514684279	-2.16581005	0.755467068
5.01878	2.03699	2.83348	0.46859	6.78537	2.45217	-0.14336	7.13359	-0.4902	-2.0724	-1.9309	-0.9719	-3.8944	-1.9549	0.4322	-2.4208	-2.5409	-1.3166	-0.4399	-3.1334	-1.4265	-0.4423	-2.3182	-1.3082	-0.4914	-1.9791	-1.2869	-1.4889	-3.2629	0.009	-1.6	-2.552	-1.7117	1.0428	-5.7204	-2.8738	-2.2546	-1.6273	-2.2755	-0.7847	-0.9762	-2.899112343	-0.068198748	-1.229560219	-2.336580572	-3.355414489	-3.620087835	-2.995251269	-2.538030378	1.018766859
9.13474	6.04149	7.20019	0.56426	7.72505	4.07528	0.68964	9.75188	0.0178	0.5708	0.589	0.4935	1.6232	-2.0373	-0.2128	-0.4522	-1.3008	-0.5593	-0.6565	1.8367	-2.6296	0.1238	-0.1961	-0.8475	-1.1529	1.6761	-1.2594	-0.8852	-1.2014	0.6449	0.0103	0.1012	-0.5819	-2.1416	-1.2006	2.292	0.7942	2.8275	-1.3945	0.0884	-1.1584	-2.596012652	0.015933896	-2.252674744	-1.848821999	-2.71805527	-1.464582319	-3.183749991	-2.825294028	0.727391047
11.15826	3.83873	4.68672	0.88682	8.70155	5.74477	1.25341	10.19222	0.4966	0.064	0.509	-0.0685	1.4086	-0.2038	-0.7872	-0.3878	-0.8423	0.2251	0.5214	5.6789	0.288	0.8471	1.1461	-0.354	-0.4009	0.9427	0.0939	0.2526	-0.5488	-0.0662	0.747	-1.1892	0.6043	-1.5366	0.1448	-0.4061	1.3293	0.6724	-0.5023	1.6662	0.5828	NA	NA	NA	NA	NA	NA	NA	NA	NA
10.28612	4.25951	5.73299	1.09252	8.01496	3.98573	1.56098	8.67687	0.0064	0.5348	-0.0151	-1.7435	1.4351	-0.5563	-0.5624	0.3898	-0.6394	-0.1918	-0.0326	1.1236	-1.4203	0.2981	-0.7981	0.5455	-0.5284	0.2359	-0.9025	-1.676	-1.1628	0.0802	-0.9011	0.6802	-0.0306	2.6887	-0.5763	0.605	-0.9541	0.4073	-1.1923	-0.7607	0.0776	NA	NA	NA	NA	NA	NA	NA	NA	NA
8.91584	3.69575	7.41587	1.42213	8.62356	3.31502	-1.18728	8.4241	-0.301	-0.2569	-0.0039	0.6563	0.2368	0.2877	1.063	-0.5718	-0.0148	-0.4408	0.0279	-0.3966	0.3569	-0.351	0.4068	-0.3951	-0.7985	1.246	-0.3085	0.0804	0.572	0.0134	-0.2946	0.7704	-0.1131	2.1204	-1.0762	2.7322	-0.5858	0.0449	-0.6494	-0.161	0.4038	NA	NA	NA	NA	NA	NA	NA	NA	NA
10.88273	7.23827	5.20727	1.33502	9.26026	3.97625	0.72924	8.80381	-0.0118	-0.489	-0.0044	-0.0204	1.2961	-0.5022	-0.1275	-1.8501	-1.8419	-0.823	0.6214	-1.3804	-1.2631	-0.0767	-0.407	-1.3225	-0.8363	2.5957	-0.5559	-0.3076	-1.0266	0.2951	0.0932	-2.3409	-0.456	-0.723	0.1146	-0.1254	-0.2869	3.5944	-0.2242	-0.168	-0.3661	NA	NA	NA	NA	NA	NA	NA	NA	NA
6.90358	14.42778	10.55854	1.41043	7.08374	6.16385	-0.06982	11.86056	-0.3339	-2.9284	-0.8789	-3.1512	2.8842	-0.3763	-1.7371	1.3347	-0.1501	0.9859	-0.1908	2.4562	1.5972	0.484	-3.7422	1.4556	0.5555	2.3989	1.6406	-0.7134	-2.0143	0.0376	0.8779	-0.6985	0.2075	3.1685	-2.8794	4.7635	5.8342	11.0855	-1.1124	1.9662	0.1316	NA	NA	NA	NA	NA	NA	NA	NA	NA
5.86259	10.11346	9.23331	0.84655	5.96104	4.34786	1.52879	8.7262	-0.5056	-2.0628	-0.1533	0.7468	3.018	-0.8096	-0.4446	-0.1114	-0.2501	0.0912	0.5402	-0.2557	-0.3499	-0.1802	-2.2272	-0.0045	0.5157	3.9083	0.1612	-1.5885	-1.9041	-0.6666	0.9103	0.1346	-0.2239	2.3674	-4.0575	4.4266	0.1548	8.1221	-2.4692	-0.0034	-0.491	NA	NA	NA	NA	NA	NA	NA	NA	NA
9.96982	7.46876	9.60364	0.88613	7.03749	5.39162	-0.04969	10.00307	0.2668	-1.0999	0.56	-0.3851	1.2776	-0.7718	-3.2417	-0.5469	-1.3288	-0.1817	-0.6095	2.3327	-0.3251	-0.4442	-2.1744	-0.2057	-0.8605	0.8011	0.1011	-1.5479	0.2074	-0.1237	0.3939	-0.5271	-0.612	-0.6906	-1.0158	4.6313	1.1695	4.266	-1.9905	1.4702	-0.3243	NA	NA	NA	NA	NA	NA	NA	NA	NA
10.38471	2.7146	4.75778	1.17183	9.3792	3.21908	-0.04169	8.52384	-0.3559	0.5767	-0.4528	-0.0011	-0.3559	-0.0361	0.8642	-0.1144	0.0986	-0.6726	-0.178	1.748	-0.7496	0.4264	0.1872	-0.2213	-0.3299	-1.2695	-0.1395	0.6838	0.3321	-0.0037	-0.0485	-0.1855	0.0228	-0.3919	-0.0163	-0.0477	-0.3906	-0.5488	0.4706	-0.1191	-0.3427	NA	NA	NA	NA	NA	NA	NA	NA	NA
9.4262	3.25697	4.18467	0.32034	9.16934	4.13139	-0.00978	8.66658	-0.1187	0.1375	-0.4064	0.0025	-0.0497	0.2359	-2.2168	0.0796	0.5896	-0.04	-0.0383	0.1621	-0.6011	-0.0086	0.2799	0.1304	-0.1457	-0.2958	-0.0014	-0.4064	0.4485	-0.0038	-0.123	0.0711	0.1101	0.07	-1.0504	-0.6655	-0.0701	-0.303	0.2876	-0.3081	0.0608	-2.732762636	0.790239633	-1.092284364	-0.879624169	-2.152201505	-2.604628575	-1.580988795	-2.531184773	2.100951952
NA	NA	NA	NA	NA	NA	NA	NA	NA	NA	NA	NA	NA	NA	NA	NA	NA	NA	NA	NA	NA	NA	NA	NA	NA	NA	NA	NA	NA	NA	NA	NA	NA	NA	NA	NA	NA	NA	NA	NA	NA	-4.426346782	0.285861136	-1.678524773	-3.489732756	-2.323632697	-4.487614598	-4.602588962	-4.272856167	1.288161427
NA	NA	NA	NA	NA	NA	NA	NA	NA	NA	NA	NA	NA	NA	NA	NA	NA	NA	NA	NA	NA	NA	NA	NA	NA	NA	NA	NA	NA	NA	NA	NA	NA	NA	NA	NA	NA	NA	NA	NA	NA	-3.129717608	0.14557156	-1.554415197	-2.122711384	-2.892869285	-3.48937964	-1.857585368	-2.194312742	1.826064472
NA	NA	NA	NA	NA	NA	NA	NA	NA	NA	NA	NA	NA	NA	NA	NA	NA	NA	NA	NA	NA	NA	NA	NA	NA	NA	NA	NA	NA	NA	NA	NA	NA	NA	NA	NA	NA	NA	NA	NA	NA	-1.429753553	0.957688127	-2.416019008	-0.575832877	-1.373306848	-2.047743914	-4.194986468	-2.791470658	0.895218532
13.10824	2.56048	7.35654	1.80465	9.51709	4.23548	1.07209	10.9208	-0.7157	0.3486	-0.7148	1.2577	-0.8971	-0.3714	-1.231	-0.6185	-0.2829	-0.4269	-0.2996	0.3546	-0.2277	-0.2787	-0.5397	-0.285	-0.6091	-0.6238	2.617	-0.6528	0.0352	-0.014	-0.589	-0.3314	-0.8195	-1.8701	3.3557	1.9741	3.3397	-0.8002	0.0281	-0.035	0.5069	-2.756797312	0.144425612	-1.107971955	-0.206059977	-1.325063135	-3.174376612	-1.81542884	-1.27298732	1.522660625
12.84386	2.55986	6.72571	1.90049	9.24079	4.32467	0.05828	10.22535	-0.3935	0.3881	-0.4077	1.1221	-0.3013	0.0863	-0.0965	-0.0673	0.1714	-0.0018	-0.2277	0.1888	-0.1837	0.5255	0.1653	0.0964	-0.3908	-0.3919	2.8406	-0.2494	0.5717	-0.0089	-0.223	-0.2095	-0.0106	0.8371	3.6871	2.0218	3.1242	-0.6687	0.0955	0.405	0.2905	-2.371768216	-0.821879626	-1.692092003	-0.785161256	-2.252576909	-3.215551491	-1.818533697	-3.209484965	0.637453808
12.79111	2.52616	5.50258	1.11012	9.62219	4.28019	-0.01427	9.07066	-0.6676	-0.0536	-0.6644	0.1982	-0.4226	0.0406	0.5442	-0.3163	0.1793	-0.3179	-0.3685	-1.867	-0.7182	-0.4949	-0.7307	0.0109	0.2295	-1.5879	-0.5904	0.4435	1.0532	-0.5444	-0.1153	-0.5677	-0.099	1.4276	2.7868	0.4807	0.2198	-0.6807	0.9438	0.2921	0.7356	NA	NA	NA	NA	NA	NA	NA	NA	NA
12.39874	3.9452	5.32324	1.62485	8.08096	4.48525	1.34806	9.09934	-0.171	0.1913	0.3215	-0.178	-0.0658	-0.3662	-1.6463	-0.3651	-0.0945	-0.0503	0.2814	2.8692	0.0914	0.3597	0.0106	-0.0334	-0.0431	-0.0457	-0.081	-0.4913	0.5049	-0.2331	0.3412	-0.7491	-0.2223	0.1488	2.3682	0.4485	0.4594	0.5554	-0.5894	0.6984	0.6238	-2.118906808	-0.003207312	-1.886879526	-3.597793843	-2.545930427	-4.487614598	-4.194986468	-3.297569954	1.070890566
10.41225	2.23367	3.88991	1.45502	9.09845	2.51242	0.60763	6.77525	-0.0774	-0.1801	-0.5048	0.1135	-0.8934	-0.4082	0.0571	-0.3176	0.2985	-0.5131	-0.4795	1.6468	-0.9827	-0.6801	-0.1686	-0.2449	-0.2514	-1.0027	-0.361	-0.0503	0.3545	-0.2061	-0.548	-0.349	-0.2842	-1.1461	0.4409	-0.7749	-1.6484	-1.3978	0.0161	-0.6981	0.2152	-3.071474375	0.618102508	-1.924742985	-0.900597742	-3.199838074	-2.717990665	-2.09481243	-2.196577745	2.197070145
10.41225	2.23367	3.88991	1.45502	9.09845	2.51242	0.60763	6.77525	-0.0774	-0.1801	-0.5048	0.1135	-0.8934	-0.4082	0.0571	-0.3176	0.2985	-0.5131	-0.4795	1.6468	-0.9827	-0.6801	-0.1686	-0.2449	-0.2514	-1.0027	-0.361	-0.0503	0.3545	-0.2061	-0.548	-0.349	-0.2842	-1.1461	0.4409	-0.7749	-1.6484	-1.3978	0.0161	-0.6981	0.2152	-1.348980763	0.47223971	-2.315303939	-2.43175229	-1.458117469	-2.093370252	-4.194986468	-0.961280701	1.278716619
9.09968	2.48139	3.9384	0.94176	8.98681	3.02347	0.31878	9.06477	0.2527	-0.9004	-0.944	0.3537	-1.3	-0.0801	0.6542	0.8415	0.4253	0.1493	-0.2068	-0.5524	-1.0292	-0.3122	-0.7376	0.5181	0.6116	-0.2777	0.2447	0.0099	-0.6684	0.1523	-0.431	0.8156	0.369	1.2095	-0.9599	-0.479	0.2555	-1.6118	0.2055	-0.9107	-0.6302	NA	NA	NA	NA	NA	NA	NA	NA	NA
11.36459	2.18581	4.66415	NA	9.38915	4.06473	0.3166	9.16038	0.164	0.2128	-0.5815	0.5835	-0.1045	0.4093	0.4982	0.5507	0.2427	0.4774	-0.0891	-0.3944	-0.1229	0.3082	0.1957	0.4632	0.6626	-0.1059	0.7883	1.1592	1.5585	0.1155	0.163	-0.0236	0.2892	-0.7723	0.8598	-0.2723	0.2407	-1.2586	0.36	0.1771	-0.3224	-1.434387975	0.255317325	-1.965058415	-3.662683089	-1.771573628	-3.553255127	-4.194986468	-2.385202092	1.403337283
NA	NA	NA	NA	NA	NA	NA	NA	NA	NA	NA	NA	NA	NA	NA	NA	NA	NA	NA	NA	NA	NA	NA	NA	NA	NA	NA	NA	NA	NA	NA	NA	NA	NA	NA	NA	NA	NA	NA	NA	NA	-2.630839585	0.419072571	-1.760571858	-0.816143115	-0.836302694	-2.69096201	-2.093243008	-2.27690878	1.340844642
10.77012	3.33718	3.91889	0.74047	9.40927	3.74177	0.05844	8.9497	-0.312	0.1752	0.1248	-1.069	-0.4424	0.5175	-0.2779	-0.2498	0.616	-0.2477	0.1374	1.7885	-1.7751	0.13	0.5849	-0.0684	-0.1548	0.5387	0.639	0.8532	-0.2308	0.1738	0.0468	0.4015	0.0915	-0.5447	0.5281	-0.8385	0.3446	-0.0896	0.6202	-0.4147	1.2717	NA	NA	NA	NA	NA	NA	NA	NA	NA
10.54856	2.2511	4.64157	1.02485	9.15406	4.30076	0.99221	8.91662	-0.3578	-0.0663	-0.6512	0.0885	-0.4638	0.8305	-1.9123	0.8097	0.6831	0.1024	0.1326	0.0889	-0.3136	0.1742	-0.0635	0.6799	0.0657	0.1925	-0.3477	-0.0547	-0.1037	0.82	0.1472	0.5826	0.0514	2.6066	-3e-04	-0.242	0.085	-0.7479	0.2246	0.168	-0.2098	-2.623412726	0.653406513	-1.623071895	-1.530826471	-1.094847957	-2.747500642	-2.439571562	-2.238848708	1.420574844
10.54097	2.31848	4.59097	1.37584	9.52967	3.23761	0.91777	8.81601	-0.3594	0.0063	-0.8335	-0.0548	-0.876	-0.0513	0.589	0.3207	0.2201	-0.1862	-0.186	1.7184	-0.779	-1.3252	0.2535	0.0527	0.1208	-1.0872	0.0021	0.0124	-0.77	-0.4926	-0.5687	0.1563	-0.114	0.4522	-0.2497	-0.3191	-0.117	-1.7193	0.3902	-1.0219	-0.3749	-2.870395217	0.330896615	-0.789407577	-0.770000172	-0.606641803	-2.62065606	-1.868157845	-2.652247951	1.875436647
8.59247	2.21042	3.88313	1.95627	9.64427	3.0725	-0.29147	8.35668	0.3992	-0.0107	-0.3964	0.4496	-0.5057	0.4858	-0.0922	0.9264	0.2696	0.2027	-0.2738	1.7722	0.1693	0.1235	0.0218	0.5499	0.3771	-1.2318	-0.2213	0.4367	-0.2848	0.3249	-0.873	0.5679	0.3869	-0.494	-1.6797	-0.4134	-0.2802	-1.4663	0.8892	-0.9138	-0.4318	-0.397179382	0.503288241	-2.495463392	-3.573262022	-0.760441369	-1.920845718	-1.584691699	-2.435698122	1.096804642
12.19747	2.34286	4.56351	1.55374	9.58606	4.05782	0.42153	8.77039	-0.4334	0.3417	-0.6143	-0.3245	-0.6735	0.3276	-2.4315	-0.165	0.6551	-0.423	-0.4363	1.0195	0.1156	-0.4982	-0.0433	0.0045	-0.2353	-1.4981	-0.4644	0.1706	0.1834	-0.2978	0.1073	0.485	0.5004	1.4137	2.018	-0.3824	0.0408	-2.0874	0.39	-0.1925	-0.0727	-1.964923559	1.021621724	-1.001008974	-1.763745966	-3.672315328	-3.005833446	-3.021809341	-2.062020777	2.072664457
11.83581	2.85977	4.92175	1.31287	8.41393	4.25059	0.16125	9.01696	-0.295	0.0946	-0.0563	-0.6676	-0.6251	-0.0617	-0.7022	-0.1457	0.7357	-0.3645	-0.0486	1.8154	-0.0456	-0.2297	0.3263	-0.2146	-0.4017	-0.9626	-0.2782	-0.4297	1.1749	0.5195	-0.2769	0.7311	-0.125	-0.7473	1.7534	0.0022	0.3557	-0.4719	-0.8936	0.1682	0.0528	-2.905939206	0.97760603	-1.383266255	-1.930963446	-2.721138935	-2.412872819	-2.508904778	-2.074912759	2.628490781
12.34298	2.2003	3.71659	2.08927	9.31086	3.44707	1.18039	8.3845	-0.1194	-0.1518	-0.3707	-0.3339	-0.5584	-0.2742	-0.6491	-0.2992	0.2158	-0.2975	-0.3374	0.3319	0.404	-0.2174	-0.1827	-0.1594	-0.0377	-1.1178	-0.4913	-0.2669	0.18	-0.3974	-0.4625	0.1892	-0.0373	-1.9477	2.4945	-1.0552	-0.3937	-1.4328	0.08	-0.2091	0.2085	-1.911929926	1.073312154	-0.728146735	-1.748174381	-3.24984958	-2.884175574	-2.398974919	-2.766736394	2.598845389
11.802	2.69972	5.71166	1.60754	9.27363	4.02065	0.31979	8.66958	-0.1654	-0.3924	-0.2397	-0.4276	-0.0498	-0.1084	-1.6351	-0.2116	0.6622	-0.3513	-0.2178	1.1687	-0.0626	0.5548	-0.0457	-0.1784	-0.3146	-1.4525	0.1067	-0.3532	0.0568	-0.4603	-0.3193	0.5191	0.2138	-1.3517	1.5	0.6552	0.1039	-0.9062	0.191	-0.0121	0.4497	-2.229243535	-0.173298535	-1.077057269	-1.730305504	-0.617487201	-3.291568866	-2.335896393	-2.029061592	1.474897536
NA	NA	NA	NA	NA	NA	NA	NA	NA	NA	NA	NA	NA	NA	NA	NA	NA	NA	NA	NA	NA	NA	NA	NA	NA	NA	NA	NA	NA	NA	NA	NA	NA	NA	NA	NA	NA	NA	NA	NA	NA	-2.768882059	0.390183335	-2.859069491	-2.594311337	-3.024312319	-4.487614598	-4.194986468	-2.208662376	0.811460093
NA	NA	NA	NA	NA	NA	NA	NA	NA	NA	NA	NA	NA	NA	NA	NA	NA	NA	NA	NA	NA	NA	NA	NA	NA	NA	NA	NA	NA	NA	NA	NA	NA	NA	NA	NA	NA	NA	NA	NA	NA	-2.710939034	0.392235043	-0.828359941	0.124276498	-1.947323189	-2.730337327	-2.218906721	-1.779309568	2.282927084
NA	NA	NA	NA	NA	NA	NA	NA	NA	NA	NA	NA	NA	NA	NA	NA	NA	NA	NA	NA	NA	NA	NA	NA	NA	NA	NA	NA	NA	NA	NA	NA	NA	NA	NA	NA	NA	NA	NA	NA	NA	-3.36028917	0.191226052	-0.965767026	-1.584871654	-1.261750652	-2.896149473	-1.337956108	-3.386276879	2.212386901
9.07459	2.77123	4.3358	1.22639	9.38371	4.68717	1.28423	8.87967	-0.5291	-0.3744	-0.394	-0.5199	-0.3068	0.4219	2.6855	0.1505	0.7394	-0.2433	-0.3556	-1.1943	0.6017	-0.3917	0.2963	0.0956	-0.1443	-0.4251	0.1643	0.1	0.3945	2.2532	-0.0095	0.7791	-0.1623	-1.8696	-1.3209	-0.6823	-0.0781	0.0492	0.3083	0.9211	0.0038	-0.455768125	1.348572545	-0.384233158	-1.087562749	-0.753768695	-1.416330567	-4.194986468	-2.321673653	1.151048081
NA	NA	NA	NA	NA	NA	NA	NA	NA	NA	NA	NA	NA	NA	NA	NA	NA	NA	NA	NA	NA	NA	NA	NA	NA	NA	NA	NA	NA	NA	NA	NA	NA	NA	NA	NA	NA	NA	NA	NA	NA	-2.31171161	0.373636053	-0.526498234	-1.645586859	-1.951868032	-2.856050859	-3.122153964	-1.370734375	1.755610084
9.99974	2.2326	4.01767	1.69242	9.81064	3.76903	0.26584	7.82923	-0.5953	0.1878	-0.5616	-0.4243	-0.5583	0.447	0.1747	0.014	0.9891	-0.4266	-0.0198	-1.0595	-0.0215	-0.1828	0.0638	0.1615	-0.177	0.3225	-0.1069	0.6782	-0.1668	0.0346	-0.0052	1.0757	0.137	-1.3701	-0.4169	-0.9382	-0.6911	-1.2144	1.026	0.1287	0.1389	-2.739886127	0.121799562	-1.491096668	-1.765059498	-0.670888627	-3.968709083	-3.325400255	-2.522528589	0.901915409
9.70618	2.60238	4.36065	1.44456	9.41393	3.83555	0.29045	7.5177	-0.4436	0.1016	-0.0341	-1.4799	-0.093	0.3633	-0.7148	0.1077	0.277	0.0117	-0.025	-0.9373	0.6981	-0.3501	0.0535	0.2181	0.1941	-0.839	-0.8546	1.0049	0.2658	0.1227	0.0049	-0.0429	-0.0044	-3.2486	-1.141	-0.6369	-1.1848	-1.027	0.9066	-0.4394	0.3438	-2.110704408	0.845820021	-1.282069264	-2.591958888	-1.228057697	-2.664884994	-1.832899601	-2.172665721	2.101324892
11.28741	3.02549	4.1599	1.09158	9.35842	3.96115	0.42495	7.9454	-0.1301	0.4151	-0.1231	-0.5379	0.6207	0.2774	-1.0594	-0.4219	0.4106	-0.5277	-0.1556	-0.9041	0.3678	0.053	0.1686	-0.2915	-0.2676	0.006	-0.3726	0.4739	0.4188	0.406	0.222	0.3251	0.2045	-2.0574	0.8216	-0.7924	-0.7823	-0.0259	0.524	-0.1323	-0.2458	-2.673909059	0.75434594	-1.247911926	-1.439036435	-1.03212269	-3.112823787	-2.456525873	-2.284672616	1.846086953
10.25212	2.07071	4.04947	0.85522	8.90157	3.50274	0.51101	8.33669	-0.8684	-0.2075	-0.577	-0.7325	-0.9816	0.2593	1.6045	0.3325	0.2963	-0.3547	-0.2792	-0.96	-0.8041	-0.3705	-0.9462	0.4683	-0.1766	-1.1985	-0.1023	0.4815	-0.3934	-0.4063	-0.4568	0.6191	-0.4128	-0.6916	-0.1874	-0.5768	-0.1891	-1.1696	0.058	-0.4712	-0.4834	NA	NA	NA	NA	NA	NA	NA	NA	NA
11.06897	2.19848	3.69356	1.22139	9.26666	4.0621	0.01778	7.05846	-0.3892	0.1798	-0.1719	-1.9658	-0.0599	0.9189	0.3584	0.0865	0.8018	-0.1227	-0.2304	-0.7208	-1.4541	-0.2655	0.1807	0.2642	0.079	-0.4865	-0.4215	0.7071	0.3622	0.3186	-0.0034	1.0284	0.1624	-1.9185	0.5492	-0.867	-1.02	-1.622	0.4183	-0.1075	-0.0408	-4.744672768	0.770930164	-0.928937784	-2.222794116	-1.692856178	-4.06565752	-4.194986468	-3.015747082	1.807645885
11.05489	3.52824	4.25932	1.18602	9.14932	4.19424	1.40539	7.46129	-0.5125	1.0026	0.1466	-0.0032	0.3011	0.3661	-0.2688	-0.0046	1.0978	-0.0329	0.2115	-0.9416	-0.7496	0.0097	0.3215	0.1938	-0.2983	-0.0798	-0.2851	1.4041	0.0829	1.0438	0.2311	1.0818	0.6109	-0.206	0.6857	-0.6425	-1.1474	0.3599	0.0819	0.0034	-0.0083	-3.657148914	0.603356226	-0.867495017	-1.394261934	-1.225630939	-2.037698889	-2.155141631	-1.227070743	2.189951275
10.88408	2.02564	4.03732	1.04412	9.43482	3.44941	0.01782	7.95586	-0.5277	0.3696	-0.3665	0.0257	0.4794	0.6433	0.0716	0.0529	0.8353	-0.1668	-0.1078	-2.3177	0.2185	-0.5938	0.4678	0.2753	0.0032	-0.7878	0.0885	0.4	-0.0616	0.6985	0.1505	0.7557	0.3545	-0.5212	1.0543	-0.0793	0.2538	-1.9251	0.9531	-0.4685	0.219	-0.100652264	1.221197256	-1.977390155	-3.573262022	-2.725907684	-0.782824656	-4.194986468	-1.821157532	1.503638004
7.56538	3.10615	3.1302	1.19222	9.74934	3.21729	0.36983	7.94053	0.6247	-0.1692	-0.2826	0.273	-0.958	-0.2006	1.1157	0.5455	-0.6434	0.3666	0.2548	-1.3147	-0.3361	-0.7177	-0.2361	0.4301	1.35	0.2181	0.268	0.6139	0.101	0.2547	-0.5527	-0.7871	0.4032	-1.5031	-2.872	-1.5171	-0.3785	-0.4918	0.9325	-0.2857	-0.4815	-2.593221009	0.184597504	-0.253193137	-0.665417858	-1.034934106	-1.878796793	-0.09613821	-0.991903879	2.131027916
9.73652	2.58135	2.48944	1.29179	9.85606	3.31898	0.97608	6.93419	0.2021	0.3473	-0.1747	-0.9815	-0.3764	-0.1236	2.7272	0.35	-0.0193	-0.1308	0.2317	-2.0209	0.1194	-0.1273	0.2853	0.0848	0.6215	-0.1433	-0.2265	1.2818	-0.9614	0.5519	-0.1217	-0.6646	0.2833	-0.9899	-0.8586	-2.3249	-1.9663	-1.3294	0.7554	-0.7893	0.0082	-2.215231436	-0.171006909	-1.18662742	-1.273564038	-0.518795796	-2.547373376	-1.523222028	-0.398103271	1.597328062
11.54862	3.08499	4.51816	1.53092	9.35314	5.12737	1.40209	9.25992	-0.3376	0.4429	0.028	1.1124	0.3894	0.1799	1.0596	0.0565	0.4968	-0.0448	-0.1413	-0.7381	0.0424	-0.1822	0.5478	0.1469	-0.1293	-0.2375	-0.3127	1.36	0.2886	0.4502	0.3562	0.8411	0.46	-1.2228	1.2475	-0.4503	0.584	-0.7819	0.1667	-0.1161	1.1982	-2.874210209	0.160848925	-1.097474306	-1.082538383	-1.209263069	-3.113030772	-2.891026269	-2.630748819	1.677176864
11.18006	3.48309	4.45616	1.51218	8.88133	3.5005	1.54586	8.22947	0.5999	0.5064	0.6068	-0.7574	0.5389	0.463	2.2392	0.6271	-0.0731	0.6031	0.6709	2.5658	-1.6254	0.9706	0.8483	0.4528	0.083	-0.1792	0.3729	0.1489	0.0202	0.2083	0.4467	-0.332	0.369	-0.2887	0.8513	-0.3648	-0.4327	0.3516	0.3853	-0.1833	0.4724	-3.212295759	0.101613561	-1.628370293	-1.983317442	-0.971227853	-3.658334115	-1.738349907	-2.831515098	1.754149045
9.9879	2.42079	4.10216	2.15909	9.42472	3.65829	-0.76616	7.46579	-0.1117	0.2374	0.292	0.5549	-0.1128	0.4127	-1.3419	0.4873	0.35	0.0744	0.1486	1.4921	-1.2724	-0.0746	0.1815	0.0362	-0.3809	-0.006	-0.1549	0.2805	0.0338	0.0615	-0.1721	0.3013	0.2465	-2.8054	-0.8175	-0.9667	-1.1934	-0.615	0.2774	-0.7726	0.0049	-3.268619206	-0.202117891	-0.786195363	-0.578144221	-1.088579189	-2.926249928	-1.498558645	-1.800563661	2.127211661
7.94631	3.63664	4.26001	0.75438	9.92326	4.48645	0.8923	10.0866	-0.1988	0.5765	-0.2944	0.785	-0.5182	0.8958	-0.3254	0.3769	0.5844	0.1335	-0.0768	-1.367	0.0904	0.379	-0.0106	0.516	0.304	-0.1554	-0.5734	0.224	0.1137	0.8375	0.0096	0.0097	0.2661	-0.1047	-2.8347	-0.8843	1.2994	-0.2367	1.402	-0.0082	-0.0609	NA	NA	NA	NA	NA	NA	NA	NA	NA
10.39754	2.19632	4.05513	0.52583	9.0072	3.49872	0.07547	9.13092	0.0419	0.3759	-0.4178	0.464	-0.1832	0.2528	-1.0537	0.2464	0.9359	0.0725	0.2003	-3.8789	-0.6698	0.5845	0.4014	0.1456	0.3764	-0.3191	-0.1307	0.8565	-0.0653	0.3353	-0.266	0.2832	0.2482	-0.6276	-0.1095	-0.6411	0.6208	-0.7396	0.2474	-0.2964	-0.001	NA	NA	NA	NA	NA	NA	NA	NA	NA
10.79873	2.17129	4.2658	0.76984	9.54126	3.65762	0.2187	8.02179	-0.4507	0.6156	-0.1779	0.0821	-0.1497	0.335	0.8755	0.152	1.0099	0.2643	0.1187	-2.5674	-0.7733	0.3762	0.2623	0.1347	0.0409	-0.6617	0.0985	0.829	0.8591	0.2824	0.1341	0.7914	0.1528	-0.07	0.7704	-0.2208	-0.2455	-1.145	1.174	0.0082	-0.106	NA	NA	NA	NA	NA	NA	NA	NA	NA
11.18588	3.90181	5.12106	0.80325	10.00795	5.00776	0.79468	10.27442	-0.0799	0.603	-0.0622	0.9397	-0.0189	0.5715	1.8073	0.4393	0.6936	0.2214	0.1334	-2.3045	-0.2266	0.3645	0.7496	0.7225	0.4078	-0.3888	-0.2444	0.6531	0.7833	0.7575	0.1412	0.7815	0.4433	1.7479	0.3584	-0.0174	1.5905	0.8237	1.2414	0.4341	0.0404	NA	NA	NA	NA	NA	NA	NA	NA	NA
12.14315	3.8896	6.52713	1.51951	6.69896	4.93479	1.52813	11.28165	0.2413	-0.0855	0.5682	1.6266	-0.3956	-0.033	1.2392	-0.3305	-1.3319	0.4953	0.578	0.869	1.8268	0.831	0.4546	-0.4716	0.3198	0.7567	2.0924	-1.0225	-0.0202	0.5131	0.0787	-1.8419	-0.3829	-0.2144	1.7813	1.5858	3.3207	0.4793	-1.6631	1.0207	0.0616	-1.572178345	0.564371876	-1.047632535	-1.001711936	-2.366001085	-2.901813789	-2.871284892	-0.899890291	2.373089294
12.75231	4.81706	7.45066	1.73631	7.18212	5.00413	1.55304	11.16098	0.0034	-0.2171	0.3048	0.6379	-0.1731	0.137	-2.5134	1.7484	1.1905	0.6468	-0.2147	-0.3249	0.6827	0.1833	0.1522	1.1295	-0.2606	0.1932	0.1316	-0.9997	0.9652	-0.3504	0.8206	0.4779	0.4078	2.1031	4.3418	2.5049	3.8338	1.9531	-1.3426	0.8827	0.1096	-1.407123441	-0.049031572	-3.005345728	-2.519081185	-2.283087435	-3.963734728	-3.083949537	-1.200218052	0.982065435
11.28532	5.77129	5.60784	0.86755	5.80992	5.34671	0.72189	9.22521	-0.3253	-0.8794	0.4979	0.9186	0.9667	-0.6337	-1.0668	-0.2668	-0.2314	0.0884	0.1953	0.6984	0.9947	-1.2666	-0.4697	-0.1029	-0.0199	0.9978	0.085	-1.9825	-0.6014	-0.4464	0.3336	-0.8388	-0.3731	1.4625	1.0025	0.7559	0.5589	2.5864	-1.749	1.3605	0.196	0.070626444	-0.593080825	-0.694484313	-2.818273456	-0.903774246	-1.500163654	-3.924825858	-1.585554492	1.083776246
8.34556	7.54702	7.54414	0.7379	5.90288	6.6191	0.49085	9.58275	0.5362	-2.2277	0.05	-0.0547	1.8948	-0.7292	-1.9575	-0.2755	0.9333	1.2168	-0.0429	0.0517	1.5016	0.5072	-1.3156	-0.0109	1.0939	0.8728	0.4299	-1.1082	-1.0054	-0.914	-0.2015	1.3533	-0.1512	0.5965	-2.2483	2.5591	1.5015	4.6279	-1.8077	2.6285	1.5695	-0.459678223	-0.003254003	-1.939311862	-2.668520568	-1.616523268	-4.78807148	-0.899161374	-2.97998805	1.124845172
9.46539	5.65707	4.12631	0.75164	7.15205	4.42229	-0.21976	8.03639	0.553	-0.7765	0.3816	-1.1254	-0.3769	-0.0757	1.1003	-0.2198	-1.0935	-0.1605	0.0717	0.573	0.6057	0.1746	0.1826	-0.2408	0.0603	0.4879	-0.076	-0.9886	-1.3923	0.2162	-0.4646	-1.9236	-0.2802	-0.4421	-1.5783	-1.1093	-1.1411	2.667	-1.6253	0.1558	-0.3158	-0.839236864	0.284500089	-1.573121585	-4.051326231	-2.139289251	-4.34510162	-4.194986468	-2.364644319	0.637984227
8.45619	5.59153	5.06831	0.56136	5.97708	6.27856	0.41864	8.93647	0.3122	-0.6472	0.3825	0.3295	1.0555	0.099	0.8902	-0.1307	-0.2368	0.0699	0.2642	-0.2397	1.51	0.1796	0.207	-0.0254	0.3554	1.0483	0.7913	-1.8709	-0.7774	-0.2469	0.2359	-0.0781	0.2603	0.2906	-1.2304	0.2985	0.4681	2.3937	-1.7015	2.1946	-0.6568	0.392603121	0.91030597	-2.91994045	-1.618836196	-2.692635092	-2.388368346	-2.45247386	-1.098860792	1.418050046
5.04551	11.53859	6.70582	0.33711	5.85414	5.86314	0.69597	9.84198	-2.1537	-2.6164	-0.4544	0.9606	1.3275	-0.3876	-2.0916	-1.4305	0.5645	-0.271	-0.5456	-1.3898	0.6127	0.4174	-3.6225	-0.2887	-0.0158	2.3289	-0.2688	-1.3726	-2.5301	-0.3878	0.2105	0.7042	-0.5563	1.7567	-4.6819	1.421	1.303	8.7118	-2.2836	2.0067	-0.7936	-1.506981556	-0.809684647	-1.397977951	-1.22467422	-3.062201312	-3.136990623	-4.207813776	0.985550934	2.193666377
6.97389	5.6047	5.53084	0.44263	5.60356	3.31384	1.60649	8.26198	0.1912	-0.8729	0.3429	0.0378	-0.1969	-0.3933	-0.1115	-1.1273	-0.3011	0.581	1.06	-1.3985	1.3587	0.2501	-2.0244	-0.9412	0.8491	0.0331	-0.5163	-1.6252	-1.9077	0.247	0.4516	0.0382	-0.2141	0.5332	-2.7443	1.1576	-0.1045	3.1137	-2.0217	0.0488	-0.2157	-1.353484609	0.444520399	0.43556746	-1.459121094	-2.931444056	-2.735668477	-1.822450619	-0.837398065	2.820417065
6.87781	7.22667	6.34257	0.58108	5.93833	5.92373	-0.11467	8.90194	0.455	-1.0106	0.4478	0.2776	0.446	0.2082	0.8827	-0.0566	-0.7116	0.7874	-0.0237	1.7782	1.4411	-0.3633	-0.0163	-0.5581	0.2753	1.2598	-0.1556	-0.4952	-1.7306	-0.0776	-0.461	-0.0795	-7e-04	-0.1863	-3.1558	1.7624	0.259	4.4642	-1.9445	1.9188	-0.0166	1.264246822	0.07365296	-2.369726287	-3.586892634	-1.023458081	-1.065070478	-3.828420449	-0.982703064	1.04274318
8.54692	7.17257	7.01424	0.10683	5.99494	6.0135	0.96436	8.31572	0.3048	-1.2476	0.5368	-0.4186	1.8325	-0.723	0.5103	-0.7233	0.5565	0.776	0.3403	-1.383	1.088	0.8592	-0.1741	-0.4423	1.0417	0.8042	-0.0742	0.6136	-0.7397	-0.3837	0.2303	0.9685	0.0326	1.4852	-1.2857	2.668	-0.0408	4.4361	-2.1811	1.972	-0.0209	-0.91437756	0.314279543	-3.122099599	-3.573262022	-3.474939801	-2.176304842	-3.591069599	-0.528458619	1.123953388
8.82452	7.00643	5.95324	0.23963	6.16731	3.91732	1.34555	8.01966	0.1576	-1.1711	0.6964	-1.3817	2.1577	-0.3402	0.366	-1.2044	-0.2194	-0.2796	0.9242	-1.0741	0.8882	0.9515	-0.7659	-0.9845	-0.1073	3.1549	0.5547	-0.551	-1.2646	-0.5947	0.4019	0.8487	-0.3624	1.5338	-1.0692	1.7283	0.1882	4.7247	-2.1206	0.3081	0.0993	-1.819517602	-0.214034811	-1.520855493	-3.573262022	-2.72765928	-4.36085185	-1.442523367	-2.365875867	1.006119093
8.80424	7.08274	9.4963	0.50476	6.22018	4.84734	3.42247	10.02635	0.0374	-1.7337	0.7255	-2.8672	0.7252	-0.3901	2.7343	-0.5369	-1.4873	0.151	0.5407	0.5781	1.2171	0.5657	-1.1756	-0.8173	-0.1	1.2172	0.221	-1.6196	-1.6522	-1.299	0.6224	-1.8518	-0.5041	0.9665	-2.2743	3.0209	-1.3443	2.4871	-2.0376	0.2159	-0.1765	0.376566771	-1.235713335	-0.471111357	-3.573262022	-1.563654633	-2.137144091	-1.437004059	-2.082469602	1.898663173
7.37624	13.11735	8.36444	0.39424	6.7703	6.50242	-0.00681	8.63459	-0.9825	-2.0866	0.0498	-0.8357	1.9275	-0.4889	-1.9985	-0.9261	-0.8883	-0.0224	0.1102	3.1686	1.6098	0.0086	-1.6107	-0.5044	-0.0423	2.9385	-0.2214	-0.5368	-0.9406	-0.1083	-0.3451	-0.444	0.0044	1.2933	-2.9889	3.0387	-0.094	9.6805	-2.009	2.3105	0.0827	0.392006368	-0.250037642	-0.755360992	-3.573262022	-2.316765356	-1.302797665	-4.194986468	-0.659363926	1.028221923
8.19925	7.53685	7.03107	0.73031	7.23461	5.26944	0.71264	8.43642	-0.0811	-0.9476	-0.2627	0.526	0.5307	-0.6345	-0.4361	-1.4179	-1.6921	-0.4835	0.3262	0.7003	0.1422	0.4847	-0.474	-1.2154	-0.548	1.9065	-0.595	-0.7046	-0.4588	-0.5731	-0.242	-1.6977	-0.401	-0.0489	-2.1247	1.9572	-0.6467	4.1049	-2.0086	0.7999	-0.9116	-2.5144196	-0.491875018	-1.289156605	-1.488953537	-1.949199631	-4.085257112	-3.403378537	-1.51111966	1.138621176
7.2591	10.92824	6.6537	-0.21284	7.95305	5.1291	-0.47722	10.06961	-0.7479	-1.5712	-0.2213	2.1261	1.1836	-0.9233	-0.6155	-1.3733	-0.7372	-0.2566	0.2124	1.2662	1.2418	-1.2412	-1.5855	-0.4993	0.2921	3.1308	-0.3192	0.318	-0.9947	-0.0576	-0.309	0.3413	-0.4019	0.9675	-2.7348	1.6011	2.0138	8.3152	-1.2626	1.1455	0.1731	-0.773758394	-0.486935276	-1.687346078	-1.32011612	-2.631835828	-3.355193823	-3.23060279	-1.354945203	0.87855027
7.8077	10.00019	6.52015	0.4689	6.26431	6.58102	1.3141	8.67616	-0.4374	-2.0156	0.1844	0.0304	1.6259	-1.0043	-1.7294	-0.4677	-0.7004	0.2355	0.2316	1.9129	0.9013	-0.0011	-1.8853	-0.4776	0.1696	2.1554	-0.42	-1.1709	-0.587	-0.216	0.2037	-0.4731	-0.2635	0.8303	-2.5577	1.2333	-0.1638	6.6474	-2.2147	2.5496	-0.583	-1.636413326	-0.33970226	-1.229513574	-2.858658881	-2.962807221	-4.487614598	-3.941998897	-2.564636227	0.856770497
8.05811	3.59412	5.43581	0.76304	6.50752	3.51756	1.10943	8.86676	0.5674	-0.5801	0.6508	0.5908	-0.0039	-0.0649	0.2702	-0.014	-0.7258	1.3688	0.786	1.4381	1.356	0.7661	0.2058	-0.1617	1.3658	-0.3692	-0.0066	-1.8066	-1.5517	-0.8515	0.5355	-1.1169	0.2235	-0.2315	-2.1519	0.7115	0.6319	0.4619	-1.3902	-0.6897	-0.4641	-0.896180973	-0.51135676	-0.355954554	-0.637219909	0.450277295	-4.204255798	-1.142478159	-1.623430801	2.072678236
7.59115	4.6767	6.01797	0.11581	5.53989	4.11966	1.4142	6.3273	0.1229	-1.8005	0.0841	-1.8901	0.8799	-1.241	-0.435	-1.2247	-0.1687	-0.3511	0.4854	1.2457	1.0469	0.8063	-0.7147	-0.6769	0.618	2.2652	-0.1496	-0.8907	-0.9918	-0.542	0.4117	0.9953	-0.0316	0.385	-2.3769	1.5706	-2.3042	2.0495	-2.766	0.4414	-0.0673	-1.055963931	-0.469284064	-1.037282851	-2.406911252	-2.037420681	-3.481061383	-1.577979974	-2.274006086	1.155344715
8.43671	6.97009	6.70045	0.6504	6.34139	4.95832	0.26869	8.5963	0.1664	-1.0934	0.0223	-1.0775	1.4798	-0.5797	-0.8786	-1.0716	-0.6965	-0.4706	0.3721	-1.9085	0.2709	0.2046	-1.3738	-1.1151	-0.3034	0.4819	-0.8311	-0.0594	-1.3184	-0.4073	-0.2105	0.3595	-0.3119	-0.724	-1.6835	2.1312	0.0959	3.965	-1.6193	0.8179	-1.0472	-0.398667417	0.038264855	-1.578888469	-3.573262022	-2.321214908	-2.279865744	-4.194986468	-2.945840404	0.405364987
7.93253	8.21153	6.32229	0.6249	7.47636	5.94636	0.74472	9.83857	0.2714	-1.6404	0.0588	-0.0762	1.1588	-1.0578	0.0037	-1.4744	-1.3406	-0.1809	0.3442	0.3737	0.2619	0.1237	-0.4079	-0.9795	-0.3332	2.2678	-0.7801	-1.8823	-1.7354	-0.2381	-0.3986	-0.5776	-0.7281	2.4064	-2.5227	1.3022	0.317	4.9602	-1.8568	2.0475	0.4482	-0.822790264	0.063175312	-0.582907311	-1.632773565	-3.469312526	-3.002841543	-3.266919666	-0.736077468	2.600315752
7.26233	9.97409	8.62176	0.43704	6.23509	6.55069	0.32096	9.07549	-0.643	-1.9626	-0.2855	0.1261	2.1695	-0.6678	-1.6165	-0.5527	-0.5301	0.4466	0.1818	2.6217	0.3864	-1.3057	0.2459	-0.5864	0.3668	3.3645	0.3684	0.0809	-1.0686	-0.7138	0.2726	0.9091	-0.0946	1.6406	-2.6445	3.8401	0.5868	6.8249	-1.5018	2.6964	0.5289	-0.307420766	-0.102772609	-2.743547585	-3.573262022	-2.624841717	-1.71464263	-4.194986468	-0.422664875	0.69768486
7.32681	4.45114	7.21082	-0.0476	6.67983	3.19559	-0.04637	6.64269	-0.8317	-1.3836	0.2216	0.716	1.6246	-0.0297	0.8062	-0.5192	-0.3437	0.2473	0.1025	3.7639	2.0702	0.2094	-0.7482	-0.3778	-0.5397	1.8218	0.58	0.5651	-0.6378	-0.21	-0.233	1.1147	0.2221	1.6835	-1.2237	2.749	0.445	7.0472	-0.9409	2.886	0.3006	0.85028546	0.412638552	-2.278012518	-1.529652075	-1.36098092	-2.371747418	-4.194986468	-0.660334281	1.334092328
8.71497	4.69765	6.32184	0.47322	6.32591	4.6351	0.33158	7.70368	-0.7242	-1.5336	0.1621	-0.8832	-0.1471	-0.2086	0.7296	-1.1731	-0.439	0.1115	0.2574	-0.3911	0.8028	0.0618	-1.4987	-0.5945	0.8872	1.3234	-0.6816	-1.9143	-1.2667	-0.4249	-0.0201	0.6828	-0.2357	2.0908	-1.9882	1.4366	-1.4705	1.4454	-1.9729	0.3955	-0.0639	-1.83396548	0.266490052	-1.023661556	-2.078472958	-2.8183671	-3.278619366	-2.871933581	-0.744453548	2.957166302
10.85164	10.8001	6.86165	0.62319	7.00032	6.35563	0.42315	8.29739	0.0952	-1.0698	0.2932	-0.8248	1.1164	-0.5941	-1.2669	-1.4268	-0.6106	0.03	0.0452	0.9982	0.3935	0.5569	-0.9361	-1.0765	-0.3073	1.9747	-0.6818	-0.6217	-0.8018	-0.2901	-0.8294	-0.3321	-0.602	0.8807	0.1223	1.7963	-0.552	7.5028	-2.4126	2.1616	-0.5504	-1.851670026	-0.246161395	-2.444758826	-3.573262022	-2.784839239	-2.392355612	-4.194986468	-1.239715727	1.345969278
7.35767	5.41633	6.7313	0.55294	6.22193	4.56674	0.77118	10.12976	-0.3808	-2.0388	0.5019	1.1541	1.0556	-0.2797	1.1246	-0.3343	-0.4295	0.2354	-0.1942	-1.7557	1.6325	-0.9249	-0.456	-0.4918	-0.1563	2.4833	0.6116	-1.1521	-0.8693	-0.7381	-0.4396	0.748	0.3344	2.4608	-3.0344	1.7802	1.5416	2.1534	-2.1071	0.5257	0.3237	-1.194446395	-0.72773053	-0.420971707	-0.024189672	-1.035751009	-3.533000136	-1.684070202	0.317744378	2.435209922
11.29611	2.46624	5.18392	1.77838	9.55087	3.5559	1.28299	7.79902	-0.2834	0.7659	0.0387	-0.1861	-0.094	0.703	-0.0037	0.0738	0.5981	0.3041	-0.066	0.743	-0.1798	-0.1131	-1.1205	0.1462	0.2605	-0.7935	-0.1755	0.9034	0.2295	0.3919	-0.28	0.239	0.3379	-0.7482	0.7663	0.3182	-0.6014	-1.3835	0.5955	-0.4136	-0.1597	-2.513058588	0.920873823	-1.236964998	-1.138608857	-2.167617221	-2.912757786	-3.069340469	-0.701794248	1.346351294
10.91894	2.3978	4.76246	1.45571	9.63411	3.55183	0.53044	9.16759	0.3718	-0.2632	-0.9243	0.5815	-0.8865	0.1122	0.7981	0.3036	0.4388	-0.1737	-0.4582	1.4429	-0.7272	-0.4668	-0.3012	0.2117	0.248	-1.8049	-0.1026	0.4707	-0.3821	0.0527	-0.892	0.484	0.118	-0.6123	0.0653	-0.4364	-0.1621	-0.9781	0.218	-0.4123	0.4021	-3.292503529	0.169736708	-1.648961032	-0.490997035	-1.626336265	-3.072441599	-1.061256094	-3.084481125	1.221164189
11.13883	2.24292	3.79258	0.99689	9.20074	3.15325	0.54753	6.77767	-0.8078	0.2024	-0.8214	-0.693	-0.8662	-0.038	-1.0812	-0.1571	0.9591	-0.4605	-0.7077	1.0567	-0.7297	0.0794	-0.2415	-0.1333	0.0762	-1.2989	-0.2387	0.5066	0.8453	-0.0087	-0.22	0.3972	0.3336	-1.1754	0.8921	-0.8387	-1.8173	-1.9893	0.2046	-1.1261	-0.1777	-2.398666222	1.171990006	-1.601091769	-1.98995925	-3.044323357	-3.213345245	-2.603366463	-3.027362342	2.303792203
10.61601	2.27109	4.14403	2.25998	9.46974	3.51173	1.02008	7.18218	0.1261	0.2497	0.1261	0.3799	-0.9034	0.3047	-1.14	0.2182	0.4756	0.2888	0.0825	2.3892	-1.4966	-0.6257	0.3095	0.3424	0.1332	-0.5431	-0.3381	0.5614	0.3622	-0.513	-4e-04	-0.0055	0.2735	0.2987	0.1218	-0.6167	-1.1939	-0.9202	0.5088	-0.6799	-0.3907	-1.904272583	0.318206052	-1.54141633	-0.577621183	-1.327158397	-2.091405039	-3.245962024	-2.872697904	0.974184837
9.10772	2.09615	3.72629	1.79107	7.24856	2.80515	0.36545	6.88821	-0.2328	-0.1981	-0.1537	-0.0065	-1.5828	0.0886	0.4212	-0.598	-0.5158	-0.2443	-0.161	1.439	0.5717	0.0329	-0.0602	-0.0702	0.0092	-2.0342	-0.4099	-0.458	0.1157	-0.3342	-0.6157	-1.1338	-0.5482	2.4307	-1.0729	-1.1607	-1.0644	-2.2201	-1.2607	-1.3468	-0.1455	-1.708819741	-0.567343436	0.013424748	-0.523877638	-0.057611449	-2.381692088	-1.618851798	-2.444362498	1.580802146
10.97096	2.74354	4.85286	1.50227	9.54091	2.97477	1.0986	8.82648	0.1583	-0.0743	-0.626	0.7307	-1.3976	-0.4774	0.1416	-0.4266	-1.2192	-0.4349	-0.1637	0.1605	0.0567	-0.2164	-0.4004	-0.535	-0.0201	-1.1161	-0.8177	-0.0124	0.1892	-0.6748	-0.879	-1.2907	-0.2698	-0.5254	0.1939	-0.0154	0.4056	-0.8997	0.497	-1.1371	0.0189	-0.73839552	0.222287774	-1.18260091	-0.854295613	-2.379275626	-3.127626722	-2.271607673	-1.719308586	0.941316987
11.48266	2.0465	3.83056	1.44455	9.38999	3.55377	0.4117	8.86298	0.0287	-0.38	-0.5575	-0.3585	-1.5607	-0.2935	0.0431	0.7937	0.2681	0.5086	-0.06	0.6556	0.1025	-0.2832	-0.494	0.596	0.8902	-0.1704	0.2093	0.2166	-0.2429	-0.0826	-0.5056	0.4169	0.187	-1.1006	0.9692	-0.8076	0.2056	-1.3638	0.6891	-0.6957	0.001	-1.401459619	0.063682186	-1.37381937	-3.479966859	-0.98842286	-2.593641359	-3.864992427	-2.310436806	0.791382473
13.12592	2.65092	5.85117	1.56058	9.66814	3.75643	0.43913	9.86397	0.3204	0.6063	-0.185	0.8166	-0.8107	-0.1281	0.7848	0.2805	0.8252	0.0499	0.1088	1.8795	0.062	0.1946	0.3771	0.2099	0.5614	-0.2277	0.7297	0.5163	0.2241	-0.0717	0.1531	0.1742	-0.1813	0.8501	3.5176	0.6198	0.9163	-1.5394	0.6029	-0.6725	-0.6057	-2.428913568	0.436802253	-1.805022371	-0.924119139	-0.798895235	-3.2237472	-2.029045456	-3.137425204	1.364707222
11.9772	2.37933	4.06669	1.59071	9.54835	3.16809	0.08579	8.77954	0.1776	-0.0503	-0.4854	0.1544	-1.0669	-0.2704	0.1831	0.5272	-0.1939	-0.3882	-0.2048	2.6296	-0.9635	-1.0658	0.0163	-0.125	-0.0807	-0.6864	-0.0104	0.3016	-0.1144	-0.2103	-0.5276	-0.2842	-0.1114	-0.3344	1.7292	-0.9391	0.0639	-1.0199	0.1127	-0.3822	-0.3542	-2.889862275	0.421099808	-2.036646667	-1.502243518	-2.834052149	-2.951815978	-2.015230924	-2.411532828	1.43233502
8.99968	2.42157	4.55685	0.50468	9.67761	3.50581	0.34188	9.31497	0.5454	0.1458	-0.8233	0.4856	-0.5649	0.5888	0.1526	0.4921	0.5692	0.2214	0.0557	-2.9246	0.1266	-0.363	0.163	0.6512	0.5915	-0.5165	0.2257	0.8552	-0.2826	0.0038	-0.4156	0.406	0.303	-1.2975	-1.2544	-0.1028	0.7895	-0.8163	1.0827	-0.1746	0.2861	-2.939679348	0.0064888	-1.231947722	-1.031362261	-1.866605808	-3.31412463	-1.294304038	-3.010068823	1.543933157
10.29368	2.53192	3.55102	1.22478	8.92374	3.06901	0.03189	6.22833	-0.6659	-0.6202	-0.6264	-1.9063	-1.0175	-0.0276	-0.4621	-0.3676	-0.0336	-0.5065	-0.5221	-0.4237	-0.0836	0.0103	-0.1446	-0.2356	-0.1655	-1.1265	-0.5321	0.4647	0.3116	-0.1716	-0.5459	-0.2916	-0.2756	-1.8651	-0.0722	-1.2099	-1.5793	-0.3027	0.1019	-0.7639	0.1424	-2.444102324	-0.00886186	-1.256234235	-1.669576406	-1.168488005	-3.425860315	-2.500160582	-1.04631812	1.420356657
11.46524	2.97213	4.04313	1.31753	9.30967	3.63367	0.60636	8.78774	0.6739	0.4849	0.067	0.8004	-0.828	0.2099	1.6745	0.3344	0.0148	0.2475	0.1155	-0.9102	-0.3089	-0.5859	0.2466	0.1038	0.7722	-0.784	0.4107	1.2759	0.4776	-0.3132	0.0902	-0.2844	0.2406	-0.2056	1.2316	-0.7949	0.1413	-1.2829	0.4251	-0.2259	-0.8246	-3.104047737	0.040767239	-0.07982985	-0.364483271	-0.513163758	-2.728640103	-0.802566466	-2.263303178	2.097439786
9.46502	2.65892	3.7972	1.24593	9.45973	3.74219	0.32993	8.75815	-0.0334	0.0957	-0.3952	1.0401	-0.4392	0.2615	-0.6534	-0.2898	-0.0199	-0.4463	-0.717	-1.7645	0.4076	-0.549	-0.4424	-0.1974	0.0075	-0.6632	0.1077	0.3106	0.1039	0.3471	-0.6422	-0.7492	-0.08	-3.2688	-0.8528	-1.1931	0.1193	-0.039	0.3892	-0.0752	-0.7559	-0.385918371	0.935638732	-3.658549608	-3.573262022	-4.148946976	-0.753459309	-4.194986468	-2.643476235	1.840992866
10.83953	2.29785	3.93436	1.44499	9.77762	3.404	-0.44632	8.76824	0.3685	0.6002	-0.0129	0.6354	0.1988	0.6533	1.0794	1.1404	0.6133	0.5015	0.0159	0.1439	0.0409	0.0671	0.4894	0.5537	0.499	-0.1791	0.4267	1.0014	-0.26	0.5378	-0.1488	0.4141	0.2921	-1.9717	0.706	-0.9696	0.0378	-0.6982	1.0659	-0.08	-0.7821	-3.1307181	1.205122018	-0.826256211	-1.236468744	-1.498416754	-2.420704677	-1.599443916	-1.06506722	2.40599207
10.30664	3.21304	4.17626	1.63108	9.73372	3.54183	1.77997	8.34811	0.4599	0.4832	0.1278	0.533	0.2079	0.1982	1.2283	0.6822	0.5429	0.3921	0.5216	-0.0806	0.0252	0.6845	0.5762	0.4021	1.0228	-0.115	0.5893	0.6305	0.282	-0.0324	0.2838	-0.2873	0.5405	-0.4463	0.0799	-0.785	-0.3578	-0.3947	1.002	-0.1053	0.6351	-1.119753483	1.472600108	0.155061962	-1.950005079	-3.262885274	-4.329689212	-2.69174259	-2.529210863	0.885691158
11.16703	2.52597	4.83377	1.9838	9.55453	4.3751	1.18363	7.53192	0.269	0.576	0.3655	0.8533	-0.3441	0.4573	-1.681	0.6218	0.6846	0.3409	0.1361	0.5054	-0.5907	-1.114	0.5716	0.6579	0.333	0.2691	-0.1718	0.1912	1.5406	0.6757	0.3748	0.4503	0.4765	-2.4095	0.417	-0.2908	-1.3032	-1.1379	0.7334	-0.0987	-0.2282	-3.20442544	1.331076061	-1.107006351	-0.893107894	-2.233649374	-2.260203817	-3.025385389	-2.670146156	2.338044595
9.42666	2.59016	4.58796	0.90951	9.44589	4.30635	0.08497	8.93685	-0.3123	0.7086	-0.1931	0.175	0.095	0.5226	-0.97	0.3561	0.754	0.1965	-0.0444	-0.2959	0.3638	0.3083	0.2369	0.3183	-0.0032	0.0968	0.0316	0.8162	1.3822	0.7437	0.2998	0.4643	0.4387	-0.7045	-0.8161	-0.0243	0.6739	-0.6666	0.8945	0.5615	0.4412	-0.081662865	0.730622359	-2.456077916	-3.573262022	-0.832999236	-0.668307432	-4.194986468	-2.452194088	1.245147083
8.18536	2.49948	3.73756	1.5849	9.63517	3.75404	0.34466	7.91346	0.4755	0.5948	0.3267	0.5909	0.3792	0.3199	1.1873	0.3154	0.0715	0.0909	0.321	1.0149	0.1369	-0.0679	0.5661	0.1614	0.7681	-0.1747	0.4433	1.1802	0.4667	0.4349	0.1882	-0.008	0.7467	-1.7427	-2.0083	-1.2604	-0.8512	-0.9276	0.8261	-0.2055	0.4397	-2.667438846	0.121765224	-0.443926525	-0.087440262	-1.021129724	-2.584951184	-0.671009092	-0.709745305	1.793729582
11.00149	3.22124	3.45589	1.25142	9.26814	3.21872	0.36185	6.88579	-0.4389	-0.6318	-0.8971	-0.6578	-1.5497	-0.5255	-0.5123	-0.7668	-0.956	-0.9847	-0.4023	0.0856	-1.2067	0.0092	0.06	-0.8513	-0.9031	-0.0043	-0.8286	-0.1736	-0.2482	-0.2861	-0.8748	-0.9656	-0.1705	-1.7103	0.5585	-1.3527	-1.4264	0.1877	-0.2664	-0.4974	-0.0435	-2.801705539	-0.037808342	-1.94896785	-1.117703026	-0.853330488	-3.579093563	-1.829838308	-2.373410194	1.088520546
9.25011	2.50555	4.30501	1.17878	9.69927	3.53548	0.86528	8.84397	-0.2015	-0.0201	-0.2193	1.1067	-0.4898	0.2581	-0.2286	1.0203	0.6726	0.1832	0.0237	-0.4612	0.0159	-0.0712	-0.0196	0.1892	0.3759	-0.1929	0.2735	-0.0099	0.2186	0.2314	-0.202	0.6609	0.367	-0.4248	-1.0766	-0.7025	0.1672	-0.9115	0.7988	0.6932	0.7661	-0.337496929	0.268339438	-2.478522966	-0.518815374	-0.207778684	-1.610401771	-4.194986468	-2.140356475	0.9154472
9.64599	4.60731	4.3747	1.17283	8.65617	3.76658	-0.35771	7.5887	-0.1177	0.4134	0.4709	0.1773	-0.0484	-0.1834	0.0134	-0.3422	0.0099	-0.0581	0.0795	0.7503	0.6585	0.4722	0.4886	-0.2545	-0.1762	-0.4592	-0.8134	-0.6636	0.1294	0.7142	0.1836	0.0106	-0.2466	-0.6986	-1.2035	-0.7434	-1.1379	1.6421	-0.6649	-0.267	-0.2757	-0.280634365	0.692300249	-1.505022282	-3.573262022	-0.819486677	-1.315224206	-2.603814226	-2.282838363	1.034449939
11.1257	2.36758	4.10736	1.22344	9.04285	3.61287	0.11485	9.82853	-0.5778	0.0751	-0.6569	1.4696	-0.7065	-0.4287	-0.7419	-0.792	-0.126	-0.5559	-0.3287	1.8323	-1.046	0.1586	0.1005	-0.2429	-0.1325	-1.2195	-1.089	0.3823	-0.4502	-0.0979	-0.5436	-0.4295	-0.4218	-0.3851	0.6845	-0.8625	1.2295	-1.1803	-0.2255	-0.1971	-0.2014	-2.857246121	1.154116094	-0.944369893	0.069071992	-3.521117119	-2.588006402	-2.362589886	-2.210346099	2.769204846
9.35037	2.16956	3.04969	1.64317	9.27851	3.11201	-0.07955	8.72379	-0.0272	-0.2564	-0.482	0.8337	-0.5216	0.1681	0.499	0.688	-0.0123	0.3067	0.0681	0.2541	0.0927	-0.4193	-1.0009	0.496	0.319	-0.275	0.0268	0.3976	-0.7082	0.0969	-0.1856	0.4346	0.2238	1.251	-0.7066	-1.066	0.4523	-0.7196	0.528	-0.2709	-0.5323	-2.310903816	0.465705489	-0.781657358	-0.632536896	-1.667014803	-3.524962787	-1.531341595	-2.437338741	2.130297606
9.89926	3.08982	3.53521	0.80854	8.77991	3.52567	0.76574	7.17221	1.0849	-0.2108	-0.258	-0.5687	-0.7403	-0.6688	1.1557	-0.3975	-0.9206	-0.2376	0.1956	0.4134	0.8375	-0.2465	-0.0385	-0.2179	0.4446	0.0918	0.005	-0.3586	-0.6691	-0.0212	-0.4869	-1.9477	0.0217	1.5891	-0.4232	-1.0647	-1.5157	-0.5683	-0.3999	-0.7199	0.6839	-2.280076976	-0.07454106	-0.972803536	-1.178680605	-1.004842362	-3.265440771	-0.698679894	-2.887416538	1.619242325
7.07468	2.9954	2.81831	1.61982	9.45741	3.64908	0.60538	9.24387	-0.0263	0.1436	-0.2918	1.4455	-0.1139	0.0211	1.2376	0.3347	0.3037	0.1141	0.0929	0.9164	-0.6717	0.1963	0.65	0.3372	0.3278	-0.3448	-0.021	0.6373	-0.5285	0.29	-0.2958	-0.1284	-0.2615	1.3765	-2.8758	-2.0034	0.5539	0.0354	0.5003	-0.2287	0.2291	-3.027399526	0.130728236	-0.82210103	-0.287815172	-0.430347811	-3.163021886	-1.755917189	-0.18448042	1.251362962
10.48454	2.54272	3.69871	1.26939	9.73498	3.65414	-0.65075	8.9683	0.5102	0.6442	0.3733	1.1824	0.1949	0.3822	0.7248	0.5285	0.7061	0.1088	0.2779	-1.0297	-0.1783	-0.1356	0.4523	0.3164	0.9636	-1.0024	-0.1488	1.3665	0.4757	0.4854	0.163	0.3246	0.6585	-0.5327	0.0163	-1.3207	0.0626	-1.1909	0.893	-0.0402	0.6671	-2.800473717	0.106594483	-1.195566523	0.59528626	-0.974900087	-3.367604127	-1.548232092	-3.368409913	1.19997716
11.50294	2.12387	3.63973	0.71587	9.22476	3.41073	-0.22761	6.88362	-0.7132	0.3716	-0.4329	-1.4475	-0.6292	0.136	0.4146	-0.0417	1.0551	-0.3325	-0.4168	-1.1731	-0.2507	0.2024	-0.2088	0.0559	0.104	-0.9209	-0.2815	0.6607	1.0899	-0.1976	0.0707	0.5641	0.1604	0.8773	1.3102	-0.9299	-1.3254	-1.5941	0.5202	-0.6667	-0.5572	-2.796497172	0.478940036	-1.296139844	-1.919115944	-0.993890574	-2.531310262	-2.628601114	-2.318944336	1.521679904
11.90081	2.14467	4.98879	1.48018	9.57075	4.13016	0.78822	10.01701	-0.4429	0.1144	-0.7222	0.2238	-1.1265	-0.2411	-0.9805	0.5436	0.2846	0.0069	-0.1628	0.4405	-0.709	-0.091	-0.0884	0.228	-0.0073	-0.3589	0.1448	-0.3428	-0.7235	0.1914	-0.4945	0.0804	0.0374	-1.0594	1.3358	0.0154	1.3865	-1.3393	0.6419	0.1857	0.7684	-3.669089492	0.666665754	-1.688462202	-1.840335899	-1.701695763	-2.991748075	-2.823865519	-2.608743079	1.518831695
9.94664	2.31792	4.57622	0.9011	9.05374	4.07534	0.84932	8.00334	0.2379	-0.1158	-0.8332	-0.0388	-0.9543	0.0367	-0.2757	0.2904	0.2559	0.1193	-0.3172	-0.4844	-0.9115	-0.1039	-0.035	0.4445	0.4731	-0.7958	0.1328	0.5461	-0.0103	-0.4022	-0.0624	-0.0138	-0.1095	1.3016	-0.4842	-0.2075	-0.7433	-1.212	-0.0057	-0.7571	0.2144	-3.029394527	0.248353501	-1.143189357	-1.015607711	-1.018099309	-2.846645618	-1.095102756	-0.764045939	1.847597869
11.45835	3.01918	3.80662	NA	9.00561	3.57951	0.47568	9.05077	-0.0034	-0.0782	-0.2	0.5857	-0.9265	-0.2444	0.4523	0.5644	0.2588	-9e-04	0.3307	0.87	-0.1113	0.1348	0.0559	0.4167	-0.0447	-0.4257	-0.5291	-0.2434	0.0259	-0.1089	-0.1373	0.8432	-0.1046	0.4123	1.3877	-0.7836	0.4431	-0.1364	-0.037	-0.5618	0.1984	-2.268746012	-0.099728454	-1.197014072	-0.732495111	-1.370687717	-3.210034056	-3.697808842	-1.282416393	1.238129325
11.88662	3.11917	3.76871	1.30615	9.51285	3.51794	1.14694	8.32483	0.3501	0.2081	-0.2595	-0.3917	-0.7521	-0.0181	1.0648	0.4804	-0.1255	-0.2424	-0.1277	0.1759	-1.0609	-0.9755	0.1155	-0.1261	0.2552	-0.3151	0.1322	0.4231	-0.3082	-0.2804	-0.1504	-0.1826	0.1529	-1.4007	1.2198	-1.1601	-0.5917	-0.9072	0.2898	-0.2235	-0.746	-3.140036471	0.057462583	-1.662499273	-1.796188427	-1.068065903	-3.737959128	-2.051100377	0.712935561	1.399730406
8.58997	2.27627	3.52227	0.67693	9.22548	4.00646	0.87062	7.7011	-0.5586	-0.302	-0.4715	-0.8795	-0.8099	0.2372	1.8177	0.4382	0.4374	-0.1327	-0.2695	-1.2897	-0.0037	-0.1177	-0.0803	0.0356	-0.0075	0.0043	-0.4639	0.1202	0.0103	-0.4186	-0.7453	0.5179	0.0872	0.7338	-1.5609	-1.2847	-0.8025	-0.9509	0.1975	0.1715	0.5581	NA	NA	NA	NA	NA	NA	NA	NA	NA
11.47807	2.63152	4.25704	0.79335	9.49847	3.39692	0.9387	7.898	0.4689	0.1001	-0.9031	-0.5501	-0.5867	0.3345	-0.7497	0.1545	0.1407	0.0696	0.0459	0.4012	0.1256	-0.5612	0.1314	0.0872	0.2499	-1.6415	-0.0763	0.9611	0.07	-0.2658	-0.5908	-0.1465	0.1394	-1.0393	1.1658	-0.4976	-0.3119	-0.7066	1.017	-0.3192	-0.1406	-4.744672768	-0.40969088	-3.209429637	-2.262591924	-3.976623374	-4.487614598	-4.194986468	-4.144308689	0.42452699
7.51652	3.22288	3.69055	1.27315	9.59583	3.39211	0.75984	8.33789	1.2475	0.6757	0.2308	1.1662	-0.1101	0.6663	1.2481	0.3901	-0.3957	0.5111	0.5325	-0.7719	-0.9811	-0.4704	0.3041	0.3397	1.2321	0.1914	0.1071	0.7936	0.0981	-0.1379	-0.417	-1.483	0.5777	-1.3456	-2.3866	-0.738	-0.2042	0.0259	1.0325	-0.6573	1.4227	-2.277390983	0.802238104	-1.961974641	-1.626016405	-2.311981206	-3.018589285	-2.883721934	-2.520095016	1.127072293
11.1167	3.04258	4.13086	1.26407	9.22831	3.89013	-0.43301	7.87	-0.3035	-0.3791	-0.2627	-1.3592	-0.5022	0.0171	1.1745	-0.4976	-0.0477	-0.3988	-0.0895	-2.9001	0.4748	0.3088	-0.0382	-0.1634	-0.1183	-0.6696	-0.3623	0.3304	0.3093	-0.0896	-0.3268	-0.5814	-0.2657	-1.1904	-0.0884	-1.2213	-1.2625	-0.9937	-0.2111	-0.3004	0.1744	-1.700077762	0.309173832	-1.031055261	-1.235345876	-1.979182126	-3.202033756	-1.247605332	-2.218807058	1.307699448
10.2729	2.2365	3.67829	1.24608	9.29789	3.53864	0.71225	7.40504	-0.2259	-0.128	-0.5304	-0.1175	-1.5744	-0.0511	-0.3569	-0.4867	-0.4152	-0.7729	-1.05	-1.3025	0.0625	-1.0073	-0.5132	-0.2435	-0.276	-1.6596	-0.5143	0.0572	0.0178	-0.2301	-1.1038	-0.9658	-0.4492	-2.6748	-0.1053	-1.0188	-1.3573	-1.1856	0.1879	-0.3648	0.0529	-3.687022344	0.933955269	-1.878295427	-1.492104044	-2.780729581	-2.592092945	-1.492180636	-1.798315051	2.525649231
10.95149	2.42351	4.14824	1.6216	9.65906	3.71958	0.89065	7.56485	-0.2668	0.1228	-0.0365	-1.5279	0.0593	0.793	1.2468	0.4508	0.2335	-0.0121	0.169	-1.9906	-1.2958	-1.1313	0.6666	-0.7853	0.1788	0.2441	0.2194	0.7638	-0.2505	0.2504	0.1469	-0.0476	0.2948	-0.723	0.2072	-0.8517	-1.135	-0.6119	0.7604	-0.4086	0.9074	-2.878160381	0.548682809	-0.846126424	-0.222413722	-2.287197214	-3.293283306	-1.321006207	-1.997933	2.054545529
10.47754	2.30049	3.75288	1.36918	9.41724	3.53382	1.12276	6.97298	-0.5567	-0.1025	-0.2314	-1.7044	-0.5315	0.4211	1.9114	0.1233	-0.0184	-0.2613	0.1277	-2.9165	-1.6325	-1.3655	0.4104	-0.9374	-0.1464	-0.7345	0.0155	0.623	-0.2416	-0.1602	-0.0522	-0.3301	0.2385	-1.1076	3e-04	-0.777	-1.3207	-1.6478	0.7417	-0.2413	0.8243	-3.604028452	0.195151799	-1.661192036	-1.903329859	-1.284624039	-3.131884063	-2.502291038	-2.173532146	2.197515707
8.45505	2.95061	3.33839	1.01594	9.58452	3.31666	0.60023	7.20947	0.6371	-0.0087	0.1508	-0.231	-0.4953	-0.1456	1.3842	0.2033	-0.2389	-0.0806	0.556	-0.5255	0.2765	0.0011	0.4919	-0.2106	0.484	-1.8697	0.3535	0.2285	-0.6648	0.4986	-0.0903	-0.38	0.3147	-2.6003	-1.6045	-1.2573	-1.5	-0.5138	0.5493	-0.4079	-0.5035	-2.595678204	0.749948212	-1.334144688	-1.66967519	-1.602884083	-2.865990307	-1.636555151	-1.368935764	2.053312819
10.97997	2.16452	3.90724	1.12443	9.18152	3.91408	0.8604	7.4063	-1.0072	0.1756	-0.6655	-2.0382	-0.6286	-0.2505	-1.6767	-0.6102	-0.2506	-0.5039	-0.4456	0.9255	-0.2166	0.1294	-0.2128	-0.4697	-0.5626	-0.4012	-0.6517	-0.0161	0.69	0.4905	-0.3515	-0.7425	-0.2668	-2.5369	0.5821	-0.7952	-1.2423	-1.6346	0.3043	-0.1853	-0.0424	-1.97808389	1.331293081	-1.418668217	-2.437350218	-1.719481987	-2.508175678	-2.122119409	-1.754622494	2.157030505
10.537	2.15682	4.27391	1.35783	9.24983	3.39174	1.06142	10.27102	0.3217	-0.2332	-0.9422	2.3478	-0.9376	0.1808	1.1165	0.622	0.3248	-0.1587	-0.3661	0.0678	-0.7931	-0.1787	0.1744	0.3939	0.3794	-1.351	0.4055	0.3605	-0.5986	0.3389	-0.7638	0.5569	0.3306	-1.477	0.3722	-0.1952	2.1245	-1.1789	0.3718	-0.6003	0.8981	-2.554382315	0.120524859	-1.260496014	-0.711156039	-1.71242406	-3.411620665	-1.290633485	-3.054124746	1.222405077
11.78641	2.57132	5.0821	1.61684	9.86891	4.0853	1.15918	9.99968	0.4687	0.7582	0.1436	1.973	0.1932	0.738	0.3902	0.7237	0.5997	0.3168	0.2128	-0.6205	-0.3709	0.6519	0.9034	0.4077	0.4706	-0.1436	0.6537	1.1622	1.0689	0.3878	0.1519	0.278	0.7798	-2.062	1.4482	-0.0022	1.5885	-1.1463	1.0197	0.0825	0.5349	-2.550728621	0.34185118	-1.45612492	-1.538674506	-1.634077724	-3.360579622	-2.823897271	-2.624379478	1.400836264
11.48702	2.95169	3.80291	1.50875	9.71833	3.89897	1.31272	6.78891	0.2796	0.5557	0.1646	-1.299	0.011	0.7143	-0.057	1.3365	0.9848	0.7481	0.6268	-2.0473	0.6734	0.4192	0.4484	0.6914	0.7749	-0.693	0.6973	0.7135	0.9575	0.0066	0.2263	1.2655	1.0257	-1.2061	1.2602	-0.9559	-2.0906	-0.6279	1.4488	0.9989	1.034	-2.083081973	0.588585284	-1.343229094	-1.638113025	-0.735370331	-3.38150207	-1.945461095	-1.444403004	1.402612922
10.7591	2.00092	3.99031	1.01374	9.02072	3.77258	0.27913	7.98343	-0.5604	0.2378	-0.6987	-0.1057	-0.7016	0.1312	-0.6315	-0.4778	0.2042	-0.5855	-0.1764	-0.7605	-0.8962	0.1296	-0.07	-0.109	-0.1423	-1.0308	-0.6731	0.5554	-0.4825	-0.0411	-0.4483	0.0963	-0.2448	-0.8756	0.2851	-0.7156	-0.6407	-1.6406	0.0755	-0.4082	1.4126	-3.278810994	0.568452402	-1.530233996	-1.406159523	-1.552503025	-2.775206899	-2.182858757	-1.544777158	1.670525013
9.86035	3.08838	3.80512	1.42181	9.43737	3.19637	0.62104	9.29311	0.0495	-0.0257	-0.3119	0.777	-0.5948	0.2335	-0.2478	0.6753	-0.0099	0.0875	0.2026	1.3937	0.0727	-0.392	-1.1641	0.0766	0.3432	-0.6911	0.2552	0.5552	-0.6428	-0.0768	-0.2459	0.0055	0.0525	0.703	-0.5969	-0.8003	0.4472	-0.2659	0.4208	-0.853	0.0342	-1.64505966	0.801923129	-1.251530817	-1.722695031	-2.594655357	-3.401287473	-2.20812008	-2.753777725	0.993449945
10.00563	3.19134	3.41713	1.11056	9.10695	3.61948	0.06651	6.80574	1.1124	-0.1309	0.2263	-0.9547	-0.1539	-0.1933	2.3297	-0.6357	-0.4625	-0.3017	0.3633	-0.4282	0.9197	0.0094	0.4667	-0.1171	0.727	-0.5101	-0.0903	-0.5027	-0.5521	0.0916	-0.0145	-1.5081	0.3485	0.3927	-0.4841	-1.3253	-1.8948	0.0748	-0.0901	-0.225	-0.2131	-1.506783498	0.558351664	0.187563007	-1.095254549	-1.833465028	-3.006604826	-0.617589353	-2.692180023	2.225190309
7.82883	2.63947	3.33316	1.31992	9.60592	3.76461	0.23427	9.30891	0.0755	0.1136	-0.3356	1.2968	0.2883	0.1942	1.447	0.1171	-0.162	-0.0013	0.1329	1.2883	-0.4679	0.3165	0.6269	0.2554	0.2735	0.4059	0.0847	0.4499	-0.6182	0.6587	-0.2815	-0.2859	-0.1545	-2.1413	-2.5587	-1.4592	0.444	-0.3451	0.6266	-0.4217	0.1406	-2.727563982	0.911753851	-0.433239946	0.028876923	-1.401120229	-2.311878122	-1.521213849	-2.837241092	1.730925978
10.90958	2.31522	3.82804	1.53451	9.61015	3.81691	0.20318	7.06375	-0.0192	0.2286	-0.3913	-0.5751	-0.1251	0.0181	-0.6163	-0.2967	0.6139	-0.3398	-0.3399	-0.6906	-0.598	0.355	-0.1581	0.0079	-0.1588	-1.1931	-0.5596	0.265	-0.5995	0.0874	-0.02	0.2471	-0.1307	-0.0135	0.4714	-0.8918	-1.8764	-1.0397	0.4666	-0.1201	-0.4703	-2.539814122	0.556242561	-0.580430746	-1.151728711	-1.627731664	-2.63338557	-1.563958502	-2.175287234	2.142235725
9.72679	2.98843	3.62723	1.66132	9.52698	4.20554	0.56801	7.15041	-0.406	0.3734	-0.0024	-0.6722	0.4283	0.8255	1.095	1.0675	1.1601	0.2732	0.1993	0.2985	1.1167	-0.3331	0.7536	0.71	0.3411	-0.0245	0.4751	1.3195	-0.2677	0.0961	0.3352	0.9013	0.8403	-0.3398	-0.3321	-0.8102	-1.2195	-0.27	0.826	0.5464	-0.0718	-2.579105745	0.754506427	-1.498059267	-1.951023933	-2.645376514	-2.655279242	-3.661655568	-1.626362445	1.814187298
[truncated: 18 more columns]
