# Supplementary material for: In depth characterisation of the proteome of MIS-C and post COVID-19 infection in children reveals inflammatory pathway activation and evidence of tissue damage
Source: J Transl Med. 2025 Aug 18;23:929. doi: 10.1186/s12967-025-06826-3 (PMC12363030; doi:10.1186/s12967-025-06826-3)
Supplement: Supplementary file 7 — Supplementary Material 7 [file 12967_2025_6826_MOESM7_ESM.csv]

uniprot	.y.	group1	group2	n1	n2	statistic	df	p	p.adj	p.adj.signif	Covid_HCfoldchange
A0A075B6K4	protein_abundance	Acute COVID-19	Seronegative Healthy Controls	4	25	-0.825572896890652	4.67568469000931	0.449	0.739207317073171	ns	-0.47295295257
A0A075B6P5	protein_abundance	Acute COVID-19	Seronegative Healthy Controls	4	25	-0.8449207998528	3.87364821932499	0.447	0.738918367346939	ns	-0.61816046401
A0A0A0MRZ8	protein_abundance	Acute COVID-19	Seronegative Healthy Controls	4	25	0.700810470963943	3.27276742955879	0.53	0.802472118959108	ns	0.79097428384
A0A0B4J1V0	protein_abundance	Acute COVID-19	Seronegative Healthy Controls	4	25	0.294547405704314	3.290037104732	0.786	0.908808510638298	ns	0.3066005935
A0A0B4J1Y9	protein_abundance	Acute COVID-19	Seronegative Healthy Controls	4	25	-0.0496720399608276	3.19785468432259	0.963	0.978496240601504	ns	-0.03472383178
A0A0C4DH24	protein_abundance	Acute COVID-19	Seronegative Healthy Controls	4	25	0.32086904018229	3.5819511573868	0.766	0.906822157434402	ns	0.25440808513
A0A0C4DH31	protein_abundance	Acute COVID-19	Seronegative Healthy Controls	4	25	-1.20338867786656	3.36099377524713	0.307	0.638931297709924	ns	-1.33329013878
A0A0C4DH38	protein_abundance	Acute COVID-19	Seronegative Healthy Controls	4	25	-0.384700278266222	3.48072700051498	0.723	0.890015197568389	ns	-0.36735145992
A0A0C4DH73	protein_abundance	Acute COVID-19	Seronegative Healthy Controls	4	25	-4.04585405523279	16.327820844245	0.000903	0.0562638461538462	ns	-1.50675960904
A0A1W2PQ73	protein_abundance	Acute COVID-19	Seronegative Healthy Controls	4	25	-1.11020048235533	4.34968514032294	0.324	0.654463840399003	ns	-1.47860454446
A1L4H1	protein_abundance	Acute COVID-19	Seronegative Healthy Controls	4	25	2.50801924173375	3.70339338912891	0.0712	0.391850649350649	ns	0.866663
A6NI73	protein_abundance	Acute COVID-19	Seronegative Healthy Controls	4	25	3.8581483265362	4.26055637607154	0.0161	0.235767857142857	ns	0.930574
B9A064	protein_abundance	Acute COVID-19	Seronegative Healthy Controls	4	25	0.244113085841886	4.36072521367904	0.818	0.923941504178273	ns	0.0888982146599999
NTproBNP	protein_abundance	Acute COVID-19	Seronegative Healthy Controls	4	25	-0.0148347354314198	4.91754797792812	0.989	0.992676579925651	ns	-0.004247
O00161	protein_abundance	Acute COVID-19	Seronegative Healthy Controls	4	25	-0.183620434763207	3.9013720867519	0.863	0.939209115281501	ns	-0.198088
O00187	protein_abundance	Acute COVID-19	Seronegative Healthy Controls	4	25	-0.47124619832407	4.66417012659777	0.659	0.864606741573034	ns	-0.34301490335
O00273	protein_abundance	Acute COVID-19	Seronegative Healthy Controls	4	25	6.03866600161891	6.37728536576755	0.000743	0.05454	ns	1.4654246
O00300	protein_abundance	Acute COVID-19	Seronegative Healthy Controls	4	25	2.6698392960555	3.62591242284909	0.0619	0.391850649350649	ns	0.688699400000001
O00391	protein_abundance	Acute COVID-19	Seronegative Healthy Controls	4	25	-1.92499722195933	3.87759503338873	0.129	0.462345132743363	ns	-0.75250267091
O00499.10	protein_abundance	Acute COVID-19	Seronegative Healthy Controls	4	25	-1.8951070376268	4.27292370480675	0.126	0.461809954751131	ns	-0.47308104445
O00533	protein_abundance	Acute COVID-19	Seronegative Healthy Controls	4	25	-2.34124406026253	4.17265725316398	0.0766	0.397730769230769	ns	-0.391744
O00533.2	protein_abundance	Acute COVID-19	Seronegative Healthy Controls	4	25	-0.85905921903277	3.70262183188197	0.442	0.736666666666667	ns	-0.42746821489
O00584	protein_abundance	Acute COVID-19	Seronegative Healthy Controls	4	25	2.60274609133371	3.40916417768286	0.0704	0.391850649350649	ns	0.662585
O14625	protein_abundance	Acute COVID-19	Seronegative Healthy Controls	4	25	1.84396016831983	3.13954145005016	0.158	0.516048387096774	ns	1.511434
O14786	protein_abundance	Acute COVID-19	Seronegative Healthy Controls	4	25	0.491065271711362	3.84803791678549	0.65	0.864606741573034	ns	0.097548
O14788	protein_abundance	Acute COVID-19	Seronegative Healthy Controls	4	25	-4.55562169367911	4.10386249280278	0.00977	0.202915384615385	ns	-1.4616602
O14791.2	protein_abundance	Acute COVID-19	Seronegative Healthy Controls	4	25	0.784447464875652	3.40500207590376	0.484	0.756936416184971	ns	0.4088512357
O14793	protein_abundance	Acute COVID-19	Seronegative Healthy Controls	4	25	-2.1301770723452	3.27047194251179	0.115	0.447428571428571	ns	-1.640696
O14798	protein_abundance	Acute COVID-19	Seronegative Healthy Controls	4	25	-2.67802071182163	3.39894948062867	0.0658	0.391850649350649	ns	-1.159383
O14867	protein_abundance	Acute COVID-19	Seronegative Healthy Controls	4	25	3.36636353789352	7.48805105049962	0.0108	0.203441860465116	ns	0.8087651
O14917	protein_abundance	Acute COVID-19	Seronegative Healthy Controls	4	25	-0.624763294576167	3.65033882380767	0.569	0.815714285714286	ns	-0.181565
O15031	protein_abundance	Acute COVID-19	Seronegative Healthy Controls	4	25	6.66499895179016	26.9777253467895	3.76e-07	0.00030456	***	0.452517
O15169	protein_abundance	Acute COVID-19	Seronegative Healthy Controls	4	25	0.317793577013361	3.9179627458743	0.767	0.906822157434402	ns	0.282234
O15270	protein_abundance	Acute COVID-19	Seronegative Healthy Controls	4	25	0.157178951853488	3.64671411582128	0.883	0.948214285714286	ns	0.13255718594
O15354	protein_abundance	Acute COVID-19	Seronegative Healthy Controls	4	25	1.26767044052648	3.14186831741458	0.291	0.631930294906166	ns	1.113102
O15444	protein_abundance	Acute COVID-19	Seronegative Healthy Controls	4	25	1.21513474122408	3.14600451242424	0.308	0.638931297709924	ns	0.855286299999999
O15467	protein_abundance	Acute COVID-19	Seronegative Healthy Controls	4	25	-0.746655678504098	5.76760098150923	0.485	0.756936416184971	ns	-0.171486
O43186	protein_abundance	Acute COVID-19	Seronegative Healthy Controls	4	25	-0.778764331967161	5.01840111048176	0.471	0.748540856031128	ns	-0.422769
O43314.2	protein_abundance	Acute COVID-19	Seronegative Healthy Controls	4	25	-0.110776869735834	6.37568489139727	0.915	0.960038860103627	ns	-0.0502318828699999
O43508	protein_abundance	Acute COVID-19	Seronegative Healthy Controls	4	25	-1.6851298568598	3.10072605391689	0.188	0.564	ns	-1.0051757
O43557	protein_abundance	Acute COVID-19	Seronegative Healthy Controls	4	25	8.28657070868403	6.96938781752538	7.46e-05	0.0122472	*	1.6151768
O43597	protein_abundance	Acute COVID-19	Seronegative Healthy Controls	4	25	0.157814512833954	3.56548899669921	0.883	0.948214285714286	ns	0.0996494999999999
O43736	protein_abundance	Acute COVID-19	Seronegative Healthy Controls	4	25	1.51216532735756	3.94563800143256	0.206	0.574662162162162	ns	0.4438433
O43854	protein_abundance	Acute COVID-19	Seronegative Healthy Controls	4	25	-2.44695561937732	7.52991292962846	0.0419	0.351818181818182	ns	-0.435503
O43866	protein_abundance	Acute COVID-19	Seronegative Healthy Controls	4	25	-0.251580197155966	3.21493659609797	0.817	0.923941504178273	ns	-0.16467760456
O60449	protein_abundance	Acute COVID-19	Seronegative Healthy Controls	4	25	0.214365822610362	4.38434878775164	0.84	0.933333333333333	ns	0.0329168000000002
O60496	protein_abundance	Acute COVID-19	Seronegative Healthy Controls	4	25	0.329783873485539	3.73093161691066	0.759	0.901317715959004	ns	0.354462
O60635	protein_abundance	Acute COVID-19	Seronegative Healthy Controls	4	25	2.00830686568592	3.16471719773408	0.133	0.470436681222707	ns	0.761359
O60664	protein_abundance	Acute COVID-19	Seronegative Healthy Controls	4	25	0.979881943021403	3.32725773828095	0.393	0.69656455142232	ns	0.476785
O60880	protein_abundance	Acute COVID-19	Seronegative Healthy Controls	4	25	0.896105112341131	3.46008616665321	0.428	0.729852631578947	ns	0.2205476
O75015.x	protein_abundance	Acute COVID-19	Seronegative Healthy Controls	4	25	-1.3901787090391	3.25203962124383	0.252	0.613491124260355	ns	-0.842114
O75023	protein_abundance	Acute COVID-19	Seronegative Healthy Controls	4	25	-0.452833580672459	3.69306195348203	0.676	0.868862559241706	ns	-0.283538
O75326	protein_abundance	Acute COVID-19	Seronegative Healthy Controls	4	25	0.953727799326211	7.79535958780133	0.369	0.681136363636364	ns	0.101208
O75340	protein_abundance	Acute COVID-19	Seronegative Healthy Controls	4	25	0.390474374069304	4.13518974660638	0.715	0.886906584992343	ns	0.196713
O75354	protein_abundance	Acute COVID-19	Seronegative Healthy Controls	4	25	2.3478169037747	3.54880536426785	0.087	0.420723529411765	ns	0.755655
O75356	protein_abundance	Acute COVID-19	Seronegative Healthy Controls	4	25	4.98284897890208	11.7356146215457	0.00034	0.0306	*	0.693349
O75475	protein_abundance	Acute COVID-19	Seronegative Healthy Controls	4	25	6.87043876619092	4.76221112438491	0.00121	0.0700071428571429	ns	2.2965349
O75594	protein_abundance	Acute COVID-19	Seronegative Healthy Controls	4	25	-0.107058553769829	3.23513831231757	0.921	0.962593548387097	ns	-0.0730950000000001
O75636	protein_abundance	Acute COVID-19	Seronegative Healthy Controls	4	25	0.797936424745975	4.06926922241538	0.469	0.748540856031128	ns	0.3197872255
O75791	protein_abundance	Acute COVID-19	Seronegative Healthy Controls	4	25	0.421309635327983	3.51386217572889	0.698	0.877919254658385	ns	0.587907
O75882.2	protein_abundance	Acute COVID-19	Seronegative Healthy Controls	4	25	-1.34062176347121	3.88035209887348	0.253	0.613491124260355	ns	-0.50001314606
O75935.3	protein_abundance	Acute COVID-19	Seronegative Healthy Controls	4	25	1.37411545591421	5.41238857171349	0.224	0.598811881188119	ns	0.79106455351
O76036	protein_abundance	Acute COVID-19	Seronegative Healthy Controls	4	25	1.27366068616248	3.35535667073511	0.284	0.630246575342466	ns	0.553217
O94903	protein_abundance	Acute COVID-19	Seronegative Healthy Controls	4	25	0.612086376368337	3.4623845515255	0.578	0.818466898954704	ns	0.392361
O94966.6	protein_abundance	Acute COVID-19	Seronegative Healthy Controls	4	25	-2.35286982145393	4.0754594193	0.0771	0.397777070063694	ns	-1.80345694901
O94992	protein_abundance	Acute COVID-19	Seronegative Healthy Controls	4	25	2.28043445076933	5.32458973457314	0.0683	0.391850649350649	ns	0.850003400000001
O95183	protein_abundance	Acute COVID-19	Seronegative Healthy Controls	4	25	1.81248625046699	9.70570329549022	0.101	0.435159574468085	ns	0.447532
O95445.x	protein_abundance	Acute COVID-19	Seronegative Healthy Controls	4	25	0.433480194147001	3.49315457304874	0.69	0.874446177847114	ns	0.130159
O95502	protein_abundance	Acute COVID-19	Seronegative Healthy Controls	4	25	-1.52066580132781	3.63886758198104	0.21	0.574662162162162	ns	-0.547316
O95544	protein_abundance	Acute COVID-19	Seronegative Healthy Controls	4	25	2.42042117483142	3.05530052972868	0.0926	0.422005524861878	ns	2.246791
O95630	protein_abundance	Acute COVID-19	Seronegative Healthy Controls	4	25	1.02028535212803	3.83145098473903	0.368	0.681136363636364	ns	0.5718784
O95684	protein_abundance	Acute COVID-19	Seronegative Healthy Controls	4	25	1.40407428482605	3.81423945632896	0.236	0.612626582278481	ns	0.634372
O95750	protein_abundance	Acute COVID-19	Seronegative Healthy Controls	4	25	2.16340127963652	4.17283735279926	0.0937	0.422005524861878	ns	1.1459207
O95760	protein_abundance	Acute COVID-19	Seronegative Healthy Controls	4	25	4.71179973679722	4.33283478425924	0.00758	0.180582352941176	ns	0.3878969
O95786	protein_abundance	Acute COVID-19	Seronegative Healthy Controls	4	25	5.59883321525326	3.25168658034835	0.00905	0.198121621621622	ns	2.7115757
O95841	protein_abundance	Acute COVID-19	Seronegative Healthy Controls	4	25	1.33254758888179	3.27567771365413	0.268	0.616704545454546	ns	0.508384
O95988	protein_abundance	Acute COVID-19	Seronegative Healthy Controls	4	25	-1.78495781381167	15.1374639622652	0.0943	0.422005524861878	ns	-0.461389
O95998	protein_abundance	Acute COVID-19	Seronegative Healthy Controls	4	25	2.61160842338262	3.22782567554684	0.0738	0.391850649350649	ns	0.855708
O96017	protein_abundance	Acute COVID-19	Seronegative Healthy Controls	4	25	-2.61723221194855	5.513624814004	0.043	0.351818181818182	ns	-0.407694
P00441	protein_abundance	Acute COVID-19	Seronegative Healthy Controls	4	25	1.04433863717843	4.84254306721508	0.346	0.667285714285714	ns	0.300646
P00450	protein_abundance	Acute COVID-19	Seronegative Healthy Controls	4	25	-0.338570711177689	4.8118689864266	0.749	0.901317715959004	ns	-0.0941798185099998
P00451	protein_abundance	Acute COVID-19	Seronegative Healthy Controls	4	25	-0.569410939280337	3.69061680641894	0.602	0.840671256454389	ns	-0.2640192102
P00488	protein_abundance	Acute COVID-19	Seronegative Healthy Controls	4	25	-2.0512827231175	3.36513174782949	0.123	0.459124423963134	ns	-1.18563030189
P00533	protein_abundance	Acute COVID-19	Seronegative Healthy Controls	4	25	-1.14519937508942	5.88316159347155	0.297	0.638116710875332	ns	-0.125753
P00568	protein_abundance	Acute COVID-19	Seronegative Healthy Controls	4	25	1.31639225360848	4.55467362306954	0.25	0.613491124260355	ns	0.461601
P00734	protein_abundance	Acute COVID-19	Seronegative Healthy Controls	4	25	-1.08813092605077	18.9840250232221	0.29	0.631930294906166	ns	-0.10976196546
P00736	protein_abundance	Acute COVID-19	Seronegative Healthy Controls	4	25	0.0849844808868935	5.2597993454241	0.935	0.970961538461539	ns	0.01804884452
P00738	protein_abundance	Acute COVID-19	Seronegative Healthy Controls	4	25	1.81194247435033	3.34368242430818	0.158	0.516048387096774	ns	1.05190224042
P00739.2	protein_abundance	Acute COVID-19	Seronegative Healthy Controls	4	25	0.620266636329196	3.55756463333126	0.573	0.817117750439367	ns	0.49681042201
P00740.x	protein_abundance	Acute COVID-19	Seronegative Healthy Controls	4	25	0.953129638463495	3.23453578267769	0.406	0.710280777537797	ns	0.299685
P00742	protein_abundance	Acute COVID-19	Seronegative Healthy Controls	4	25	-0.403853580583382	3.65292925217247	0.709	0.884884437596302	ns	-0.18267516341
P00746	protein_abundance	Acute COVID-19	Seronegative Healthy Controls	4	25	-1.19451728911684	3.36783047243801	0.31	0.638931297709924	ns	-0.87565454248
P00747	protein_abundance	Acute COVID-19	Seronegative Healthy Controls	4	25	-0.510125954893014	4.56398576208654	0.634	0.864606741573034	ns	-0.14930149387
P00748	protein_abundance	Acute COVID-19	Seronegative Healthy Controls	4	25	1.90055015499652	19.1812437023068	0.0725	0.391850649350649	ns	0.26856436408
P00749	protein_abundance	Acute COVID-19	Seronegative Healthy Controls	4	25	0.651357564339898	7.9491595099769	0.533	0.802472118959108	ns	0.0589227999999995
P00750	protein_abundance	Acute COVID-19	Seronegative Healthy Controls	4	25	1.89231694121733	3.07345471476333	0.153	0.51	ns	2.067877
P00751	protein_abundance	Acute COVID-19	Seronegative Healthy Controls	4	25	1.07508228497172	3.42603354626742	0.352	0.67027972027972	ns	0.3586793099
P00761	protein_abundance	Acute COVID-19	Seronegative Healthy Controls	4	25	0.281812669139372	4.71011669948658	0.79	0.908808510638298	ns	0.15470472883
P00797	protein_abundance	Acute COVID-19	Seronegative Healthy Controls	4	25	2.44699631505047	3.10568377325741	0.089	0.421578947368421	ns	1.767046
P00813	protein_abundance	Acute COVID-19	Seronegative Healthy Controls	4	25	0.336274029673144	3.58792116010204	0.755	0.901317715959004	ns	0.0941114999999995
P00915.x	protein_abundance	Acute COVID-19	Seronegative Healthy Controls	4	25	-0.497246795492756	3.27203228376738	0.651	0.864606741573034	ns	-0.366083
P01008	protein_abundance	Acute COVID-19	Seronegative Healthy Controls	4	25	-0.579621169473909	4.10547428491177	0.592	0.8325	ns	-0.21884408377
P01009	protein_abundance	Acute COVID-19	Seronegative Healthy Controls	4	25	0.0737796531645436	3.77586882372776	0.945	0.973231939163498	ns	0.0377082523200003
P01011	protein_abundance	Acute COVID-19	Seronegative Healthy Controls	4	25	0.291214607805925	3.36203233360721	0.788	0.908808510638298	ns	0.1837997121
P01019	protein_abundance	Acute COVID-19	Seronegative Healthy Controls	4	25	1.05128175379189	3.83163576958295	0.355	0.67027972027972	ns	0.341497985
P01023	protein_abundance	Acute COVID-19	Seronegative Healthy Controls	4	25	-0.560455921984247	4.05758283430255	0.605	0.841955403087479	ns	-0.17721717252
P01024	protein_abundance	Acute COVID-19	Seronegative Healthy Controls	4	25	-0.185676420885156	4.17507283832536	0.861	0.939209115281501	ns	-0.0320390458300004
P01031	protein_abundance	Acute COVID-19	Seronegative Healthy Controls	4	25	-0.124440090504912	4.8294479987509	0.906	0.958041775456919	ns	-0.0277047150700001
P01033	protein_abundance	Acute COVID-19	Seronegative Healthy Controls	4	25	2.36186018149092	3.04970890873726	0.0978	0.427209677419355	ns	1.464018
P01034.x	protein_abundance	Acute COVID-19	Seronegative Healthy Controls	4	25	0.885862247388669	3.12870484528603	0.438	0.734534161490683	ns	0.480255
P01042	protein_abundance	Acute COVID-19	Seronegative Healthy Controls	4	25	-0.384219646484122	3.46796756446933	0.723	0.890015197568389	ns	-0.10834523459
P01042.2	protein_abundance	Acute COVID-19	Seronegative Healthy Controls	4	25	0.879567145302882	8.12834300436439	0.404	0.710280777537797	ns	0.23984687042
P01130	protein_abundance	Acute COVID-19	Seronegative Healthy Controls	4	25	4.11881074545538	4.20342303922722	0.0132	0.218204081632653	ns	1.1555
P01135	protein_abundance	Acute COVID-19	Seronegative Healthy Controls	4	25	1.37760746862622	3.30766081576924	0.254	0.613491124260355	ns	0.390421
P01137	protein_abundance	Acute COVID-19	Seronegative Healthy Controls	4	25	-1.95845115585545	4.28692358421549	0.117	0.44914691943128	ns	-0.779266700000001
P01138	protein_abundance	Acute COVID-19	Seronegative Healthy Controls	4	25	0.401734075349536	5.17038242386789	0.704	0.88375	ns	0.0155026999999999
P01222	protein_abundance	Acute COVID-19	Seronegative Healthy Controls	4	25	0.521522977149376	3.30598083684706	0.635	0.864606741573034	ns	0.344095
P01241	protein_abundance	Acute COVID-19	Seronegative Healthy Controls	4	25	0.666386437774654	3.58725879896549	0.546	0.802649727767695	ns	0.925517
P01374	protein_abundance	Acute COVID-19	Seronegative Healthy Controls	4	25	-2.01566076026672	4.69066419149021	0.104	0.436153846153846	ns	-0.5124544
P01375.x	protein_abundance	Acute COVID-19	Seronegative Healthy Controls	4	25	2.13355678561634	3.2882801739407	0.115	0.447428571428571	ns	0.7291918
P01579	protein_abundance	Acute COVID-19	Seronegative Healthy Controls	4	25	1.46455354614131	3.04405717986482	0.238	0.612626582278481	ns	2.0480001
P01583	protein_abundance	Acute COVID-19	Seronegative Healthy Controls	4	25	0.508236033659726	3.45982991255478	0.642	0.864606741573034	ns	0.1716191
P01589	protein_abundance	Acute COVID-19	Seronegative Healthy Controls	4	25	1.62876484564457	3.32168725109733	0.193	0.569347826086957	ns	0.717124
P01591	protein_abundance	Acute COVID-19	Seronegative Healthy Controls	4	25	0.226504144149177	3.25550232505797	0.834	0.930495867768595	ns	0.21407388559
P01599	protein_abundance	Acute COVID-19	Seronegative Healthy Controls	4	25	-0.117908676931894	4.04533054295622	0.912	0.960038860103627	ns	-0.0757670366199998
P01602	protein_abundance	Acute COVID-19	Seronegative Healthy Controls	4	25	-0.201553290298803	4.14485908373296	0.85	0.938763586956522	ns	-0.16320920793
P01619	protein_abundance	Acute COVID-19	Seronegative Healthy Controls	4	25	0.096230513821194	3.96280911733096	0.928	0.967413127413127	ns	0.07476805647
P01700	protein_abundance	Acute COVID-19	Seronegative Healthy Controls	4	25	0.431548239079414	3.40558567172283	0.692	0.874446177847114	ns	0.37238750561
P01701	protein_abundance	Acute COVID-19	Seronegative Healthy Controls	4	25	-0.331540959666872	3.55628301115889	0.759	0.901317715959004	ns	-0.20015954692
P01714	protein_abundance	Acute COVID-19	Seronegative Healthy Controls	4	25	0.89686482000699	3.60353157248461	0.426	0.729513742071882	ns	0.52269884034
P01718	protein_abundance	Acute COVID-19	Seronegative Healthy Controls	4	25	0.473757935579348	3.7209574574659	0.662	0.864606741573034	ns	0.29919112299
P01732	protein_abundance	Acute COVID-19	Seronegative Healthy Controls	4	25	-1.08488770988959	4.09946519442324	0.338	0.658125	ns	-0.4456276
P01764	protein_abundance	Acute COVID-19	Seronegative Healthy Controls	4	25	-1.23875664994876	3.5284963151927	0.291	0.631930294906166	ns	-0.61156971967
P01768	protein_abundance	Acute COVID-19	Seronegative Healthy Controls	4	25	0.182906838590101	4.14090051734358	0.863	0.939209115281501	ns	0.12379199875
P01780	protein_abundance	Acute COVID-19	Seronegative Healthy Controls	4	25	-1.96006570869486	4.7933854238436	0.11	0.44509900990099	ns	-0.98143694392
P01782	protein_abundance	Acute COVID-19	Seronegative Healthy Controls	4	25	0.456327440620351	3.22962185485885	0.677	0.868862559241706	ns	0.35533132979
P01834	protein_abundance	Acute COVID-19	Seronegative Healthy Controls	4	25	-0.611032018920571	3.35590341375312	0.58	0.818466898954704	ns	-0.274888091
P01857	protein_abundance	Acute COVID-19	Seronegative Healthy Controls	4	25	-0.679602984291681	3.35633534286817	0.541	0.802649727767695	ns	-0.37266522165
P01859	protein_abundance	Acute COVID-19	Seronegative Healthy Controls	4	25	-0.63351264735911	3.4124056833306	0.566	0.815714285714286	ns	-0.39813437222
P01860	protein_abundance	Acute COVID-19	Seronegative Healthy Controls	4	25	-0.900777055079661	4.00986531018151	0.419	0.725192307692308	ns	-0.53327433491
P01861	protein_abundance	Acute COVID-19	Seronegative Healthy Controls	4	25	-0.115664198286494	3.53007101578933	0.914	0.960038860103627	ns	-0.0590843451
P01871	protein_abundance	Acute COVID-19	Seronegative Healthy Controls	4	25	-1.40031448712816	3.21706052167709	0.25	0.613491124260355	ns	-1.42376469938
P01876	protein_abundance	Acute COVID-19	Seronegative Healthy Controls	4	25	-0.766361935010237	3.14298576049031	0.497	0.769732313575526	ns	-0.92635501024
P02042	protein_abundance	Acute COVID-19	Seronegative Healthy Controls	4	25	-0.483417252459663	6.87845074931041	0.644	0.864606741573034	ns	-0.24332210061
P02144	protein_abundance	Acute COVID-19	Seronegative Healthy Controls	4	25	-1.76540581226785	4.00479560027125	0.152	0.508760330578512	ns	-0.770263
P02452	protein_abundance	Acute COVID-19	Seronegative Healthy Controls	4	25	-0.435164937627269	3.41138458881248	0.69	0.874446177847114	ns	-0.101858
P02462	protein_abundance	Acute COVID-19	Seronegative Healthy Controls	4	25	-0.18725671644843	3.35042732915604	0.862	0.939209115281501	ns	-0.067912
P02538	protein_abundance	Acute COVID-19	Seronegative Healthy Controls	4	25	-0.981641734531861	3.88629053358039	0.383	0.692477678571429	ns	-0.98521116125
P02647	protein_abundance	Acute COVID-19	Seronegative Healthy Controls	4	25	-0.203879287071078	3.67755770581031	0.849	0.938763586956522	ns	-0.0385004754700002
P02649	protein_abundance	Acute COVID-19	Seronegative Healthy Controls	4	25	4.66776705443468	7.77136979502238	0.00174	0.0783	ns	0.72897693375
P02652	protein_abundance	Acute COVID-19	Seronegative Healthy Controls	4	25	1.37478894833661	4.41283435148402	0.235	0.612057877813505	ns	0.54729773256
P02654	protein_abundance	Acute COVID-19	Seronegative Healthy Controls	4	25	0.107954972693946	4.25712350807777	0.919	0.961744186046512	ns	0.0653339177300001
P02655	protein_abundance	Acute COVID-19	Seronegative Healthy Controls	4	25	3.20836094040299	4.16042901917057	0.0309	0.301821428571429	ns	1.14204609357
P02656	protein_abundance	Acute COVID-19	Seronegative Healthy Controls	4	25	2.06381123547457	16.1638900496108	0.0555	0.381661016949153	ns	0.45952297044
P02662	protein_abundance	Acute COVID-19	Seronegative Healthy Controls	4	25	-1.50796172220352	4.67933287572321	0.196	0.571079136690647	ns	-0.60599549358
P02671	protein_abundance	Acute COVID-19	Seronegative Healthy Controls	4	25	1.549123145432	3.98243910796673	0.197	0.571935483870968	ns	0.58246796943
P02675	protein_abundance	Acute COVID-19	Seronegative Healthy Controls	4	25	0.637566045621846	5.9968823068903	0.547	0.802663043478261	ns	0.2016406665
P02679.2	protein_abundance	Acute COVID-19	Seronegative Healthy Controls	4	25	-0.106166184228446	5.88171016474621	0.919	0.961744186046512	ns	-0.0329956137800003
P02743	protein_abundance	Acute COVID-19	Seronegative Healthy Controls	4	25	0.288519062540462	5.18059920994254	0.784	0.908808510638298	ns	0.10481273273
P02745	protein_abundance	Acute COVID-19	Seronegative Healthy Controls	4	25	-1.72564517405641	3.55030031065473	0.168	0.529494163424124	ns	-0.96690954168
P02746	protein_abundance	Acute COVID-19	Seronegative Healthy Controls	4	25	-0.77843860868281	3.28514980359627	0.489	0.760249520153551	ns	-0.34218301763
P02747	protein_abundance	Acute COVID-19	Seronegative Healthy Controls	4	25	-0.131408289206375	5.5435389715319	0.9	0.954188481675393	ns	-0.03898805388
P02748	protein_abundance	Acute COVID-19	Seronegative Healthy Controls	4	25	1.65412151072749	3.48137852901611	0.184	0.556119402985075	ns	0.55049273227
P02749	protein_abundance	Acute COVID-19	Seronegative Healthy Controls	4	25	-1.0567512687414	4.11910949976945	0.349	0.669881516587678	ns	-0.23160711266
P02750	protein_abundance	Acute COVID-19	Seronegative Healthy Controls	4	25	2.13105249709962	3.31865125760097	0.114	0.447428571428571	ns	0.95296503026
P02751.1	protein_abundance	Acute COVID-19	Seronegative Healthy Controls	4	25	-0.811785253654508	3.23576911483495	0.472	0.748540856031128	ns	-0.44030724628
P02753	protein_abundance	Acute COVID-19	Seronegative Healthy Controls	4	25	-1.40468365241491	4.02299202425768	0.232	0.612057877813505	ns	-0.38356583565
P02760	protein_abundance	Acute COVID-19	Seronegative Healthy Controls	4	25	-1.33503037487077	4.00043915540237	0.253	0.613491124260355	ns	-0.50010407191
P02763	protein_abundance	Acute COVID-19	Seronegative Healthy Controls	4	25	2.32762767120929	3.6833806148318	0.0861	0.420723529411765	ns	1.383856225
P02765	protein_abundance	Acute COVID-19	Seronegative Healthy Controls	4	25	-1.81813789082538	4.30428768131647	0.138	0.481810344827586	ns	-0.271213553
P02766	protein_abundance	Acute COVID-19	Seronegative Healthy Controls	4	25	0.136842921446553	8.00980509171496	0.895	0.950131061598952	ns	0.0239050461199994
P02768	protein_abundance	Acute COVID-19	Seronegative Healthy Controls	4	25	-0.36036026169949	3.55330437475073	0.739	0.897436281859071	ns	-0.1212968636
P02769	protein_abundance	Acute COVID-19	Seronegative Healthy Controls	4	25	-0.711252293283235	3.95135779560914	0.517	0.791625708884688	ns	-0.21156927087
P02774.3	protein_abundance	Acute COVID-19	Seronegative Healthy Controls	4	25	-0.155393756012668	3.50502816460584	0.885	0.948214285714286	ns	-0.0535425285800004
P02775	protein_abundance	Acute COVID-19	Seronegative Healthy Controls	4	25	-0.817590671376897	3.38799910622834	0.467	0.748540856031128	ns	-0.46254986385
P02776	protein_abundance	Acute COVID-19	Seronegative Healthy Controls	4	25	0.294518577160239	3.38994899066732	0.785	0.908808510638298	ns	0.2350119067
P02778	protein_abundance	Acute COVID-19	Seronegative Healthy Controls	4	25	3.09996305568708	3.10463025839089	0.0509	0.370894736842105	ns	2.8411196
P02786.x	protein_abundance	Acute COVID-19	Seronegative Healthy Controls	4	25	1.86531553773731	5.1894383674106	0.119	0.452535211267606	ns	0.284454
P02787	protein_abundance	Acute COVID-19	Seronegative Healthy Controls	4	25	-0.556542537092201	4.24691790076044	0.606	0.841955403087479	ns	-0.21558848702
P02788	protein_abundance	Acute COVID-19	Seronegative Healthy Controls	4	25	-0.7067191154054	3.52442110115125	0.524	0.79781954887218	ns	-0.50355178472
P02790	protein_abundance	Acute COVID-19	Seronegative Healthy Controls	4	25	-0.485096165112626	3.96128226913422	0.653	0.864606741573034	ns	-0.13935037761
P03950.x	protein_abundance	Acute COVID-19	Seronegative Healthy Controls	4	25	2.49237014180819	3.65033580746647	0.0733	0.391850649350649	ns	0.721475
P03951	protein_abundance	Acute COVID-19	Seronegative Healthy Controls	4	25	2.24718342537942	5.43614874123713	0.0703	0.391850649350649	ns	0.79083870861
P03952	protein_abundance	Acute COVID-19	Seronegative Healthy Controls	4	25	-0.414862078984349	4.37655571290245	0.698	0.877919254658385	ns	-0.10473147909
P03956	protein_abundance	Acute COVID-19	Seronegative Healthy Controls	4	25	2.7913676667722	8.95487271265747	0.0211	0.271285714285714	ns	0.832905199999999
P04003	protein_abundance	Acute COVID-19	Seronegative Healthy Controls	4	25	3.37141759187395	6.82233887629313	0.0124	0.213702127659574	ns	0.55386926195
P04004	protein_abundance	Acute COVID-19	Seronegative Healthy Controls	4	25	1.76368850270925	3.63902567074063	0.16	0.5184	ns	0.504486938439999
P04040	protein_abundance	Acute COVID-19	Seronegative Healthy Controls	4	25	0.184712859163415	3.51055938018511	0.864	0.939209115281501	ns	0.11935383818
P04054	protein_abundance	Acute COVID-19	Seronegative Healthy Controls	4	25	-0.429664454848153	3.56848833806108	0.692	0.874446177847114	ns	-0.161333
P04066	protein_abundance	Acute COVID-19	Seronegative Healthy Controls	4	25	1.98696939606366	3.86268085980912	0.12	0.454205607476636	ns	1.258601
P04070	protein_abundance	Acute COVID-19	Seronegative Healthy Controls	4	25	2.49779156873425	4.11124559995264	0.0652	0.391850649350649	ns	0.664383
P04070.2	protein_abundance	Acute COVID-19	Seronegative Healthy Controls	4	25	0.170314230385423	3.78549558509731	0.873	0.943563829787234	ns	0.08315538672
P04075.2	protein_abundance	Acute COVID-19	Seronegative Healthy Controls	4	25	0.201218249436199	3.56960407813876	0.851	0.938763586956522	ns	0.0856421636
P04080	protein_abundance	Acute COVID-19	Seronegative Healthy Controls	4	25	1.07864158933615	3.66764092949676	0.347	0.667624703087886	ns	0.437962
P04085	protein_abundance	Acute COVID-19	Seronegative Healthy Controls	4	25	-0.314701581595137	3.21240035489952	0.772	0.908808510638298	ns	-0.261632
P04114	protein_abundance	Acute COVID-19	Seronegative Healthy Controls	4	25	-0.519003544719623	3.51110656437248	0.635	0.864606741573034	ns	-0.24871905765
P04196	protein_abundance	Acute COVID-19	Seronegative Healthy Controls	4	25	-2.12468846516518	3.88647163777296	0.103	0.436153846153846	ns	-0.67740049182
P04217	protein_abundance	Acute COVID-19	Seronegative Healthy Controls	4	25	0.085151280580945	12.8651144609383	0.933	0.97012836970475	ns	0.0150660310199999
P04259	protein_abundance	Acute COVID-19	Seronegative Healthy Controls	4	25	1.25580220274145	4.72150203140489	0.268	0.616704545454546	ns	0.71337645282
P04264	protein_abundance	Acute COVID-19	Seronegative Healthy Controls	4	25	-1.0509544342784	3.81564328955389	0.355	0.67027972027972	ns	-0.83042814254
P04275.x	protein_abundance	Acute COVID-19	Seronegative Healthy Controls	4	25	0.862984884890091	3.53546652541098	0.443	0.736817248459959	ns	0.811253
P04278	protein_abundance	Acute COVID-19	Seronegative Healthy Controls	4	25	-1.0179242025703	17.9446183063448	0.322	0.653684210526316	ns	-0.27283887894
P04746	protein_abundance	Acute COVID-19	Seronegative Healthy Controls	4	25	-1.60476338508711	3.16502226405191	0.202	0.574662162162162	ns	-0.999783
P04792	protein_abundance	Acute COVID-19	Seronegative Healthy Controls	4	25	1.26529068815226	4.60484992436144	0.266	0.616704545454546	ns	0.887773
P05090	protein_abundance	Acute COVID-19	Seronegative Healthy Controls	4	25	-0.0599901711818323	3.31652672625897	0.956	0.978324937027708	ns	-0.03244647786
P05107	protein_abundance	Acute COVID-19	Seronegative Healthy Controls	4	25	-2.97416908467812	3.51838793866896	0.0482	0.370894736842105	ns	-0.807192
P05109	protein_abundance	Acute COVID-19	Seronegative Healthy Controls	4	25	1.03971974258918	3.48222681159295	0.365	0.679655172413793	ns	0.82071391553
P05112	protein_abundance	Acute COVID-19	Seronegative Healthy Controls	4	25	-2.50514153006023	4.2305678901988	0.063	0.391850649350649	ns	-0.8821893
P05113	protein_abundance	Acute COVID-19	Seronegative Healthy Controls	4	25	-0.63081742790814	8.62037734746986	0.545	0.802649727767695	ns	-0.1546034
P05113.1	protein_abundance	Acute COVID-19	Seronegative Healthy Controls	4	25	-0.640463915713952	7.15464703836985	0.542	0.802649727767695	ns	-0.184153
P05121	protein_abundance	Acute COVID-19	Seronegative Healthy Controls	4	25	0.627024585904342	3.35893660146726	0.571	0.815714285714286	ns	0.392876
P05154	protein_abundance	Acute COVID-19	Seronegative Healthy Controls	4	25	-2.26679842737536	3.86761535315165	0.0883	0.420723529411765	ns	-0.78400260612
P05155.2	protein_abundance	Acute COVID-19	Seronegative Healthy Controls	4	25	0.453809920584025	3.34033081371659	0.678	0.868862559241706	ns	0.22048084315
P05156	protein_abundance	Acute COVID-19	Seronegative Healthy Controls	4	25	1.17120554180489	4.14869455411246	0.304	0.638931297709924	ns	0.18143583683
P05160	protein_abundance	Acute COVID-19	Seronegative Healthy Controls	4	25	-0.214000428233146	4.88681873702182	0.839	0.933333333333333	ns	-0.0345117576699998
P05231.1	protein_abundance	Acute COVID-19	Seronegative Healthy Controls	4	25	3.13816318669171	3.17800552223024	0.0478	0.370894736842105	ns	1.8806444
P05231.x	protein_abundance	Acute COVID-19	Seronegative Healthy Controls	4	25	2.78785925351529	3.12891197376738	0.0653	0.391850649350649	ns	2.0268254
P05362	protein_abundance	Acute COVID-19	Seronegative Healthy Controls	4	25	1.31350841799455	3.73577776788066	0.264	0.616704545454546	ns	0.251214
P05412	protein_abundance	Acute COVID-19	Seronegative Healthy Controls	4	25	1.48625871903818	3.62742838217456	0.218	0.586644518272425	ns	0.7625423
P05451	protein_abundance	Acute COVID-19	Seronegative Healthy Controls	4	25	0.809332794167894	3.18751293046469	0.474	0.748540856031128	ns	0.570318
P05452	protein_abundance	Acute COVID-19	Seronegative Healthy Controls	4	25	-0.983502457874658	6.0280671174586	0.363	0.677488479262673	ns	-0.25874826511
P05543	protein_abundance	Acute COVID-19	Seronegative Healthy Controls	4	25	-1.25839976809039	4.14325345255439	0.274	0.619944134078212	ns	-0.31136992854
P05546	protein_abundance	Acute COVID-19	Seronegative Healthy Controls	4	25	-1.12692765434733	4.66807286036135	0.314	0.643898734177215	ns	-0.44374068372
P05556	protein_abundance	Acute COVID-19	Seronegative Healthy Controls	4	25	-2.52128990535859	3.48855208900067	0.0744	0.391850649350649	ns	-0.583019
P06127	protein_abundance	Acute COVID-19	Seronegative Healthy Controls	4	25	-4.72281304685857	5.20610970590345	0.00471	0.1593	ns	-0.857589099999999
P06276	protein_abundance	Acute COVID-19	Seronegative Healthy Controls	4	25	-0.492738346993085	3.41115566076804	0.652	0.864606741573034	ns	-0.26152479769
P06312	protein_abundance	Acute COVID-19	Seronegative Healthy Controls	4	25	-5.75237718491033	11.0554432993142	0.000125	0.0144642857142857	*	-1.61295009756
P06331	protein_abundance	Acute COVID-19	Seronegative Healthy Controls	4	25	-0.682247504176616	4.11440583623186	0.532	0.802472118959108	ns	-0.4935836783
P06396	protein_abundance	Acute COVID-19	Seronegative Healthy Controls	4	25	-2.11921120532575	3.38212757397524	0.114	0.447428571428571	ns	-1.1069105146
P06681.x	protein_abundance	Acute COVID-19	Seronegative Healthy Controls	4	25	7.07402839333905	10.4066164701884	2.76e-05	0.007452	**	0.818139
P06702	protein_abundance	Acute COVID-19	Seronegative Healthy Controls	4	25	4.07818109470863	6.38146943754385	0.00572	0.1593	ns	1.47516940088
P06727	protein_abundance	Acute COVID-19	Seronegative Healthy Controls	4	25	-1.27608711327388	3.24851566972403	0.286	0.631226158038147	ns	-0.65931242034
P06858	protein_abundance	Acute COVID-19	Seronegative Healthy Controls	4	25	-3.02627508957079	3.32421663752644	0.0495	0.370894736842105	ns	-1.794892
P07195	protein_abundance	Acute COVID-19	Seronegative Healthy Controls	4	25	0.425041510606718	3.4168198058367	0.696	0.877919254658385	ns	0.27414449165
P07204	protein_abundance	Acute COVID-19	Seronegative Healthy Controls	4	25	-0.855574600334344	3.16429113098464	0.452	0.7426369168357	ns	-0.423533
P07225	protein_abundance	Acute COVID-19	Seronegative Healthy Controls	4	25	0.141931640016	3.75462395605708	0.894	0.950131061598952	ns	0.06570933765
P07339	protein_abundance	Acute COVID-19	Seronegative Healthy Controls	4	25	3.44040800313486	3.22388737500631	0.0369	0.321387096774194	ns	1.48842
P07357	protein_abundance	Acute COVID-19	Seronegative Healthy Controls	4	25	0.508775348821176	3.63871211526289	0.64	0.864606741573034	ns	0.11331166811
P07358	protein_abundance	Acute COVID-19	Seronegative Healthy Controls	4	25	-1.9149753403493	10.6622379952339	0.0827	0.4155	ns	-0.35679110131
P07359	protein_abundance	Acute COVID-19	Seronegative Healthy Controls	4	25	-0.442445556284629	3.21710162839993	0.686	0.874446177847114	ns	-0.181686
P07360	protein_abundance	Acute COVID-19	Seronegative Healthy Controls	4	25	1.29797412217813	3.45408489774888	0.274	0.619944134078212	ns	0.43820628063
P07451	protein_abundance	Acute COVID-19	Seronegative Healthy Controls	4	25	-0.340367779722783	3.39410044368137	0.754	0.901317715959004	ns	-0.204953
P07478	protein_abundance	Acute COVID-19	Seronegative Healthy Controls	4	25	2.68236382695147	3.67648723512246	0.0602	0.391850649350649	ns	1.3942
P07585	protein_abundance	Acute COVID-19	Seronegative Healthy Controls	4	25	0.977657450640236	4.35707339796828	0.379	0.689865168539326	ns	0.236473
P07711	protein_abundance	Acute COVID-19	Seronegative Healthy Controls	4	25	3.07907166103547	3.08955278800218	0.0521	0.370894736842105	ns	1.15524
P07858	protein_abundance	Acute COVID-19	Seronegative Healthy Controls	4	25	1.40930349957276	3.2258025232811	0.247	0.613491124260355	ns	1.218619
P07911	protein_abundance	Acute COVID-19	Seronegative Healthy Controls	4	25	-0.781630546936631	4.0352099958318	0.478	0.751805825242718	ns	-0.275056
P07996	protein_abundance	Acute COVID-19	Seronegative Healthy Controls	4	25	-1.09728039573879	3.67050519966247	0.339	0.658489208633094	ns	-0.54495044177
P08118	protein_abundance	Acute COVID-19	Seronegative Healthy Controls	4	25	-2.27339989736457	3.53593739744215	0.0942	0.422005524861878	ns	-1.144039
P08174	protein_abundance	Acute COVID-19	Seronegative Healthy Controls	4	25	-0.462296653428376	3.32666405031496	0.672	0.868862559241706	ns	-0.129106
P08185	protein_abundance	Acute COVID-19	Seronegative Healthy Controls	4	25	-0.789512749779845	3.93282467293683	0.475	0.748540856031128	ns	-0.37004491105
P08236	protein_abundance	Acute COVID-19	Seronegative Healthy Controls	4	25	2.3318702793272	3.19861609075525	0.0965	0.427131147540984	ns	1.696528
P08236.2	protein_abundance	Acute COVID-19	Seronegative Healthy Controls	4	25	-1.3995055470702	4.0207595930624	0.234	0.612057877813505	ns	-0.56966528632
P08263	protein_abundance	Acute COVID-19	Seronegative Healthy Controls	4	25	4.80787305973798	3.81294601756419	0.00968	0.202915384615385	ns	2.86897
P08294	protein_abundance	Acute COVID-19	Seronegative Healthy Controls	4	25	0.0572867737928238	4.27624699566393	0.957	0.978324937027708	ns	0.0275228129999998
P08319	protein_abundance	Acute COVID-19	Seronegative Healthy Controls	4	25	2.65663322224798	3.81530579052176	0.0594	0.391850649350649	ns	2.094905
P08519	protein_abundance	Acute COVID-19	Seronegative Healthy Controls	4	25	-0.0795875718667117	4.94509358159558	0.94	0.972413793103448	ns	-0.03599868295
P08571.x	protein_abundance	Acute COVID-19	Seronegative Healthy Controls	4	25	4.77005205221122	3.50807640113072	0.0122	0.213702127659574	ns	1.979472
P08581	protein_abundance	Acute COVID-19	Seronegative Healthy Controls	4	25	1.18915336111904	3.2946376325673	0.313	0.643477157360406	ns	0.304276
P08603	protein_abundance	Acute COVID-19	Seronegative Healthy Controls	4	25	-0.00549222134456969	4.15692806916299	0.996	0.997231149567367	ns	-0.00130872986999986
P08670	protein_abundance	Acute COVID-19	Seronegative Healthy Controls	4	25	0.223114627798194	4.72418036781019	0.833	0.930495867768595	ns	0.178321
P08697	protein_abundance	Acute COVID-19	Seronegative Healthy Controls	4	25	-0.937839039353673	4.6336665016982	0.395	0.698580786026201	ns	-0.35486886685
P08709	protein_abundance	Acute COVID-19	Seronegative Healthy Controls	4	25	0.557406067868634	3.19088193159159	0.614	0.851467576791809	ns	0.315693
P08727	protein_abundance	Acute COVID-19	Seronegative Healthy Controls	4	25	2.74286188908301	3.07309780334319	0.0693	0.391850649350649	ns	2.7910791
P08833	protein_abundance	Acute COVID-19	Seronegative Healthy Controls	4	25	1.04041009632983	3.20261029085738	0.37	0.681136363636364	ns	1.595314
P08887	protein_abundance	Acute COVID-19	Seronegative Healthy Controls	4	25	0.170765060869532	3.09136454628339	0.875	0.943563829787234	ns	0.08805
P09038	protein_abundance	Acute COVID-19	Seronegative Healthy Controls	4	25	-0.364712723796351	4.10564199375492	0.733	0.89539156626506	ns	-0.1485443
P09093	protein_abundance	Acute COVID-19	Seronegative Healthy Controls	4	25	0.816076837921044	3.45413850419028	0.467	0.748540856031128	ns	0.442113
P09237	protein_abundance	Acute COVID-19	Seronegative Healthy Controls	4	25	3.30315025446821	4.76877599578306	0.023	0.286615384615385	ns	0.949443
P09238	protein_abundance	Acute COVID-19	Seronegative Healthy Controls	4	25	2.09388355479125	3.42910981101485	0.116	0.447428571428571	ns	1.2656355
P09341	protein_abundance	Acute COVID-19	Seronegative Healthy Controls	4	25	2.31060144975854	5.48614756703074	0.0642	0.391850649350649	ns	0.8479996
P09382.x	protein_abundance	Acute COVID-19	Seronegative Healthy Controls	4	25	0.43505604583364	3.16040349065178	0.692	0.874446177847114	ns	0.255655
P09417	protein_abundance	Acute COVID-19	Seronegative Healthy Controls	4	25	1.1156521517345	3.4363780598324	0.336	0.657391304347826	ns	0.520292
P09467.x	protein_abundance	Acute COVID-19	Seronegative Healthy Controls	4	25	1.83412804839387	3.47359385026827	0.151	0.507510373443983	ns	1.697136
P09496	protein_abundance	Acute COVID-19	Seronegative Healthy Controls	4	25	1.71466989926188	4.01572722401605	0.161	0.519561752988048	ns	0.799705
P09525	protein_abundance	Acute COVID-19	Seronegative Healthy Controls	4	25	0.578582444109786	3.97449825919758	0.594	0.833864818024263	ns	0.218667
P09601	protein_abundance	Acute COVID-19	Seronegative Healthy Controls	4	25	2.77171969032761	3.66520944971069	0.0554	0.381661016949153	ns	1.111852
P09603	protein_abundance	Acute COVID-19	Seronegative Healthy Controls	4	25	2.34556113052562	3.23609863305852	0.0943	0.422005524861878	ns	0.4946699
P09619	protein_abundance	Acute COVID-19	Seronegative Healthy Controls	4	25	-2.37081414731563	6.69353382570814	0.0512	0.370894736842105	ns	-0.353569
P09668	protein_abundance	Acute COVID-19	Seronegative Healthy Controls	4	25	2.48919949899305	3.59910678873935	0.0745	0.391850649350649	ns	1.134608
P09871	protein_abundance	Acute COVID-19	Seronegative Healthy Controls	4	25	3.09497210729097	22.275658204032	0.00524	0.1593	ns	0.22147278927
P0C0L4	protein_abundance	Acute COVID-19	Seronegative Healthy Controls	4	25	-0.165574852613468	4.0668876396342	0.876	0.943563829787234	ns	-0.11633024079
P0C0L5	protein_abundance	Acute COVID-19	Seronegative Healthy Controls	4	25	-0.119532358862295	4.18199032510578	0.91	0.960038860103627	ns	-0.0226686911700003
P0DJI8	protein_abundance	Acute COVID-19	Seronegative Healthy Controls	4	25	2.22250659943295	3.27941867907016	0.105	0.436153846153846	ns	2.71212814902
P0DOY3	protein_abundance	Acute COVID-19	Seronegative Healthy Controls	4	25	-0.33512414789544	3.33483537584616	0.758	0.901317715959004	ns	-0.30325332246
P10145.x	protein_abundance	Acute COVID-19	Seronegative Healthy Controls	4	25	7.13811667952525	3.94437199722778	0.00215	0.09072	ns	2.6515689
P10147	protein_abundance	Acute COVID-19	Seronegative Healthy Controls	4	25	4.56450171012309	3.37197283854902	0.0152	0.235767857142857	ns	1.6570643
P10451	protein_abundance	Acute COVID-19	Seronegative Healthy Controls	4	25	0.394419981324455	3.11002608462659	0.719	0.890015197568389	ns	0.418233
P10586	protein_abundance	Acute COVID-19	Seronegative Healthy Controls	4	25	1.40784646635574	3.65930374148691	0.238	0.612626582278481	ns	0.33991
P10643	protein_abundance	Acute COVID-19	Seronegative Healthy Controls	4	25	-2.05015806643787	4.4665458734083	0.102	0.436153846153846	ns	-0.5555706688
P10644	protein_abundance	Acute COVID-19	Seronegative Healthy Controls	4	25	0.478138142641204	3.6816062319584	0.66	0.864606741573034	ns	0.40186
P10646	protein_abundance	Acute COVID-19	Seronegative Healthy Controls	4	25	3.39924061675006	4.81568738478488	0.0204	0.270435483870968	ns	0.510477
P10721	protein_abundance	Acute COVID-19	Seronegative Healthy Controls	4	25	-2.70670202393162	3.13776201470705	0.0699	0.391850649350649	ns	-1.501314
P10747	protein_abundance	Acute COVID-19	Seronegative Healthy Controls	4	25	-0.622624342053044	5.02176837446106	0.561	0.814339285714286	ns	-0.2313783
P10909.2	protein_abundance	Acute COVID-19	Seronegative Healthy Controls	4	25	0.532330088557187	5.38761254208267	0.616	0.851467576791809	ns	0.13013082357
P11021	protein_abundance	Acute COVID-19	Seronegative Healthy Controls	4	25	1.53113573224537	3.59526645933118	0.208	0.574662162162162	ns	0.58820378104
P11226	protein_abundance	Acute COVID-19	Seronegative Healthy Controls	4	25	-0.968588904107839	4.47172659754693	0.382	0.692214765100671	ns	-0.85993001423
P11597	protein_abundance	Acute COVID-19	Seronegative Healthy Controls	4	25	-2.8972389502171	6.10910606174402	0.0269	0.301821428571429	ns	-0.8337260485
P11831	protein_abundance	Acute COVID-19	Seronegative Healthy Controls	4	25	-1.51671292788888	4.04671138309229	0.203	0.574662162162162	ns	-0.82150023328
P12034	protein_abundance	Acute COVID-19	Seronegative Healthy Controls	4	25	-1.19069822778288	15.4888730167192	0.252	0.613491124260355	ns	-0.0828697999999999
P12104	protein_abundance	Acute COVID-19	Seronegative Healthy Controls	4	25	1.29251191469911	3.24084078397479	0.281	0.628756906077348	ns	0.95168
P12111.x	protein_abundance	Acute COVID-19	Seronegative Healthy Controls	4	25	-0.543300463056536	3.19131891836273	0.623	0.859676320272572	ns	-0.338667
P12259	protein_abundance	Acute COVID-19	Seronegative Healthy Controls	4	25	0.058539903088679	3.51110824836448	0.956	0.978324937027708	ns	0.0367653730999999
P12318	protein_abundance	Acute COVID-19	Seronegative Healthy Controls	4	25	1.12275959517041	5.27212733157666	0.31	0.638931297709924	ns	0.271725
P12724	protein_abundance	Acute COVID-19	Seronegative Healthy Controls	4	25	0.914183353363008	3.38103811001212	0.421	0.725553191489362	ns	1.023772
P12830	protein_abundance	Acute COVID-19	Seronegative Healthy Controls	4	25	1.32184396034592	3.21616606977266	0.272	0.619944134078212	ns	0.682419
P13232	protein_abundance	Acute COVID-19	Seronegative Healthy Controls	4	25	0.931713666959039	3.42532252373982	0.412	0.716137339055794	ns	0.4527919
P13236	protein_abundance	Acute COVID-19	Seronegative Healthy Controls	4	25	1.26920291213687	3.22657693802688	0.288	0.631930294906166	ns	0.607648299999999
P13500	protein_abundance	Acute COVID-19	Seronegative Healthy Controls	4	25	4.59142381373392	3.76375185216959	0.0116	0.213545454545455	ns	1.5398045
P13501	protein_abundance	Acute COVID-19	Seronegative Healthy Controls	4	25	-0.168601016619093	3.19138044955122	0.876	0.943563829787234	ns	-0.150721
P13591	protein_abundance	Acute COVID-19	Seronegative Healthy Controls	4	25	-1.42315317820221	3.68774386683993	0.233	0.612057877813505	ns	-0.370945
P13598	protein_abundance	Acute COVID-19	Seronegative Healthy Controls	4	25	0.711509352120899	3.25126542713005	0.524	0.79781954887218	ns	0.225179
P13645	protein_abundance	Acute COVID-19	Seronegative Healthy Controls	4	25	-1.30662103928243	5.4683634893245	0.244	0.613491124260355	ns	-0.63555518029
P13671	protein_abundance	Acute COVID-19	Seronegative Healthy Controls	4	25	-0.628448242346582	3.38757468075613	0.57	0.815714285714286	ns	-0.19936817466
P13686	protein_abundance	Acute COVID-19	Seronegative Healthy Controls	4	25	1.95774200315764	3.11105909980278	0.142	0.489446808510638	ns	1.158573
P13725	protein_abundance	Acute COVID-19	Seronegative Healthy Controls	4	25	1.25958910659681	3.66875491761406	0.282	0.629256198347107	ns	0.5013141
P13796	protein_abundance	Acute COVID-19	Seronegative Healthy Controls	4	25	-0.661706257769098	3.54310665874542	0.549	0.802689530685921	ns	-0.37650594145
P13807	protein_abundance	Acute COVID-19	Seronegative Healthy Controls	4	25	-0.040366976624673	5.83010751022964	0.969	0.98068578553616	ns	-0.019904
P13987	protein_abundance	Acute COVID-19	Seronegative Healthy Controls	4	25	1.0274451970451	3.20698964924908	0.375	0.685665914221219	ns	0.383789
P14151.2	protein_abundance	Acute COVID-19	Seronegative Healthy Controls	4	25	-1.05088809438877	3.33793223731097	0.363	0.677488479262673	ns	-0.68599026518
P14210	protein_abundance	Acute COVID-19	Seronegative Healthy Controls	4	25	3.4215465421051	3.81631148859657	0.0288	0.301821428571429	ns	0.721318199999999
P14317	protein_abundance	Acute COVID-19	Seronegative Healthy Controls	4	25	0.891762245693753	3.88981317000327	0.424	0.727627118644068	ns	0.5848252
P14543	protein_abundance	Acute COVID-19	Seronegative Healthy Controls	4	25	2.85819012259893	3.17199370409622	0.0605	0.391850649350649	ns	1.532354
P14555	protein_abundance	Acute COVID-19	Seronegative Healthy Controls	4	25	2.08240733307678	3.085515356622	0.126	0.461809954751131	ns	2.33724
P14618.2	protein_abundance	Acute COVID-19	Seronegative Healthy Controls	4	25	0.668332871899366	3.41726933937683	0.546	0.802649727767695	ns	0.52498351199
P14784	protein_abundance	Acute COVID-19	Seronegative Healthy Controls	4	25	-1.16344781722536	4.27330632749886	0.305	0.638931297709924	ns	-0.3994651
P15018	protein_abundance	Acute COVID-19	Seronegative Healthy Controls	4	25	2.0702265685246	3.42489109400649	0.119	0.452535211267606	ns	0.4122075
P15085	protein_abundance	Acute COVID-19	Seronegative Healthy Controls	4	25	2.25295745015949	3.63711152016212	0.094	0.422005524861878	ns	1.325024
P15086	protein_abundance	Acute COVID-19	Seronegative Healthy Controls	4	25	1.48535184496682	4.09835442568334	0.21	0.574662162162162	ns	0.596111
P15090	protein_abundance	Acute COVID-19	Seronegative Healthy Controls	4	25	1.17246880510586	3.15992398479919	0.322	0.653684210526316	ns	1.112742
P15144	protein_abundance	Acute COVID-19	Seronegative Healthy Controls	4	25	0.477433347132922	3.21957138443547	0.664	0.864606741573034	ns	0.153586
P15169	protein_abundance	Acute COVID-19	Seronegative Healthy Controls	4	25	-0.761300710966055	3.75753672159175	0.491	0.761896551724138	ns	-0.33752891015
P15241	protein_abundance	Acute COVID-19	Seronegative Healthy Controls	4	25	-0.0256299481031705	3.98392303583417	0.981	0.987093167701863	ns	-0.0143170701299997
P15514	protein_abundance	Acute COVID-19	Seronegative Healthy Controls	4	25	3.5596974225673	3.30580536775635	0.0323	0.301909090909091	ns	1.7992427
P15529	protein_abundance	Acute COVID-19	Seronegative Healthy Controls	4	25	-0.301254431344785	3.29258389070862	0.781	0.908808510638298	ns	-0.096195
P15692	protein_abundance	Acute COVID-19	Seronegative Healthy Controls	4	25	1.97189968288982	3.33635217181422	0.134	0.471913043478261	ns	0.740384199999999
P15907	protein_abundance	Acute COVID-19	Seronegative Healthy Controls	4	25	5.71072174725228	3.81341908510786	0.00537	0.1593	ns	1.172856
P15924	protein_abundance	Acute COVID-19	Seronegative Healthy Controls	4	25	-0.770488955377032	3.88666778135132	0.485	0.756936416184971	ns	-0.41610484407
P16070.10	protein_abundance	Acute COVID-19	Seronegative Healthy Controls	4	25	-0.672471692579408	3.80200411489511	0.54	0.802649727767695	ns	-0.26838805091
P16109	protein_abundance	Acute COVID-19	Seronegative Healthy Controls	4	25	-0.461268551511499	3.30587946324553	0.673	0.868862559241706	ns	-0.296361
P16112	protein_abundance	Acute COVID-19	Seronegative Healthy Controls	4	25	-1.21980750759902	3.42254546474003	0.3	0.638931297709924	ns	-0.514604
P16234	protein_abundance	Acute COVID-19	Seronegative Healthy Controls	4	25	0.809020268291939	3.17067451289459	0.475	0.748540856031128	ns	0.365107
P16278	protein_abundance	Acute COVID-19	Seronegative Healthy Controls	4	25	2.01061016181217	3.39908268996565	0.127	0.462345132743363	ns	1.5660353
P16455	protein_abundance	Acute COVID-19	Seronegative Healthy Controls	4	25	1.66538527684552	3.85925215671094	0.174	0.54	ns	1.5351186
P16581	protein_abundance	Acute COVID-19	Seronegative Healthy Controls	4	25	-0.647506737978028	3.34700634081386	0.559	0.814339285714286	ns	-0.259621
P16860	protein_abundance	Acute COVID-19	Seronegative Healthy Controls	4	25	2.14138566707504	13.4299519191927	0.0511	0.370894736842105	ns	0.889992
P17480.2	protein_abundance	Acute COVID-19	Seronegative Healthy Controls	4	25	-2.54741155111067	3.86000299375665	0.0657	0.391850649350649	ns	-1.37432960126
P17516	protein_abundance	Acute COVID-19	Seronegative Healthy Controls	4	25	0.958170515734903	3.0561164050645	0.407	0.710495689655172	ns	0.698835
P17676	protein_abundance	Acute COVID-19	Seronegative Healthy Controls	4	25	0.0935856820158825	3.25105002653229	0.931	0.969293059125964	ns	0.024227
P17813	protein_abundance	Acute COVID-19	Seronegative Healthy Controls	4	25	-0.871591391477275	3.68271678227744	0.437	0.734377593360996	ns	-0.15364
P17931	protein_abundance	Acute COVID-19	Seronegative Healthy Controls	4	25	2.48237019764048	5.51818569497913	0.0511	0.370894736842105	ns	0.372543
P17936	protein_abundance	Acute COVID-19	Seronegative Healthy Controls	4	25	-1.46002525410356	3.23079186776136	0.234	0.612057877813505	ns	-0.792353
P17936.2	protein_abundance	Acute COVID-19	Seronegative Healthy Controls	4	25	-0.302999246280767	4.22524735510897	0.776	0.908808510638298	ns	-0.14681448169
P18065	protein_abundance	Acute COVID-19	Seronegative Healthy Controls	4	25	1.48481826798252	3.30743305852867	0.226	0.602171052631579	ns	1.227882
P18428.x	protein_abundance	Acute COVID-19	Seronegative Healthy Controls	4	25	3.74982361436915	3.29058748575287	0.0282	0.301821428571429	ns	2.077363
P18564	protein_abundance	Acute COVID-19	Seronegative Healthy Controls	4	25	-1.85267669899472	3.55778069065119	0.146	0.494811715481171	ns	-0.5246629
P18627	protein_abundance	Acute COVID-19	Seronegative Healthy Controls	4	25	3.61961748816961	3.83442179798451	0.024	0.290149253731343	ns	0.5997803
P18827	protein_abundance	Acute COVID-19	Seronegative Healthy Controls	4	25	2.63409421462489	4.65941752209876	0.0497	0.370894736842105	ns	0.583264
P19021	protein_abundance	Acute COVID-19	Seronegative Healthy Controls	4	25	0.82171772615838	5.37910813387378	0.446	0.738773006134969	ns	0.169735
P19022	protein_abundance	Acute COVID-19	Seronegative Healthy Controls	4	25	3.33212898621404	3.54041839970907	0.0349	0.311538461538462	ns	1.11364
P19320	protein_abundance	Acute COVID-19	Seronegative Healthy Controls	4	25	2.48761795456131	3.63210324070852	0.074	0.391850649350649	ns	0.522876
P19429	protein_abundance	Acute COVID-19	Seronegative Healthy Controls	4	25	3.43098499923335	9.31335529652964	0.00713	0.175009090909091	ns	0.955733
P19474	protein_abundance	Acute COVID-19	Seronegative Healthy Controls	4	25	1.38834744543484	3.58439828651033	0.245	0.613491124260355	ns	0.7707076
P19652	protein_abundance	Acute COVID-19	Seronegative Healthy Controls	4	25	0.513835999704649	3.32452292423963	0.64	0.864606741573034	ns	0.3978359891
P19823	protein_abundance	Acute COVID-19	Seronegative Healthy Controls	4	25	-1.00651257286151	3.70621670236181	0.375	0.685665914221219	ns	-0.27281658351
P19827	protein_abundance	Acute COVID-19	Seronegative Healthy Controls	4	25	-3.34683837253953	12.6522586229059	0.00543	0.1593	ns	-0.41875741911
P19957	protein_abundance	Acute COVID-19	Seronegative Healthy Controls	4	25	0.873704021675095	3.13640408175137	0.444	0.736967213114754	ns	0.722307
P19961	protein_abundance	Acute COVID-19	Seronegative Healthy Controls	4	25	-1.42412945977245	3.10483562357027	0.247	0.613491124260355	ns	-1.009152
P19971	protein_abundance	Acute COVID-19	Seronegative Healthy Controls	4	25	2.87201339902576	3.49467103859471	0.0533	0.375417391304348	ns	2.142011
P20023	protein_abundance	Acute COVID-19	Seronegative Healthy Controls	4	25	-2.27513699210334	3.08116998455265	0.105	0.436153846153846	ns	-1.723105
P20062	protein_abundance	Acute COVID-19	Seronegative Healthy Controls	4	25	1.86522305581443	3.11020013653275	0.156	0.515755102040816	ns	1.015985
P20160	protein_abundance	Acute COVID-19	Seronegative Healthy Controls	4	25	1.21455463445256	3.15162654038446	0.308	0.638931297709924	ns	1.222368
P20711	protein_abundance	Acute COVID-19	Seronegative Healthy Controls	4	25	1.29810429365272	4.05210894597039	0.263	0.616704545454546	ns	0.395306
P20718	protein_abundance	Acute COVID-19	Seronegative Healthy Controls	4	25	2.88431131171995	3.15997232385238	0.0595	0.391850649350649	ns	2.076829
P20783	protein_abundance	Acute COVID-19	Seronegative Healthy Controls	4	25	-2.47416588612769	4.02474278700999	0.0683	0.391850649350649	ns	-0.6558697
P20851.2	protein_abundance	Acute COVID-19	Seronegative Healthy Controls	4	25	0.470828768911933	3.79801819619453	0.664	0.864606741573034	ns	0.33415347049
P21246	protein_abundance	Acute COVID-19	Seronegative Healthy Controls	4	25	1.48619982494367	4.63319698956444	0.202	0.574662162162162	ns	0.867228
P21333.2	protein_abundance	Acute COVID-19	Seronegative Healthy Controls	4	25	-1.82009314846711	15.5144910932184	0.0881	0.420723529411765	ns	-0.34673018626
P21549	protein_abundance	Acute COVID-19	Seronegative Healthy Controls	4	25	4.6233843172457	3.26192049977532	0.0158	0.235767857142857	ns	3.097863
P21583.x	protein_abundance	Acute COVID-19	Seronegative Healthy Controls	4	25	-7.83975992006692	6.97006649104687	0.000106	0.01431	*	-1.371329
P21964	protein_abundance	Acute COVID-19	Seronegative Healthy Controls	4	25	1.10078273379746	4.04344231430868	0.332	0.657391304347826	ns	0.62303
P21980	protein_abundance	Acute COVID-19	Seronegative Healthy Controls	4	25	0.299986972376242	7.14528485857695	0.773	0.908808510638298	ns	0.129997
P22004	protein_abundance	Acute COVID-19	Seronegative Healthy Controls	4	25	-0.44776517620137	3.93350830301638	0.678	0.868862559241706	ns	-0.239144
P22105.1	protein_abundance	Acute COVID-19	Seronegative Healthy Controls	4	25	-2.18683153423848	3.67227506869488	0.1	0.433155080213904	ns	-1.00960370854
P22301	protein_abundance	Acute COVID-19	Seronegative Healthy Controls	4	25	1.96789941086195	3.09140779905404	0.141	0.488076923076923	ns	1.4000813
P22301.1	protein_abundance	Acute COVID-19	Seronegative Healthy Controls	4	25	2.08682330825469	3.12838688174407	0.124	0.460733944954128	ns	1.3281398
P22352	protein_abundance	Acute COVID-19	Seronegative Healthy Controls	4	25	-1.31039756207849	4.82833501416713	0.249	0.613491124260355	ns	-0.67385842118
P22748	protein_abundance	Acute COVID-19	Seronegative Healthy Controls	4	25	0.115444773025701	3.33911185824277	0.915	0.960038860103627	ns	0.029952
P22792	protein_abundance	Acute COVID-19	Seronegative Healthy Controls	4	25	-0.955941782752502	4.35340984342985	0.389	0.694030837004405	ns	-0.30361944199
P22891.2	protein_abundance	Acute COVID-19	Seronegative Healthy Controls	4	25	-0.759410825757476	17.1886050594912	0.458	0.748540856031128	ns	-0.28726167031
P23141	protein_abundance	Acute COVID-19	Seronegative Healthy Controls	4	25	6.42240764264619	4.01382111649025	0.00299	0.115328571428571	ns	2.530704
P23142	protein_abundance	Acute COVID-19	Seronegative Healthy Controls	4	25	-0.940784670913438	6.50094015057255	0.38	0.690134529147982	ns	-0.20794116548
P23142.4	protein_abundance	Acute COVID-19	Seronegative Healthy Controls	4	25	-0.497877456181785	3.72953941097275	0.646	0.864606741573034	ns	-0.54247479122
P23229	protein_abundance	Acute COVID-19	Seronegative Healthy Controls	4	25	-1.09153144321257	4.43626605171938	0.331	0.657391304347826	ns	-0.6575159
P23284	protein_abundance	Acute COVID-19	Seronegative Healthy Controls	4	25	0.57660975122583	3.87549955885463	0.596	0.83522491349481	ns	0.442684
P23526	protein_abundance	Acute COVID-19	Seronegative Healthy Controls	4	25	3.58468650584823	4.82387504344015	0.0168	0.238736842105263	ns	1.125045
P23528	protein_abundance	Acute COVID-19	Seronegative Healthy Controls	4	25	4.86567279905393	14.9266295458302	0.000209	0.02116125	*	1.75434993325
P24158	protein_abundance	Acute COVID-19	Seronegative Healthy Controls	4	25	3.81140754045748	3.12888133164351	0.0295	0.301821428571429	ns	1.782408
P24592.x	protein_abundance	Acute COVID-19	Seronegative Healthy Controls	4	25	-0.989816441992619	3.31819256922055	0.389	0.694030837004405	ns	-0.369902
P24821	protein_abundance	Acute COVID-19	Seronegative Healthy Controls	4	25	1.84307076841933	4.02899071127885	0.139	0.483218884120172	ns	0.459688
P25311	protein_abundance	Acute COVID-19	Seronegative Healthy Controls	4	25	0.777257847340918	7.50799781454699	0.461	0.748540856031128	ns	0.15148259108
P25445	protein_abundance	Acute COVID-19	Seronegative Healthy Controls	4	25	0.228290382814431	3.5415260479528	0.832	0.930495867768595	ns	0.058438
P25815	protein_abundance	Acute COVID-19	Seronegative Healthy Controls	4	25	2.35870510412227	4.16797204001973	0.0752	0.39298064516129	ns	0.759773
P25942	protein_abundance	Acute COVID-19	Seronegative Healthy Controls	4	25	1.1658460701918	3.50842725680776	0.317	0.646775818639798	ns	0.3504418
P26927	protein_abundance	Acute COVID-19	Seronegative Healthy Controls	4	25	1.25058443359382	6.80966208131695	0.252	0.613491124260355	ns	0.23137933505
P27169	protein_abundance	Acute COVID-19	Seronegative Healthy Controls	4	25	-3.03234253952716	10.1436192739346	0.0124	0.213702127659574	ns	-0.62727299678
P27352	protein_abundance	Acute COVID-19	Seronegative Healthy Controls	4	25	-2.59669087077782	3.38328675597918	0.0713	0.391850649350649	ns	-1.224755
P27487	protein_abundance	Acute COVID-19	Seronegative Healthy Controls	4	25	-4.86720555186695	3.63791588213394	0.0104	0.203441860465116	ns	-0.864893
P27540	protein_abundance	Acute COVID-19	Seronegative Healthy Controls	4	25	-1.89882359852384	6.41050172105346	0.103	0.436153846153846	ns	-0.4889656
P27918	protein_abundance	Acute COVID-19	Seronegative Healthy Controls	4	25	0.305381623237419	3.8976338744888	0.776	0.908808510638298	ns	0.10479316056
P28325	protein_abundance	Acute COVID-19	Seronegative Healthy Controls	4	25	-1.30326255642071	3.31950006800264	0.276	0.622729805013928	ns	-0.6783013
P28845	protein_abundance	Acute COVID-19	Seronegative Healthy Controls	4	25	7.8467762561994	12.3509734968382	3.82e-06	0.0015471	**	0.965945
P29460	protein_abundance	Acute COVID-19	Seronegative Healthy Controls	4	25	0.528420730680268	21.4163911923649	0.603	0.840671256454389	ns	0.0658513000000003
P29622	protein_abundance	Acute COVID-19	Seronegative Healthy Controls	4	25	-1.23666594871631	4.00544596452308	0.284	0.630246575342466	ns	-1.24690172139
P30043	protein_abundance	Acute COVID-19	Seronegative Healthy Controls	4	25	-0.672786168713781	4.71476878098869	0.533	0.802472118959108	ns	-0.27574554614
P30044	protein_abundance	Acute COVID-19	Seronegative Healthy Controls	4	25	1.10995696095296	4.11839118796597	0.328	0.656	ns	0.7870507
P30048	protein_abundance	Acute COVID-19	Seronegative Healthy Controls	4	25	0.878054024185305	4.02368449616947	0.429	0.730021008403361	ns	0.3936147
P30203	protein_abundance	Acute COVID-19	Seronegative Healthy Controls	4	25	-3.16250355367437	3.21196138888111	0.0462	0.366882352941176	ns	-1.546896
P30530	protein_abundance	Acute COVID-19	Seronegative Healthy Controls	4	25	-0.305479874527214	3.44902026600427	0.778	0.908808510638298	ns	-0.079049
P31146	protein_abundance	Acute COVID-19	Seronegative Healthy Controls	4	25	0.649338275979021	4.32692942622123	0.549	0.802689530685921	ns	0.476318
P31431	protein_abundance	Acute COVID-19	Seronegative Healthy Controls	4	25	-0.536369445347984	3.19925416029827	0.627	0.860796610169491	ns	-0.544234
P31483	protein_abundance	Acute COVID-19	Seronegative Healthy Controls	4	25	0.489597520935042	3.24087014104945	0.656	0.864606741573034	ns	0.441126
P31949	protein_abundance	Acute COVID-19	Seronegative Healthy Controls	4	25	2.76933740961508	3.13274153332608	0.0663	0.391850649350649	ns	0.968826
P31997	protein_abundance	Acute COVID-19	Seronegative Healthy Controls	4	25	0.885115364703776	3.3144048602568	0.436	0.734377593360996	ns	0.624623
P32119	protein_abundance	Acute COVID-19	Seronegative Healthy Controls	4	25	0.813340209513727	12.9930204256298	0.431	0.730355648535565	ns	0.31136868952
P32942	protein_abundance	Acute COVID-19	Seronegative Healthy Controls	4	25	-1.79844869316852	3.11148975595755	0.167	0.529494163424124	ns	-0.798257
P33151.x	protein_abundance	Acute COVID-19	Seronegative Healthy Controls	4	25	-1.59270530258137	3.15811166869421	0.205	0.574662162162162	ns	-0.755211
P33176	protein_abundance	Acute COVID-19	Seronegative Healthy Controls	4	25	-0.0764291447856569	3.73522379972552	0.943	0.973031847133758	ns	-0.0978413957399999
P34130	protein_abundance	Acute COVID-19	Seronegative Healthy Controls	4	25	0.228898918532386	3.11409059390795	0.833	0.930495867768595	ns	0.1405451
P34913	protein_abundance	Acute COVID-19	Seronegative Healthy Controls	4	25	1.18951379181138	3.58021186298318	0.307	0.638931297709924	ns	0.884432
P34947	protein_abundance	Acute COVID-19	Seronegative Healthy Controls	4	25	0.49352257457024	4.21900632688361	0.646	0.864606741573034	ns	0.098829
P34998	protein_abundance	Acute COVID-19	Seronegative Healthy Controls	4	25	0.921607749942892	3.85123079824434	0.411	0.715935483870968	ns	0.326054
P35218	protein_abundance	Acute COVID-19	Seronegative Healthy Controls	4	25	2.1882391888618	3.20652757026395	0.111	0.44509900990099	ns	2.571114
P35225	protein_abundance	Acute COVID-19	Seronegative Healthy Controls	4	25	-1.21103747547654	6.45703909863901	0.268	0.616704545454546	ns	-0.1812051
P35240	protein_abundance	Acute COVID-19	Seronegative Healthy Controls	4	25	0.334661829820811	3.37293008525482	0.758	0.901317715959004	ns	0.2667718
P35247	protein_abundance	Acute COVID-19	Seronegative Healthy Controls	4	25	-1.19099794420595	3.43794672304628	0.309	0.638931297709924	ns	-0.70323
P35443.x	protein_abundance	Acute COVID-19	Seronegative Healthy Controls	4	25	-2.35015835163634	3.50491132847112	0.0877	0.420723529411765	ns	-1.127098
P35527	protein_abundance	Acute COVID-19	Seronegative Healthy Controls	4	25	0.283827159198342	4.0851699304042	0.79	0.908808510638298	ns	0.17441246891
P35542	protein_abundance	Acute COVID-19	Seronegative Healthy Controls	4	25	1.1222744146136	3.95552643065966	0.325	0.654850746268657	ns	0.64017978792
P35555	protein_abundance	Acute COVID-19	Seronegative Healthy Controls	4	25	-1.40744916866172	3.85431874477877	0.235	0.612057877813505	ns	-1.24413027142
P35590	protein_abundance	Acute COVID-19	Seronegative Healthy Controls	4	25	0.336299641616142	3.66119479958872	0.755	0.901317715959004	ns	0.114564
P35754	protein_abundance	Acute COVID-19	Seronegative Healthy Controls	4	25	1.8608783486277	9.90615868096797	0.0927	0.422005524861878	ns	0.523493
P35858.2	protein_abundance	Acute COVID-19	Seronegative Healthy Controls	4	25	-2.51893469450849	5.11645917341264	0.0522	0.370894736842105	ns	-1.18580306488
P35908	protein_abundance	Acute COVID-19	Seronegative Healthy Controls	4	25	0.0529828625098644	7.74489358001564	0.959	0.978324937027708	ns	0.0251250144799999
P36222	protein_abundance	Acute COVID-19	Seronegative Healthy Controls	4	25	4.17718266603992	4.52189267654134	0.0108	0.203441860465116	ns	1.122917
P36952	protein_abundance	Acute COVID-19	Seronegative Healthy Controls	4	25	-0.339102563633489	5.05123638866878	0.748	0.901317715959004	ns	-0.086092
P36955	protein_abundance	Acute COVID-19	Seronegative Healthy Controls	4	25	0.758681409885931	4.09990631404802	0.489	0.760249520153551	ns	0.23746071063
P39060	protein_abundance	Acute COVID-19	Seronegative Healthy Controls	4	25	0.866404473742655	3.1221607561474	0.448	0.739063136456212	ns	0.431178
P39905	protein_abundance	Acute COVID-19	Seronegative Healthy Controls	4	25	-0.973016083394026	4.91802279232325	0.376	0.685945945945946	ns	-0.1347912
P40189	protein_abundance	Acute COVID-19	Seronegative Healthy Controls	4	25	1.61842625673734	3.86301104146595	0.183	0.555168539325843	ns	0.228415
P40225	protein_abundance	Acute COVID-19	Seronegative Healthy Controls	4	25	1.868813263601	8.24599518736219	0.0975	0.427209677419355	ns	0.325382
P40818	protein_abundance	Acute COVID-19	Seronegative Healthy Controls	4	25	-0.616734678057187	4.25956851433899	0.569	0.815714285714286	ns	-0.492178
P41159	protein_abundance	Acute COVID-19	Seronegative Healthy Controls	4	25	-0.890120896475763	4.08453119475124	0.423	0.727452229299363	ns	-0.706683
P41218	protein_abundance	Acute COVID-19	Seronegative Healthy Controls	4	25	1.59929423719136	3.53941158364002	0.194	0.569347826086957	ns	1.322677
P41222	protein_abundance	Acute COVID-19	Seronegative Healthy Controls	4	25	-0.830269913373961	3.54202465407756	0.459	0.748540856031128	ns	-0.230568
P41236	protein_abundance	Acute COVID-19	Seronegative Healthy Controls	4	25	1.25000770219419	3.64866032697595	0.285	0.630737704918033	ns	0.801879
P42166	protein_abundance	Acute COVID-19	Seronegative Healthy Controls	4	25	0.78390140280991	3.57621186748359	0.482	0.756627906976744	ns	0.64329506134
P42574	protein_abundance	Acute COVID-19	Seronegative Healthy Controls	4	25	0.672811358650672	3.72503359558923	0.54	0.802649727767695	ns	0.58445
P42701	protein_abundance	Acute COVID-19	Seronegative Healthy Controls	4	25	0.803066742325798	3.53048492986488	0.472	0.748540856031128	ns	0.1877593
P42702	protein_abundance	Acute COVID-19	Seronegative Healthy Controls	4	25	3.09650309598565	4.83118099786847	0.0282	0.301821428571429	ns	0.3954741
P42785	protein_abundance	Acute COVID-19	Seronegative Healthy Controls	4	25	0.759095612051407	3.25759713717131	0.499	0.771354961832061	ns	0.372918
P42830.x	protein_abundance	Acute COVID-19	Seronegative Healthy Controls	4	25	-2.91099891837969	16.1810406799192	0.0101	0.203441860465116	ns	-0.950514100000001
P43121	protein_abundance	Acute COVID-19	Seronegative Healthy Controls	4	25	-2.59839594528288	4.03413250916641	0.0596	0.391850649350649	ns	-0.802377
P43251.2	protein_abundance	Acute COVID-19	Seronegative Healthy Controls	4	25	-2.48142544765118	3.80986887296435	0.0712	0.391850649350649	ns	-1.58131717997
P43652	protein_abundance	Acute COVID-19	Seronegative Healthy Controls	4	25	-1.06459580461946	4.09019162575083	0.346	0.667285714285714	ns	-0.35801135048
P46379	protein_abundance	Acute COVID-19	Seronegative Healthy Controls	4	25	1.77874394166	5.29757151325559	0.132	0.468947368421053	ns	0.437369
P46531	protein_abundance	Acute COVID-19	Seronegative Healthy Controls	4	25	-0.93541401397337	3.73955400255039	0.406	0.710280777537797	ns	-0.16489
P48061	protein_abundance	Acute COVID-19	Seronegative Healthy Controls	4	25	-0.658894795758552	4.1356639132228	0.545	0.802649727767695	ns	-0.0678335000000001
P48304	protein_abundance	Acute COVID-19	Seronegative Healthy Controls	4	25	1.57329141207973	3.33085059360859	0.205	0.574662162162162	ns	1.266538
P48357	protein_abundance	Acute COVID-19	Seronegative Healthy Controls	4	25	1.99059941940322	6.19946517446119	0.0921	0.422005524861878	ns	0.446074
P48634	protein_abundance	Acute COVID-19	Seronegative Healthy Controls	4	25	0.44691348637367	3.94110730443403	0.678	0.868862559241706	ns	0.40408628572
P48740.x	protein_abundance	Acute COVID-19	Seronegative Healthy Controls	4	25	-1.69794637941957	4.10789126485237	0.163	0.521857707509881	ns	-0.3343536
P48745	protein_abundance	Acute COVID-19	Seronegative Healthy Controls	4	25	-3.56294135487983	3.53716379958442	0.0289	0.301821428571429	ns	-1.889158
P48960	protein_abundance	Acute COVID-19	Seronegative Healthy Controls	4	25	-0.436461287090839	3.64124501779056	0.687	0.874446177847114	ns	-0.102354
P49747.x	protein_abundance	Acute COVID-19	Seronegative Healthy Controls	4	25	-3.23499446834345	3.68565464544227	0.0358	0.315195652173913	ns	-1.191989
P49771	protein_abundance	Acute COVID-19	Seronegative Healthy Controls	4	25	-0.801435600049656	3.83703865852749	0.47	0.748540856031128	ns	-0.206720999999998
P49908	protein_abundance	Acute COVID-19	Seronegative Healthy Controls	4	25	-0.509006954862791	3.488545307611	0.641	0.864606741573034	ns	-0.44584919518
P50135	protein_abundance	Acute COVID-19	Seronegative Healthy Controls	4	25	2.6894513172065	3.20382996049213	0.0694	0.391850649350649	ns	1.2511752
P50225	protein_abundance	Acute COVID-19	Seronegative Healthy Controls	4	25	0.0841824322090315	3.83486838711006	0.937	0.971585677749361	ns	0.0940137999999999
P50591	protein_abundance	Acute COVID-19	Seronegative Healthy Controls	4	25	1.39473713558024	3.30794884709297	0.249	0.613491124260355	ns	0.383853599999999
P51161	protein_abundance	Acute COVID-19	Seronegative Healthy Controls	4	25	1.06373982522058	3.52849894817596	0.355	0.67027972027972	ns	0.34411
P51617	protein_abundance	Acute COVID-19	Seronegative Healthy Controls	4	25	1.16616376054876	3.96386561599172	0.309	0.638931297709924	ns	0.4677629
P51648.2	protein_abundance	Acute COVID-19	Seronegative Healthy Controls	4	25	0.707732394865084	4.77509775680099	0.512	0.786944971537002	ns	0.37183585367
P51671	protein_abundance	Acute COVID-19	Seronegative Healthy Controls	4	25	0.245101938182178	10.367408263216	0.811	0.920042016806723	ns	0.0428936000000002
P51671.1	protein_abundance	Acute COVID-19	Seronegative Healthy Controls	4	25	-0.0375198583456372	11.4657734475225	0.971	0.98068578553616	ns	-0.00601809999999947
P51693	protein_abundance	Acute COVID-19	Seronegative Healthy Controls	4	25	-1.16672850995036	7.05691874367151	0.281	0.628756906077348	ns	-0.31873
P51884	protein_abundance	Acute COVID-19	Seronegative Healthy Controls	4	25	-1.62245411732183	3.48568558814848	0.19	0.565808823529412	ns	-0.57834672564
P52294	protein_abundance	Acute COVID-19	Seronegative Healthy Controls	4	25	-4.0115523024708	10.5077270412547	0.00224	0.09072	ns	-1.4970275
P52789	protein_abundance	Acute COVID-19	Seronegative Healthy Controls	4	25	0.807971546904681	23.9050436242205	0.427	0.729683544303797	ns	0.058276
P52823	protein_abundance	Acute COVID-19	Seronegative Healthy Controls	4	25	0.608910039162359	4.2531324554234	0.574	0.817117750439367	ns	0.1641493
P52888	protein_abundance	Acute COVID-19	Seronegative Healthy Controls	4	25	1.51873453592781	3.3151343172021	0.218	0.586644518272425	ns	0.55746
P53621.2	protein_abundance	Acute COVID-19	Seronegative Healthy Controls	4	25	0.467226560336518	4.05283433872367	0.664	0.864606741573034	ns	0.58214155736
P54108.2	protein_abundance	Acute COVID-19	Seronegative Healthy Controls	4	25	-1.21264623321796	3.51359826171275	0.3	0.638931297709924	ns	-0.74657760465
P54760	protein_abundance	Acute COVID-19	Seronegative Healthy Controls	4	25	3.1028274869084	4.09617944726625	0.035	0.311538461538462	ns	0.501505
P55058.x	protein_abundance	Acute COVID-19	Seronegative Healthy Controls	4	25	-5.4665353327583	3.71488618110104	0.00673	0.170353125	ns	-1.674369
P55082	protein_abundance	Acute COVID-19	Seronegative Healthy Controls	4	25	2.00727375167982	6.68559491572724	0.0866	0.420723529411765	ns	0.286863
P55259	protein_abundance	Acute COVID-19	Seronegative Healthy Controls	4	25	0.952967524505325	4.09034976747094	0.393	0.69656455142232	ns	0.342687
P55285	protein_abundance	Acute COVID-19	Seronegative Healthy Controls	4	25	-4.00600087677727	3.65626273454231	0.0191	0.25785	ns	-1.362252
P55773	protein_abundance	Acute COVID-19	Seronegative Healthy Controls	4	25	2.98579600661263	3.44561566203428	0.0489	0.370894736842105	ns	1.0182416
P55774	protein_abundance	Acute COVID-19	Seronegative Healthy Controls	4	25	1.67471333405558	4.42509310808204	0.162	0.520714285714286	ns	0.564796
P55808	protein_abundance	Acute COVID-19	Seronegative Healthy Controls	4	25	-0.69635728597216	3.80711134200369	0.526	0.799362101313321	ns	-0.219405
P58499	protein_abundance	Acute COVID-19	Seronegative Healthy Controls	4	25	-1.67183567043124	3.43558614587379	0.181	0.551165413533835	ns	-0.6426917
P58546	protein_abundance	Acute COVID-19	Seronegative Healthy Controls	4	25	1.79369523522514	7.92019118607336	0.111	0.44509900990099	ns	0.217445
P59665	protein_abundance	Acute COVID-19	Seronegative Healthy Controls	4	25	3.00992886015586	3.76378655424802	0.0428	0.351818181818182	ns	0.914271
P60568	protein_abundance	Acute COVID-19	Seronegative Healthy Controls	4	25	3.18502057655254	7.62093381574498	0.0137	0.22194	ns	0.229998
P60709	protein_abundance	Acute COVID-19	Seronegative Healthy Controls	4	25	1.36228612583611	4.38170655431025	0.239	0.612626582278481	ns	0.64794584392
P61626	protein_abundance	Acute COVID-19	Seronegative Healthy Controls	4	25	-0.686871214775453	9.51264992456431	0.509	0.783821292775665	ns	-0.12632328523
P61769	protein_abundance	Acute COVID-19	Seronegative Healthy Controls	4	25	2.85980076470839	8.15605419344404	0.0207	0.270435483870968	ns	0.83484589362
P61978	protein_abundance	Acute COVID-19	Seronegative Healthy Controls	4	25	-0.0713574437384764	4.19594402968576	0.946	0.973231939163498	ns	-0.012297
P62736	protein_abundance	Acute COVID-19	Seronegative Healthy Controls	4	25	0.248788501825483	4.61299694379583	0.814	0.922153846153846	ns	0.152539
P62937	protein_abundance	Acute COVID-19	Seronegative Healthy Controls	4	25	-0.147734725865781	3.53967801289922	0.891	0.950131061598952	ns	-0.13174073259
P63104	protein_abundance	Acute COVID-19	Seronegative Healthy Controls	4	25	0.399332872866062	3.50129529742616	0.713	0.886906584992343	ns	0.38869558646
P63241	protein_abundance	Acute COVID-19	Seronegative Healthy Controls	4	25	0.176496868066181	4.83944711787024	0.867	0.940120481927711	ns	0.04089
P68871	protein_abundance	Acute COVID-19	Seronegative Healthy Controls	4	25	-1.16274732135531	5.03561169702436	0.297	0.638116710875332	ns	-0.38325308858
P69905	protein_abundance	Acute COVID-19	Seronegative Healthy Controls	4	25	0.371918438514265	3.52814764280875	0.731	0.89539156626506	ns	0.17225815768
P78310	protein_abundance	Acute COVID-19	Seronegative Healthy Controls	4	25	1.99118197656258	3.46629174211909	0.128	0.462345132743363	ns	0.6509614
P78324	protein_abundance	Acute COVID-19	Seronegative Healthy Controls	4	25	-0.828782873741031	3.22161096779049	0.464	0.748540856031128	ns	-0.483732
P78362	protein_abundance	Acute COVID-19	Seronegative Healthy Controls	4	25	1.31955714115472	4.02099881394408	0.257	0.614070796460177	ns	0.7650547
P78380	protein_abundance	Acute COVID-19	Seronegative Healthy Controls	4	25	0.483692961054856	3.13470177510865	0.66	0.864606741573034	ns	0.338808
P78410	protein_abundance	Acute COVID-19	Seronegative Healthy Controls	4	25	1.81739463991831	3.3169160323022	0.158	0.516048387096774	ns	0.576603
P78423	protein_abundance	Acute COVID-19	Seronegative Healthy Controls	4	25	0.899028594193647	3.21686296447476	0.431	0.730355648535565	ns	0.5243561
P78556	protein_abundance	Acute COVID-19	Seronegative Healthy Controls	4	25	1.04820091743668	4.89645801027172	0.344	0.666602870813397	ns	0.5640941
P80075	protein_abundance	Acute COVID-19	Seronegative Healthy Controls	4	25	1.2783251664359	3.09445932697764	0.289	0.631930294906166	ns	1.1010941
P80098	protein_abundance	Acute COVID-19	Seronegative Healthy Controls	4	25	3.27755719339762	3.10202392984581	0.0443	0.35883	ns	3.4641138
P80108	protein_abundance	Acute COVID-19	Seronegative Healthy Controls	4	25	-1.74894448210313	3.5538069758951	0.164	0.522992125984252	ns	-0.88210555745
P80162	protein_abundance	Acute COVID-19	Seronegative Healthy Controls	4	25	0.562061186358129	7.84058256588125	0.59	0.831130434782609	ns	0.1394533
P80188	protein_abundance	Acute COVID-19	Seronegative Healthy Controls	4	25	1.82144859123603	4.7947019514709	0.131	0.467444933920705	ns	0.330504
P80370	protein_abundance	Acute COVID-19	Seronegative Healthy Controls	4	25	-1.92081186367983	3.1539135170286	0.146	0.494811715481171	ns	-1.096008
P80511	protein_abundance	Acute COVID-19	Seronegative Healthy Controls	4	25	2.10931666996028	3.08758145905581	0.123	0.459124423963134	ns	1.4673283
P80748	protein_abundance	Acute COVID-19	Seronegative Healthy Controls	4	25	0.228355321716595	3.85393068705463	0.831	0.930495867768595	ns	0.11935061803
P98160.x	protein_abundance	Acute COVID-19	Seronegative Healthy Controls	4	25	-0.684560274988301	3.13705485274593	0.541	0.802649727767695	ns	-0.351731
P98175.5	protein_abundance	Acute COVID-19	Seronegative Healthy Controls	4	25	0.865556460140339	3.70689794031024	0.439	0.734690082644628	ns	1.06728738172
Q00978	protein_abundance	Acute COVID-19	Seronegative Healthy Controls	4	25	3.29551760658049	3.85565373116677	0.0317	0.301909090909091	ns	0.7959842
Q01151	protein_abundance	Acute COVID-19	Seronegative Healthy Controls	4	25	-0.534512982745848	3.32831481317016	0.627	0.860796610169491	ns	-0.1840795
Q01638	protein_abundance	Acute COVID-19	Seronegative Healthy Controls	4	25	4.13885224624054	3.16711523162671	0.023	0.286615384615385	ns	2.579387
Q01973	protein_abundance	Acute COVID-19	Seronegative Healthy Controls	4	25	-1.73011497103672	3.14684398209399	0.178	0.544075471698113	ns	-1.064012
Q03154	protein_abundance	Acute COVID-19	Seronegative Healthy Controls	4	25	4.37445531101403	3.21650926956437	0.0191	0.25785	ns	3.105566
Q03167	protein_abundance	Acute COVID-19	Seronegative Healthy Controls	4	25	0.151482200444752	3.22545283172141	0.889	0.950131061598952	ns	0.155224
Q03431	protein_abundance	Acute COVID-19	Seronegative Healthy Controls	4	25	-0.0707127930772872	3.19503768056069	0.948	0.973231939163498	ns	-0.0301681000000005
Q03591	protein_abundance	Acute COVID-19	Seronegative Healthy Controls	4	25	0.626494839397697	3.78233628717995	0.567	0.815714285714286	ns	0.36615118075
Q04637	protein_abundance	Acute COVID-19	Seronegative Healthy Controls	4	25	1.63207042897462	4.25331362024192	0.174	0.54	ns	1.1790753
Q04756	protein_abundance	Acute COVID-19	Seronegative Healthy Controls	4	25	0.0758070477525238	4.73272314610391	0.943	0.973031847133758	ns	0.0219816672699999
Q04759	protein_abundance	Acute COVID-19	Seronegative Healthy Controls	4	25	-0.368795393002783	3.83870980307724	0.732	0.89539156626506	ns	-0.1171608
Q04760	protein_abundance	Acute COVID-19	Seronegative Healthy Controls	4	25	1.88106782098494	7.72238704416712	0.0981	0.427209677419355	ns	0.629945
Q05084	protein_abundance	Acute COVID-19	Seronegative Healthy Controls	4	25	0.0453957666223079	3.72164219209577	0.966	0.979299123904881	ns	0.0160528999999998
Q05086.2	protein_abundance	Acute COVID-19	Seronegative Healthy Controls	4	25	-1.25284323917484	4.95771292932907	0.266	0.616704545454546	ns	-0.19744461407
Q05315	protein_abundance	Acute COVID-19	Seronegative Healthy Controls	4	25	-3.9588309336282	6.48804876271483	0.00637	0.166441935483871	ns	-1.000315
Q05516	protein_abundance	Acute COVID-19	Seronegative Healthy Controls	4	25	1.52782228488734	3.55064572059538	0.21	0.574662162162162	ns	1.0688645
Q06033	protein_abundance	Acute COVID-19	Seronegative Healthy Controls	4	25	4.97013498621823	6.82926451092395	0.00174	0.0783	ns	0.842084
Q06033.2	protein_abundance	Acute COVID-19	Seronegative Healthy Controls	4	25	1.11707871776588	3.8242578381069	0.329	0.656379310344828	ns	0.41827509722
Q06141	protein_abundance	Acute COVID-19	Seronegative Healthy Controls	4	25	2.1104107991468	3.45816322212215	0.113	0.447428571428571	ns	1.156629
Q06418	protein_abundance	Acute COVID-19	Seronegative Healthy Controls	4	25	-1.66520041628249	3.20381729937614	0.189	0.564907749077491	ns	-0.673
Q06830	protein_abundance	Acute COVID-19	Seronegative Healthy Controls	4	25	1.41225113199146	6.2475738168922	0.206	0.574662162162162	ns	0.505952
Q07011	protein_abundance	Acute COVID-19	Seronegative Healthy Controls	4	25	-1.46714029965592	3.59305414662133	0.224	0.598811881188119	ns	-0.436476799999999
Q07065	protein_abundance	Acute COVID-19	Seronegative Healthy Controls	4	25	2.17745160944426	3.36899016478889	0.108	0.444060913705584	ns	0.833658799999999
Q07108	protein_abundance	Acute COVID-19	Seronegative Healthy Controls	4	25	0.29535987018008	3.98793958699302	0.782	0.908808510638298	ns	0.25584
Q07325	protein_abundance	Acute COVID-19	Seronegative Healthy Controls	4	25	1.08539555284993	3.11486546447419	0.355	0.67027972027972	ns	0.8946868
Q07507	protein_abundance	Acute COVID-19	Seronegative Healthy Controls	4	25	-0.885851126842836	3.22654256541908	0.437	0.734377593360996	ns	-0.434804
Q07654	protein_abundance	Acute COVID-19	Seronegative Healthy Controls	4	25	1.36243720085979	3.01569066526637	0.266	0.616704545454546	ns	1.602399
Q08334	protein_abundance	Acute COVID-19	Seronegative Healthy Controls	4	25	-1.03820695436134	3.97657445077814	0.358	0.672807424593967	ns	-0.2002231
Q08380	protein_abundance	Acute COVID-19	Seronegative Healthy Controls	4	25	1.56291991819765	3.93223692551402	0.194	0.569347826086957	ns	0.76476690746
Q09666	protein_abundance	Acute COVID-19	Seronegative Healthy Controls	4	25	-0.0825154178655166	3.730397964135	0.938	0.971585677749361	ns	-0.13583887399
Q10588	protein_abundance	Acute COVID-19	Seronegative Healthy Controls	4	25	-1.11264961402812	5.99692437770384	0.308	0.638931297709924	ns	-0.29835572654
Q12794	protein_abundance	Acute COVID-19	Seronegative Healthy Controls	4	25	1.52994505544259	3.43851429383063	0.212	0.578181818181818	ns	0.38315
Q12805	protein_abundance	Acute COVID-19	Seronegative Healthy Controls	4	25	-0.195822511029499	3.06927232674543	0.857	0.939209115281501	ns	-0.156066
Q12805.2	protein_abundance	Acute COVID-19	Seronegative Healthy Controls	4	25	1.15965608765889	5.24444758347115	0.296	0.638116710875332	ns	0.24736412475
Q12860	protein_abundance	Acute COVID-19	Seronegative Healthy Controls	4	25	-5.55690318661974	5.7351318977125	0.00167	0.0783	ns	-0.953065
Q12860.2	protein_abundance	Acute COVID-19	Seronegative Healthy Controls	4	25	0.286088576843195	3.3876795772038	0.791	0.908808510638298	ns	0.13461360653
Q12864	protein_abundance	Acute COVID-19	Seronegative Healthy Controls	4	25	-1.13349133772096	3.26419167158606	0.333	0.657391304347826	ns	-0.895223
Q12884	protein_abundance	Acute COVID-19	Seronegative Healthy Controls	4	25	-3.09275528686471	4.84545409456036	0.0282	0.301821428571429	ns	-0.630852
Q12906	protein_abundance	Acute COVID-19	Seronegative Healthy Controls	4	25	0.141802926831649	3.53055284888395	0.895	0.950131061598952	ns	0.1444821894
Q12912	protein_abundance	Acute COVID-19	Seronegative Healthy Controls	4	25	0.286591587721706	8.26439007838992	0.781	0.908808510638298	ns	0.085755
Q12933	protein_abundance	Acute COVID-19	Seronegative Healthy Controls	4	25	4.12105729333477	5.25637508848887	0.00824	0.1854	ns	1.0515926
Q12968	protein_abundance	Acute COVID-19	Seronegative Healthy Controls	4	25	3.06342654157769	3.83233662885498	0.0397	0.338494736842105	ns	0.6271229
Q13007	protein_abundance	Acute COVID-19	Seronegative Healthy Controls	4	25	-0.224379374977595	4.20284450718337	0.833	0.930495867768595	ns	-0.0391195
Q13043	protein_abundance	Acute COVID-19	Seronegative Healthy Controls	4	25	0.363388890999024	3.60150691719661	0.737	0.897436281859071	ns	0.345425
Q13103	protein_abundance	Acute COVID-19	Seronegative Healthy Controls	4	25	1.10907894882669	5.07948529661836	0.317	0.646775818639798	ns	0.56474458444
Q13105	protein_abundance	Acute COVID-19	Seronegative Healthy Controls	4	25	3.86399280918685	3.23954210967466	0.0267	0.301821428571429	ns	2.135255
Q13158	protein_abundance	Acute COVID-19	Seronegative Healthy Controls	4	25	1.0467610588111	3.4331000033077	0.363	0.677488479262673	ns	0.714534
Q13231	protein_abundance	Acute COVID-19	Seronegative Healthy Controls	4	25	1.90096547197843	3.39871744076746	0.143	0.490805084745763	ns	1.284316
Q13241	protein_abundance	Acute COVID-19	Seronegative Healthy Controls	4	25	2.16157344233009	6.06070787712952	0.0735	0.391850649350649	ns	0.3108235
Q13261	protein_abundance	Acute COVID-19	Seronegative Healthy Controls	4	25	1.35743886115862	3.50062435387936	0.256	0.613491124260355	ns	0.275698
Q13275	protein_abundance	Acute COVID-19	Seronegative Healthy Controls	4	25	2.54240970455262	3.49547247257398	0.0727	0.391850649350649	ns	0.58783
Q13291	protein_abundance	Acute COVID-19	Seronegative Healthy Controls	4	25	-1.54622524056104	3.224874249709	0.214	0.581677852348993	ns	-0.6600249
Q13332	protein_abundance	Acute COVID-19	Seronegative Healthy Controls	4	25	-2.40811862059759	3.49291170213873	0.083	0.4155	ns	-0.645773
Q13361	protein_abundance	Acute COVID-19	Seronegative Healthy Controls	4	25	-1.41876334673986	3.49759423373568	0.239	0.612626582278481	ns	-0.958518
Q13444	protein_abundance	Acute COVID-19	Seronegative Healthy Controls	4	25	-0.0687974292271826	4.22340152656944	0.948	0.973231939163498	ns	-0.024587
Q13478	protein_abundance	Acute COVID-19	Seronegative Healthy Controls	4	25	3.75058240487179	3.33582443094875	0.0275	0.301821428571429	ns	1.0110493
Q13490	protein_abundance	Acute COVID-19	Seronegative Healthy Controls	4	25	-0.183092546411095	5.12814299071116	0.862	0.939209115281501	ns	-0.0162196
Q13508	protein_abundance	Acute COVID-19	Seronegative Healthy Controls	4	25	-1.4678044860106	3.20011592660694	0.233	0.612057877813505	ns	-0.620041
Q13541.x	protein_abundance	Acute COVID-19	Seronegative Healthy Controls	4	25	2.5947042824469	5.77840810798829	0.0424	0.351818181818182	ns	0.9781867
Q13574	protein_abundance	Acute COVID-19	Seronegative Healthy Controls	4	25	-1.16774219465592	4.14250543891744	0.306	0.638931297709924	ns	-0.2224099
Q13651	protein_abundance	Acute COVID-19	Seronegative Healthy Controls	4	25	-0.65837594656171	6.33223990690763	0.533	0.802472118959108	ns	-0.1174006
Q13740	protein_abundance	Acute COVID-19	Seronegative Healthy Controls	4	25	-1.11012764947984	3.5670651621588	0.336	0.657391304347826	ns	-0.275687
Q13822	protein_abundance	Acute COVID-19	Seronegative Healthy Controls	4	25	0.721844695542486	3.71625713343442	0.513	0.786988636363636	ns	0.193811
Q13867	protein_abundance	Acute COVID-19	Seronegative Healthy Controls	4	25	1.52915587970542	3.55414715230139	0.21	0.574662162162162	ns	0.453728
Q14116	protein_abundance	Acute COVID-19	Seronegative Healthy Controls	4	25	3.43941178695724	3.64119169499748	0.0305	0.301821428571429	ns	1.378797
Q14162	protein_abundance	Acute COVID-19	Seronegative Healthy Controls	4	25	0.287021501296922	3.45875367683225	0.79	0.908808510638298	ns	0.090761
Q14203	protein_abundance	Acute COVID-19	Seronegative Healthy Controls	4	25	0.980151089982675	3.51003237782165	0.39	0.694285714285714	ns	0.6570449
Q14393	protein_abundance	Acute COVID-19	Seronegative Healthy Controls	4	25	1.08259125508667	3.13379756515112	0.355	0.67027972027972	ns	0.485632
Q14435	protein_abundance	Acute COVID-19	Seronegative Healthy Controls	4	25	-0.0391900743789306	3.57751265507641	0.971	0.98068578553616	ns	-0.0096832
Q14515	protein_abundance	Acute COVID-19	Seronegative Healthy Controls	4	25	-1.70135257158224	3.81016500240765	0.168	0.529494163424124	ns	-0.467788
Q14520.2	protein_abundance	Acute COVID-19	Seronegative Healthy Controls	4	25	1.57912124807697	3.30199725003336	0.204	0.574662162162162	ns	0.63442548011
Q14624	protein_abundance	Acute COVID-19	Seronegative Healthy Controls	4	25	1.11481459356572	3.40776954236998	0.337	0.657759036144578	ns	0.25545228008
Q14767	protein_abundance	Acute COVID-19	Seronegative Healthy Controls	4	25	1.37012636457971	3.11045321969727	0.261	0.616355685131195	ns	0.824014
Q14790	protein_abundance	Acute COVID-19	Seronegative Healthy Controls	4	25	2.02494248295259	4.38097481445936	0.107	0.44219387755102	ns	1.0512455
Q14956	protein_abundance	Acute COVID-19	Seronegative Healthy Controls	4	25	-1.98082198712714	3.46762246766066	0.129	0.462345132743363	ns	-0.514222
Q15067	protein_abundance	Acute COVID-19	Seronegative Healthy Controls	4	25	0.359925985343373	3.84074853779086	0.738	0.897436281859071	ns	0.163481
Q15113	protein_abundance	Acute COVID-19	Seronegative Healthy Controls	4	25	-2.17372998345872	3.30828355490439	0.11	0.44509900990099	ns	-0.92586
Q15165	protein_abundance	Acute COVID-19	Seronegative Healthy Controls	4	25	1.24248668989002	4.89543672964617	0.27	0.619546742209632	ns	0.291924
Q15166	protein_abundance	Acute COVID-19	Seronegative Healthy Controls	4	25	-0.470566315221374	3.74647648218937	0.664	0.864606741573034	ns	-0.25416378438
Q15437	protein_abundance	Acute COVID-19	Seronegative Healthy Controls	4	25	0.275171905884832	3.6038958205672	0.798	0.911678420310296	ns	0.24712404728
Q15485.x	protein_abundance	Acute COVID-19	Seronegative Healthy Controls	4	25	3.89036915899691	25.7040208976499	0.000632	0.051192	ns	0.369001
Q15517	protein_abundance	Acute COVID-19	Seronegative Healthy Controls	4	25	1.31298720956317	3.4054139496597	0.271	0.619944134078212	ns	0.6296231
Q15582.x	protein_abundance	Acute COVID-19	Seronegative Healthy Controls	4	25	2.35613225852711	4.01351548613786	0.0778	0.398848101265823	ns	0.49322
Q15661	protein_abundance	Acute COVID-19	Seronegative Healthy Controls	4	25	-2.19581096723933	3.40358088458037	0.105	0.436153846153846	ns	-1.0021688
Q15828	protein_abundance	Acute COVID-19	Seronegative Healthy Controls	4	25	0.264207383534111	3.76049880284211	0.805	0.915800561797753	ns	0.121682
Q15831	protein_abundance	Acute COVID-19	Seronegative Healthy Controls	4	25	-0.468540163040367	3.75288795750028	0.665	0.864606741573034	ns	-0.277006
Q15846	protein_abundance	Acute COVID-19	Seronegative Healthy Controls	4	25	-1.36163962539148	3.42012441144578	0.256	0.613491124260355	ns	-0.486298
Q15848	protein_abundance	Acute COVID-19	Seronegative Healthy Controls	4	25	-0.0477721242401482	3.72043395127591	0.964	0.978496240601504	ns	-0.0379066839900002
Q16270	protein_abundance	Acute COVID-19	Seronegative Healthy Controls	4	25	1.05155793903706	8.15315931292336	0.323	0.654075	ns	0.116105
Q16552	protein_abundance	Acute COVID-19	Seronegative Healthy Controls	4	25	1.41182480693462	3.04440214508532	0.252	0.613491124260355	ns	0.8593564
Q16610	protein_abundance	Acute COVID-19	Seronegative Healthy Controls	4	25	-1.5956826739541	4.94519455733209	0.172	0.537915057915058	ns	-0.27265182973
Q16619	protein_abundance	Acute COVID-19	Seronegative Healthy Controls	4	25	-0.766860300161214	5.38114905352101	0.475	0.748540856031128	ns	-0.332065
Q16620	protein_abundance	Acute COVID-19	Seronegative Healthy Controls	4	25	-2.65845900013043	3.46018661079454	0.0657	0.391850649350649	ns	-0.716258
Q16627	protein_abundance	Acute COVID-19	Seronegative Healthy Controls	4	25	2.89665756800337	5.54336472618526	0.0301	0.301821428571429	ns	0.552444
Q16663	protein_abundance	Acute COVID-19	Seronegative Healthy Controls	4	25	1.83668417730538	3.47759413937031	0.151	0.507510373443983	ns	0.86798
Q16769	protein_abundance	Acute COVID-19	Seronegative Healthy Controls	4	25	0.0551872179272412	3.12146497430951	0.959	0.978324937027708	ns	0.032549
Q16773	protein_abundance	Acute COVID-19	Seronegative Healthy Controls	4	25	2.26716935666864	3.5632388199948	0.0942	0.422005524861878	ns	1.154105
Q16820	protein_abundance	Acute COVID-19	Seronegative Healthy Controls	4	25	-2.46402322830614	16.1261314346338	0.0253	0.301367647058824	ns	-0.641747
Q16853	protein_abundance	Acute COVID-19	Seronegative Healthy Controls	4	25	-1.65621610908623	3.88377288844728	0.175	0.541030534351145	ns	-0.512362
Q2M3C7.2	protein_abundance	Acute COVID-19	Seronegative Healthy Controls	4	25	-0.638098205814058	3.69355026405812	0.561	0.814339285714286	ns	-0.5231189429
Q3SY84	protein_abundance	Acute COVID-19	Seronegative Healthy Controls	4	25	0.615632421188723	3.43977105314293	0.577	0.818466898954704	ns	0.36351755123
Q53H82	protein_abundance	Acute COVID-19	Seronegative Healthy Controls	4	25	1.01313530161946	5.0977362359414	0.357	0.672488372093023	ns	0.3735
Q562R1	protein_abundance	Acute COVID-19	Seronegative Healthy Controls	4	25	0.53110172917553	3.48597400013259	0.627	0.860796610169491	ns	0.4512240422
Q59H18.1	protein_abundance	Acute COVID-19	Seronegative Healthy Controls	4	25	-0.357415416701498	5.45306702228538	0.734	0.89539156626506	ns	-0.32418627852
Q5T4W7	protein_abundance	Acute COVID-19	Seronegative Healthy Controls	4	25	-1.04067031307433	7.08958577167165	0.332	0.657391304347826	ns	-0.154948
Q5T9A4	protein_abundance	Acute COVID-19	Seronegative Healthy Controls	4	25	0.605657415670121	3.79979247244272	0.579	0.818466898954704	ns	0.50441663604
Q5VY43	protein_abundance	Acute COVID-19	Seronegative Healthy Controls	4	25	-0.676562929932042	3.11869471211252	0.545	0.802649727767695	ns	-0.265484
Q5VZK9.2	protein_abundance	Acute COVID-19	Seronegative Healthy Controls	4	25	-1.5494899461195	4.20058444982748	0.193	0.569347826086957	ns	-1.03696756521
Q6DN72	protein_abundance	Acute COVID-19	Seronegative Healthy Controls	4	25	-1.34157684339734	3.54038743844847	0.259	0.615219941348974	ns	-0.4340292
Q6EIG7	protein_abundance	Acute COVID-19	Seronegative Healthy Controls	4	25	1.87896831282045	4.30443766746882	0.128	0.462345132743363	ns	0.3812259
Q6EMK4.x	protein_abundance	Acute COVID-19	Seronegative Healthy Controls	4	25	-1.25798960868251	3.34415884767824	0.289	0.631930294906166	ns	-0.363556
Q6GTS8	protein_abundance	Acute COVID-19	Seronegative Healthy Controls	4	25	-0.389507826242685	5.56267596178946	0.711	0.886015384615385	ns	-0.233875
Q6P4E1.2	protein_abundance	Acute COVID-19	Seronegative Healthy Controls	4	25	-0.0190215304569222	3.3935058915058	0.986	0.990893300248139	ns	-0.0260324316399998
Q6PJW8	protein_abundance	Acute COVID-19	Seronegative Healthy Controls	4	25	-0.428180962775133	5.24121509200305	0.686	0.874446177847114	ns	-0.180067
Q6UWL2	protein_abundance	Acute COVID-19	Seronegative Healthy Controls	4	25	-0.507805869299938	4.21484642895701	0.637	0.864606741573034	ns	-0.159943
Q6UXB4	protein_abundance	Acute COVID-19	Seronegative Healthy Controls	4	25	0.691501720708189	3.19605812719769	0.536	0.802649727767695	ns	0.3063801
Q6UXB8	protein_abundance	Acute COVID-19	Seronegative Healthy Controls	4	25	-1.23619134600356	3.56664691643307	0.292	0.6324064171123	ns	-0.48800379262
Q6WN34	protein_abundance	Acute COVID-19	Seronegative Healthy Controls	4	25	-1.04410230531887	3.25070488122013	0.368	0.681136363636364	ns	-0.686154
Q6ZMZ3.2	protein_abundance	Acute COVID-19	Seronegative Healthy Controls	4	25	-2.11362015819321	12.2979667931986	0.0556	0.381661016949153	ns	-0.41728011922
Q6ZRV2	protein_abundance	Acute COVID-19	Seronegative Healthy Controls	4	25	0.515484768687638	3.53477601590802	0.637	0.864606741573034	ns	0.50490764362
Q6ZUJ8	protein_abundance	Acute COVID-19	Seronegative Healthy Controls	4	25	1.12848172807511	3.28920641375464	0.335	0.657391304347826	ns	0.6708039
Q76LX8	protein_abundance	Acute COVID-19	Seronegative Healthy Controls	4	25	-0.377150940324548	3.29608315538952	0.729	0.89539156626506	ns	-0.095666
Q76M96	protein_abundance	Acute COVID-19	Seronegative Healthy Controls	4	25	-0.508731877113369	3.53125252966179	0.641	0.864606741573034	ns	-0.185957
Q7Z4W1	protein_abundance	Acute COVID-19	Seronegative Healthy Controls	4	25	0.280413012731526	3.44963232930625	0.795	0.910820367751061	ns	0.12013603011
Q7Z6M3	protein_abundance	Acute COVID-19	Seronegative Healthy Controls	4	25	-0.0349354469793031	10.5276487146586	0.973	0.981481942714819	ns	-0.00717260000000008
Q86U17	protein_abundance	Acute COVID-19	Seronegative Healthy Controls	4	25	0.502979673512187	3.27111806014863	0.647	0.864606741573034	ns	0.456851
Q86VB7	protein_abundance	Acute COVID-19	Seronegative Healthy Controls	4	25	3.43283821633762	3.59329409324963	0.0313	0.301821428571429	ns	1.099203
Q86VY4	protein_abundance	Acute COVID-19	Seronegative Healthy Controls	4	25	0.536683758286842	11.6025001291142	0.602	0.840671256454389	ns	0.2281283388
Q86VZ4	protein_abundance	Acute COVID-19	Seronegative Healthy Controls	4	25	-0.177924565284475	3.29300137687806	0.869	0.941029411764706	ns	-0.082885
Q8IU57	protein_abundance	Acute COVID-19	Seronegative Healthy Controls	4	25	1.51248284546288	10.7626146857704	0.159	0.517228915662651	ns	0.1790842
Q8IW75	protein_abundance	Acute COVID-19	Seronegative Healthy Controls	4	25	-1.24498896704255	4.16932044262532	0.279	0.62775	ns	-0.611714
Q8IXJ6	protein_abundance	Acute COVID-19	Seronegative Healthy Controls	4	25	1.3321582897679	4.04389130931888	0.253	0.613491124260355	ns	0.9644493
Q8IZP9	protein_abundance	Acute COVID-19	Seronegative Healthy Controls	4	25	-4.31558229393285	3.97099431780452	0.0127	0.2143125	ns	-1.165673
Q8N1Q1	protein_abundance	Acute COVID-19	Seronegative Healthy Controls	4	25	0.327783202538338	3.92256208318476	0.76	0.901317715959004	ns	0.36369
Q8N423	protein_abundance	Acute COVID-19	Seronegative Healthy Controls	4	25	1.92068933882182	3.15387660994351	0.146	0.494811715481171	ns	0.963041
Q8N4A0	protein_abundance	Acute COVID-19	Seronegative Healthy Controls	4	25	-0.0109739215440589	4.05283487192954	0.992	0.994455445544554	ns	-0.00428253723000005
Q8N608	protein_abundance	Acute COVID-19	Seronegative Healthy Controls	4	25	-0.793770467637955	3.8099348100598	0.474	0.748540856031128	ns	-0.1805056
Q8N6P7	protein_abundance	Acute COVID-19	Seronegative Healthy Controls	4	25	4.27534424932387	9.80220985783312	0.0017	0.0783	ns	0.6608128
Q8NBP7	protein_abundance	Acute COVID-19	Seronegative Healthy Controls	4	25	0.456683239246649	3.2204634375237	0.677	0.868862559241706	ns	0.331064
Q8NC01	protein_abundance	Acute COVID-19	Seronegative Healthy Controls	4	25	1.36922333101394	3.85226067075888	0.245	0.613491124260355	ns	0.446228
Q8NF91.4	protein_abundance	Acute COVID-19	Seronegative Healthy Controls	4	25	0.792939189456495	4.30481227349216	0.469	0.748540856031128	ns	0.61561200243
Q8NFT8	protein_abundance	Acute COVID-19	Seronegative Healthy Controls	4	25	-0.320686377790398	3.20700778851485	0.768	0.906822157434402	ns	-0.119377500000001
Q8NHJ6	protein_abundance	Acute COVID-19	Seronegative Healthy Controls	4	25	1.5464359098789	3.08444453691891	0.217	0.586644518272425	ns	0.8011003
Q8NHL6	protein_abundance	Acute COVID-19	Seronegative Healthy Controls	4	25	3.03494386611454	4.54419130887302	0.0327	0.301909090909091	ns	0.432507
Q8NHS0	protein_abundance	Acute COVID-19	Seronegative Healthy Controls	4	25	0.184022731313073	5.06187489618691	0.861	0.939209115281501	ns	0.045315
Q8NI22	protein_abundance	Acute COVID-19	Seronegative Healthy Controls	4	25	3.83948282810666	6.21290549064935	0.00801	0.185374285714286	ns	0.771621
Q8TAQ9.2	protein_abundance	Acute COVID-19	Seronegative Healthy Controls	4	25	-0.236646187270963	3.4834684793968	0.826	0.92925	ns	-0.18475371214
Q8TDL5	protein_abundance	Acute COVID-19	Seronegative Healthy Controls	4	25	-0.932831336656795	3.30648836379116	0.414	0.718072805139186	ns	-0.698857
Q8TE57	protein_abundance	Acute COVID-19	Seronegative Healthy Controls	4	25	0.219613400105374	3.91093641109838	0.837	0.932558459422283	ns	0.041384
Q8WTT0	protein_abundance	Acute COVID-19	Seronegative Healthy Controls	4	25	-2.44393821511109	4.42967924665642	0.0648	0.391850649350649	ns	-0.6362483
Q8WTU2	protein_abundance	Acute COVID-19	Seronegative Healthy Controls	4	25	-1.78703483953032	3.64802103219812	0.155	0.514549180327869	ns	-1.334486
Q8WVQ1	protein_abundance	Acute COVID-19	Seronegative Healthy Controls	4	25	2.05342209532362	4.02770702910948	0.109	0.44509900990099	ns	0.373487
Q8WX77	protein_abundance	Acute COVID-19	Seronegative Healthy Controls	4	25	0.549898837616248	3.44842204292591	0.616	0.851467576791809	ns	0.21248
Q8WXI8	protein_abundance	Acute COVID-19	Seronegative Healthy Controls	4	25	0.199741198728563	3.54374514267655	0.853	0.938763586956522	ns	0.085172
Q8WZ42.10	protein_abundance	Acute COVID-19	Seronegative Healthy Controls	4	25	-1.19735941159339	8.35279971774097	0.264	0.616704545454546	ns	-0.27909180055
Q92496.2	protein_abundance	Acute COVID-19	Seronegative Healthy Controls	4	25	0.29813091948894	4.10552345368049	0.78	0.908808510638298	ns	0.16950642593
Q92520	protein_abundance	Acute COVID-19	Seronegative Healthy Controls	4	25	-0.260334254288866	3.22068663200095	0.81	0.920042016806723	ns	-0.119653
Q92558	protein_abundance	Acute COVID-19	Seronegative Healthy Controls	4	25	-0.642773358688705	3.82183182231607	0.557	0.812918918918919	ns	-0.3416
Q92609.2	protein_abundance	Acute COVID-19	Seronegative Healthy Controls	4	25	0.801774605582389	4.43012296968294	0.463	0.748540856031128	ns	0.71761366703
Q92692	protein_abundance	Acute COVID-19	Seronegative Healthy Controls	4	25	1.99779348259613	3.14249161643892	0.135	0.473376623376623	ns	0.819022
Q92820	protein_abundance	Acute COVID-19	Seronegative Healthy Controls	4	25	2.29694559796175	4.09862023915337	0.0816	0.4155	ns	0.484733
Q92823	protein_abundance	Acute COVID-19	Seronegative Healthy Controls	4	25	-3.14998033270115	4.34271975508853	0.0308	0.301821428571429	ns	-0.643034
Q92844	protein_abundance	Acute COVID-19	Seronegative Healthy Controls	4	25	-0.199456725592351	3.81798402439823	0.852	0.938763586956522	ns	-0.0718806999999999
Q92954.6	protein_abundance	Acute COVID-19	Seronegative Healthy Controls	4	25	1.11303827974155	4.07718772495929	0.327	0.656	ns	0.35391845002
Q969D9.x	protein_abundance	Acute COVID-19	Seronegative Healthy Controls	4	25	-0.677172053283163	3.88306156046942	0.536	0.802649727767695	ns	-0.1998583
Q969P0	protein_abundance	Acute COVID-19	Seronegative Healthy Controls	4	25	0.997756414987016	3.24412558891399	0.387	0.693517699115044	ns	0.346215
Q969S9.2	protein_abundance	Acute COVID-19	Seronegative Healthy Controls	4	25	-0.882386014005879	3.33703633120617	0.437	0.734377593360996	ns	-0.70569560513
Q96A56	protein_abundance	Acute COVID-19	Seronegative Healthy Controls	4	25	-0.155342381757172	4.20769221776952	0.884	0.948214285714286	ns	-0.027094
Q96AP7	protein_abundance	Acute COVID-19	Seronegative Healthy Controls	4	25	-0.475291892752033	3.19638847840182	0.665	0.864606741573034	ns	-0.218619
Q96DB9	protein_abundance	Acute COVID-19	Seronegative Healthy Controls	4	25	0.639759405939984	7.77112080048178	0.541	0.802649727767695	ns	0.1635388
Q96H15	protein_abundance	Acute COVID-19	Seronegative Healthy Controls	4	25	-0.142724323749522	3.3834308549523	0.895	0.950131061598952	ns	-0.046059
Q96IY4	protein_abundance	Acute COVID-19	Seronegative Healthy Controls	4	25	0.273847244672084	4.08449540579584	0.797	0.911678420310296	ns	0.12655496434
Q96KN2.x	protein_abundance	Acute COVID-19	Seronegative Healthy Controls	4	25	-0.37113340254194	3.24756838858351	0.733	0.89539156626506	ns	-0.333345
Q96KR1	protein_abundance	Acute COVID-19	Seronegative Healthy Controls	4	25	-0.181795371007802	3.75214930859424	0.865	0.939209115281501	ns	-0.16984541929
Q96LA6	protein_abundance	Acute COVID-19	Seronegative Healthy Controls	4	25	-1.39010016272527	3.08282451824953	0.256	0.613491124260355	ns	-1.431126
Q96N03	protein_abundance	Acute COVID-19	Seronegative Healthy Controls	4	25	-1.30773310666901	15.3363168355954	0.21	0.574662162162162	ns	-0.250174
Q96P31	protein_abundance	Acute COVID-19	Seronegative Healthy Controls	4	25	-0.612162271171862	3.57264257828339	0.577	0.818466898954704	ns	-0.1221893
Q96PD2	protein_abundance	Acute COVID-19	Seronegative Healthy Controls	4	25	-0.34690363172779	3.58179456941008	0.748	0.901317715959004	ns	-0.105076700000001
Q96PD5	protein_abundance	Acute COVID-19	Seronegative Healthy Controls	4	25	-0.0508173079113631	6.76739897452804	0.961	0.978496240601504	ns	-0.00884310089999985
Q96SB3	protein_abundance	Acute COVID-19	Seronegative Healthy Controls	4	25	0.800189983647517	3.84888035541129	0.47	0.748540856031128	ns	0.7633226
Q99453	protein_abundance	Acute COVID-19	Seronegative Healthy Controls	4	25	-0.635671097902003	3.63058297620885	0.563	0.814339285714286	ns	-0.57443707206
Q99523	protein_abundance	Acute COVID-19	Seronegative Healthy Controls	4	25	2.27027280669797	3.73092778226175	0.0905	0.422005524861878	ns	0.583675
Q99549	protein_abundance	Acute COVID-19	Seronegative Healthy Controls	4	25	1.47608469379468	6.69011082721162	0.185	0.557063197026022	ns	0.558066
Q99616	protein_abundance	Acute COVID-19	Seronegative Healthy Controls	4	25	0.451148230972504	3.41025364842023	0.679	0.868862559241706	ns	0.2915989
Q99650	protein_abundance	Acute COVID-19	Seronegative Healthy Controls	4	25	1.39611909163804	3.34826490317389	0.248	0.613491124260355	ns	0.431505
Q99674	protein_abundance	Acute COVID-19	Seronegative Healthy Controls	4	25	0.812316312305634	3.09854491564232	0.474	0.748540856031128	ns	0.490747
Q99731	protein_abundance	Acute COVID-19	Seronegative Healthy Controls	4	25	4.36663103288631	5.80143481398592	0.00513	0.1593	ns	0.886669599999999
Q99748	protein_abundance	Acute COVID-19	Seronegative Healthy Controls	4	25	-1.38257759146536	8.23611672478726	0.203	0.574662162162162	ns	-0.1995234
Q99969	protein_abundance	Acute COVID-19	Seronegative Healthy Controls	4	25	1.36989260463719	3.18189716642255	0.259	0.615219941348974	ns	0.697244
Q99988	protein_abundance	Acute COVID-19	Seronegative Healthy Controls	4	25	6.81001328491958	3.13018170172946	0.00565	0.1593	ns	3.247669
Q9BQB4	protein_abundance	Acute COVID-19	Seronegative Healthy Controls	4	25	0.968397596479063	3.29503948124733	0.398	0.702352941176471	ns	0.505884
Q9BQR3.x	protein_abundance	Acute COVID-19	Seronegative Healthy Controls	4	25	-1.57424955825115	3.77955130111426	0.195	0.570216606498195	ns	-0.530146
Q9BUD6	protein_abundance	Acute COVID-19	Seronegative Healthy Controls	4	25	2.0962002475454	3.41065595065555	0.116	0.447428571428571	ns	0.902738
Q9BWP8.4	protein_abundance	Acute COVID-19	Seronegative Healthy Controls	4	25	-0.524237794022349	3.75239400191549	0.63	0.863451776649746	ns	-0.18436500401
Q9BWV1	protein_abundance	Acute COVID-19	Seronegative Healthy Controls	4	25	-2.23723526014052	4.16087227492356	0.0863	0.420723529411765	ns	-0.748383
Q9BXJ1	protein_abundance	Acute COVID-19	Seronegative Healthy Controls	4	25	0.412199638887434	3.27916817811812	0.706	0.88375	ns	0.314467
Q9BXN2	protein_abundance	Acute COVID-19	Seronegative Healthy Controls	4	25	1.54789719379518	3.73483143880669	0.202	0.574662162162162	ns	0.5933155
Q9BXR6	protein_abundance	Acute COVID-19	Seronegative Healthy Controls	4	25	0.00104343031981737	3.51466241615042	0.999	0.999	ns	0.000886834030000117
Q9BYF1	protein_abundance	Acute COVID-19	Seronegative Healthy Controls	4	25	3.88632139156341	3.41731971753898	0.0238	0.290149253731343	ns	1.499953
Q9BZW8	protein_abundance	Acute COVID-19	Seronegative Healthy Controls	4	25	-0.388182013760129	3.1689027117035	0.723	0.890015197568389	ns	-0.1623267
Q9C035	protein_abundance	Acute COVID-19	Seronegative Healthy Controls	4	25	1.14314874360838	3.37289546670588	0.328	0.656	ns	0.760453
Q9C0B1	protein_abundance	Acute COVID-19	Seronegative Healthy Controls	4	25	-3.00751279735945	4.4631970451808	0.0345	0.311538461538462	ns	-1.86510690277
Q9GZM7	protein_abundance	Acute COVID-19	Seronegative Healthy Controls	4	25	0.924337180927316	3.0999730746109	0.421	0.725553191489362	ns	0.545454
Q9GZT9	protein_abundance	Acute COVID-19	Seronegative Healthy Controls	4	25	2.28025198624272	3.4268958414756	0.0959	0.426807692307692	ns	0.4735585
Q9GZV9	protein_abundance	Acute COVID-19	Seronegative Healthy Controls	4	25	1.04836798754536	3.0821088823251	0.37	0.681136363636364	ns	0.5856761
Q9H1U4	protein_abundance	Acute COVID-19	Seronegative Healthy Controls	4	25	0.332893255860801	3.34519220980973	0.759	0.901317715959004	ns	0.083775
Q9H2A7	protein_abundance	Acute COVID-19	Seronegative Healthy Controls	4	25	3.35730222667172	3.27811723619501	0.0384	0.330893617021277	ns	0.875946
Q9H5V8	protein_abundance	Acute COVID-19	Seronegative Healthy Controls	4	25	6.65480072738157	3.15385954560658	0.0059	0.1593	ns	2.4246363
Q9H5Y7	protein_abundance	Acute COVID-19	Seronegative Healthy Controls	4	25	0.39209470360913	4.05184132249666	0.715	0.886906584992343	ns	0.144774
Q9H773	protein_abundance	Acute COVID-19	Seronegative Healthy Controls	4	25	1.61346746724413	3.13187019952812	0.201	0.574662162162162	ns	1.030794
Q9H7M9	protein_abundance	Acute COVID-19	Seronegative Healthy Controls	4	25	0.280491819479573	3.63203873195374	0.794	0.910820367751061	ns	0.10638
Q9HBB8	protein_abundance	Acute COVID-19	Seronegative Healthy Controls	4	25	0.0998482132250954	3.23955209282942	0.926	0.966572164948454	ns	0.04114
Q9HBL0	protein_abundance	Acute COVID-19	Seronegative Healthy Controls	4	25	3.97710761590544	18.9888301913997	0.000808	0.05454	ns	1.91084800983
Q9HCM2	protein_abundance	Acute COVID-19	Seronegative Healthy Controls	4	25	-0.245478347571757	3.67234331537932	0.819	0.923941504178273	ns	-0.2240664
Q9HD89	protein_abundance	Acute COVID-19	Seronegative Healthy Controls	4	25	2.07149016529655	3.15997499282601	0.125	0.461809954751131	ns	1.104039
Q9HDC9	protein_abundance	Acute COVID-19	Seronegative Healthy Controls	4	25	1.94346965133285	4.04181954785412	0.123	0.459124423963134	ns	0.71627950983
Q9NNX6	protein_abundance	Acute COVID-19	Seronegative Healthy Controls	4	25	-2.07528858265283	6.02331051266773	0.0831	0.4155	ns	-0.259153
Q9NP99	protein_abundance	Acute COVID-19	Seronegative Healthy Controls	4	25	4.89897072813639	21.0530473953903	7.56e-05	0.0122472	*	0.5420443
Q9NPY3	protein_abundance	Acute COVID-19	Seronegative Healthy Controls	4	25	-2.13471509039752	3.33442196297305	0.113	0.447428571428571	ns	-0.941019
Q9NQ79	protein_abundance	Acute COVID-19	Seronegative Healthy Controls	4	25	-2.95800875576663	3.3800097317889	0.0514	0.370894736842105	ns	-1.326296
Q9NQX5	protein_abundance	Acute COVID-19	Seronegative Healthy Controls	4	25	0.192105351069946	3.18823282567578	0.859	0.939209115281501	ns	0.106747
Q9NR28	protein_abundance	Acute COVID-19	Seronegative Healthy Controls	4	25	0.266107123399476	3.8114236266376	0.804	0.915800561797753	ns	0.279691
Q9NRD8	protein_abundance	Acute COVID-19	Seronegative Healthy Controls	4	25	0.363262424020576	21.7340829910007	0.72	0.890015197568389	ns	0.057568
Q9NRJ3	protein_abundance	Acute COVID-19	Seronegative Healthy Controls	4	25	0.112865452564911	21.6297943944284	0.911	0.960038860103627	ns	0.0114573
Q9NRK6	protein_abundance	Acute COVID-19	Seronegative Healthy Controls	4	25	-1.62473640681709	4.17859535980701	0.176	0.542053231939163	ns	-1.07157863228
Q9NRV9	protein_abundance	Acute COVID-19	Seronegative Healthy Controls	4	25	-1.6888215798345	3.73587169091584	0.172	0.537915057915058	ns	-0.575095
Q9NSA1	protein_abundance	Acute COVID-19	Seronegative Healthy Controls	4	25	5.1243461240066	4.63359293856135	0.00458	0.1593	ns	2.9137606
Q9NTI5.2	protein_abundance	Acute COVID-19	Seronegative Healthy Controls	4	25	0.987045662829099	3.71144896206478	0.384	0.692739420935412	ns	1.48731582989
Q9NUI1	protein_abundance	Acute COVID-19	Seronegative Healthy Controls	4	25	-0.405133136318734	3.89504596847511	0.707	0.88375	ns	-0.25396364392
Q9NWQ8	protein_abundance	Acute COVID-19	Seronegative Healthy Controls	4	25	3.87988337934306	3.91620487042716	0.0186	0.25785	ns	1.160699
Q9NWZ3	protein_abundance	Acute COVID-19	Seronegative Healthy Controls	4	25	1.11533154207689	3.47372854258625	0.336	0.657391304347826	ns	0.9300028
Q9NY25	protein_abundance	Acute COVID-19	Seronegative Healthy Controls	4	25	0.950253680309435	5.02354227069167	0.385	0.693	ns	0.15455
Q9NYY1	protein_abundance	Acute COVID-19	Seronegative Healthy Controls	4	25	-0.235339012609131	5.38294947522013	0.823	0.927162726008345	ns	-0.0146979
Q9NZK5	protein_abundance	Acute COVID-19	Seronegative Healthy Controls	4	25	0.752694809371958	3.3054656092829	0.502	0.774514285714286	ns	0.244898
Q9NZP8	protein_abundance	Acute COVID-19	Seronegative Healthy Controls	4	25	1.6618470050483	3.74601031044608	0.177	0.543068181818182	ns	0.67388609119
Q9NZQ7	protein_abundance	Acute COVID-19	Seronegative Healthy Controls	4	25	4.39056292841669	3.45270881576291	0.0163	0.235767857142857	ns	1.1493674
Q9P0M4	protein_abundance	Acute COVID-19	Seronegative Healthy Controls	4	25	2.42361421438196	3.28931810681799	0.0863	0.420723529411765	ns	1.4677883
Q9UBP4	protein_abundance	Acute COVID-19	Seronegative Healthy Controls	4	25	0.333592068692429	3.45275518670211	0.758	0.901317715959004	ns	0.11173
Q9UBR2	protein_abundance	Acute COVID-19	Seronegative Healthy Controls	4	25	3.17628951095477	3.22724438219241	0.0454	0.36409900990099	ns	1.350838
Q9UBU3	protein_abundance	Acute COVID-19	Seronegative Healthy Controls	4	25	0.459085045099057	3.06661889859678	0.677	0.868862559241706	ns	0.611146
Q9UEW3	protein_abundance	Acute COVID-19	Seronegative Healthy Controls	4	25	-0.0485934474602484	3.20242913207446	0.964	0.978496240601504	ns	-0.018008
Q9UGM5.x	protein_abundance	Acute COVID-19	Seronegative Healthy Controls	4	25	-0.19954500514614	3.79743281730656	0.852	0.938763586956522	ns	-0.055995
Q9UHC6	protein_abundance	Acute COVID-19	Seronegative Healthy Controls	4	25	-0.984404034430332	4.45947128634603	0.375	0.685665914221219	ns	-0.2393171
Q9UHD0	protein_abundance	Acute COVID-19	Seronegative Healthy Controls	4	25	0.715192707379808	3.11787562248867	0.524	0.79781954887218	ns	0.878784
Q9UHF4	protein_abundance	Acute COVID-19	Seronegative Healthy Controls	4	25	-1.09709115367256	8.4233072721224	0.303	0.638931297709924	ns	-0.0893640999999998
Q9UHL4	protein_abundance	Acute COVID-19	Seronegative Healthy Controls	4	25	2.81799846921759	3.18103543759601	0.0625	0.391850649350649	ns	1.880954
Q9UJJ9	protein_abundance	Acute COVID-19	Seronegative Healthy Controls	4	25	1.05499856748705	3.69939251096186	0.355	0.67027972027972	ns	0.58747851756
Q9UK05	protein_abundance	Acute COVID-19	Seronegative Healthy Controls	4	25	-2.38925816483111	5.34293303316894	0.0592	0.391850649350649	ns	-0.846717
Q9UK55	protein_abundance	Acute COVID-19	Seronegative Healthy Controls	4	25	0.208168766836413	4.49216261035489	0.844	0.936493150684931	ns	0.08802960064
Q9UKJ0	protein_abundance	Acute COVID-19	Seronegative Healthy Controls	4	25	3.31036688592042	4.3145764731322	0.0265	0.301821428571429	ns	1.01612
Q9UKL0	protein_abundance	Acute COVID-19	Seronegative Healthy Controls	4	25	0.258597414222482	9.20925596008442	0.802	0.914957746478873	ns	0.093826
Q9UKP3	protein_abundance	Acute COVID-19	Seronegative Healthy Controls	4	25	0.630201854900088	3.44400720879395	0.568	0.815714285714286	ns	0.830645
Q9UKX5	protein_abundance	Acute COVID-19	Seronegative Healthy Controls	4	25	-4.3959791717064	3.54008002437587	0.0153	0.235767857142857	ns	-1.3935169
Q9ULL4	protein_abundance	Acute COVID-19	Seronegative Healthy Controls	4	25	-0.291427990936624	3.34343036448996	0.788	0.908808510638298	ns	-0.132397
Q9UM47	protein_abundance	Acute COVID-19	Seronegative Healthy Controls	4	25	-2.91754775507773	5.04029717604497	0.0328	0.301909090909091	ns	-0.526612
Q9UMF0	protein_abundance	Acute COVID-19	Seronegative Healthy Controls	4	25	-0.481488149775762	3.60190561716405	0.658	0.864606741573034	ns	-0.161285
Q9UMR7	protein_abundance	Acute COVID-19	Seronegative Healthy Controls	4	25	-3.14580270372443	4.31117194396437	0.0313	0.301821428571429	ns	-0.7396087
Q9UN19	protein_abundance	Acute COVID-19	Seronegative Healthy Controls	4	25	0.342496430619387	3.67902725264001	0.751	0.901317715959004	ns	0.442694
Q9UNE0	protein_abundance	Acute COVID-19	Seronegative Healthy Controls	4	25	-0.906517017463422	4.98548839130873	0.406	0.710280777537797	ns	-0.2620646
Q9UNK0	protein_abundance	Acute COVID-19	Seronegative Healthy Controls	4	25	0.977361915220684	3.75416337549115	0.387	0.693517699115044	ns	0.42088432392
Q9UPN3	protein_abundance	Acute COVID-19	Seronegative Healthy Controls	4	25	0.295945985170429	3.45869272772013	0.784	0.908808510638298	ns	0.31736045817
Q9UQQ2	protein_abundance	Acute COVID-19	Seronegative Healthy Controls	4	25	0.34372677671731	3.90894627090296	0.749	0.901317715959004	ns	0.3238643
Q9UQV4	protein_abundance	Acute COVID-19	Seronegative Healthy Controls	4	25	2.63523093257122	3.15100251404466	0.0741	0.391850649350649	ns	1.5944642
Q9Y275	protein_abundance	Acute COVID-19	Seronegative Healthy Controls	4	25	1.23006138172917	3.0366099794314	0.305	0.638931297709924	ns	1.108453
Q9Y286	protein_abundance	Acute COVID-19	Seronegative Healthy Controls	4	25	3.99129577546839	3.98788468823958	0.0163	0.235767857142857	ns	0.653277
Q9Y2B0	protein_abundance	Acute COVID-19	Seronegative Healthy Controls	4	25	1.14409423087661	12.6339253190507	0.274	0.619944134078212	ns	0.156026
Q9Y2I7	protein_abundance	Acute COVID-19	Seronegative Healthy Controls	4	25	0.496833979222915	3.45899730880532	0.649	0.864606741573034	ns	0.84279180603
Q9Y2J8	protein_abundance	Acute COVID-19	Seronegative Healthy Controls	4	25	-0.799802656552723	11.2757575116343	0.44	0.734845360824742	ns	-0.1936727
Q9Y2Q3	protein_abundance	Acute COVID-19	Seronegative Healthy Controls	4	25	-0.326820601249997	4.3247543639976	0.759	0.901317715959004	ns	-0.15653201237
Q9Y2Z9.3	protein_abundance	Acute COVID-19	Seronegative Healthy Controls	4	25	0.0313551966698697	4.16248243661268	0.976	0.983283582089552	ns	0.0166098717500001
Q9Y3P8	protein_abundance	Acute COVID-19	Seronegative Healthy Controls	4	25	0.1437451922494	3.25628613373126	0.894	0.950131061598952	ns	0.0499960000000002
Q9Y4D8.4	protein_abundance	Acute COVID-19	Seronegative Healthy Controls	4	25	-0.501967780839168	3.42639759451474	0.646	0.864606741573034	ns	-0.37757101198
Q9Y4L1	protein_abundance	Acute COVID-19	Seronegative Healthy Controls	4	25	0.127783904420671	3.19917456242386	0.906	0.958041775456919	ns	0.040798
Q9Y4X3	protein_abundance	Acute COVID-19	Seronegative Healthy Controls	4	25	0.413977603055693	3.15019234871881	0.705	0.88375	ns	0.413517
Q9Y5C1	protein_abundance	Acute COVID-19	Seronegative Healthy Controls	4	25	0.640311700321025	3.47478372722018	0.562	0.814339285714286	ns	0.203956
Q9Y5K6	protein_abundance	Acute COVID-19	Seronegative Healthy Controls	4	25	0.806804407925583	4.77875897070421	0.458	0.748540856031128	ns	0.36186
Q9Y5X1	protein_abundance	Acute COVID-19	Seronegative Healthy Controls	4	25	1.3837769940238	3.5804646538995	0.246	0.613491124260355	ns	0.967948
Q9Y6R7	protein_abundance	Acute COVID-19	Seronegative Healthy Controls	4	25	1.35216751350256	3.32707329358378	0.261	0.616355685131195	ns	0.45672913788
