# Supplementary material for: In depth characterisation of the proteome of MIS-C and post COVID-19 infection in children reveals inflammatory pathway activation and evidence of tissue damage
Source: J Transl Med. 2025 Aug 18;23:929. doi: 10.1186/s12967-025-06826-3 (PMC12363030; doi:10.1186/s12967-025-06826-3)
Supplement: Supplementary file 8 — Supplementary Material 8 [file 12967_2025_6826_MOESM8_ESM.csv]

uniprot	.y.	group1	group2	n1	n2	statistic	df	p	p.adj	p.adj.signif	feb_healthyfoldchange
P35218	protein_abundance	Febrile Controls	Healthy Controls	30	35	3.238276468	35.27520823	0.00262	0.010558209	*	1.81083619
Q9Y2I7	protein_abundance	Febrile Controls	Healthy Controls	29	34	2.628926704	60.65264556	0.0108	0.033906977	*	1.484933863
P48304	protein_abundance	Febrile Controls	Healthy Controls	30	35	2.779204833	32.20886195	0.00902	0.030066667	*	1.405169048
P55259	protein_abundance	Febrile Controls	Healthy Controls	30	35	2.823755341	31.777071	0.00813	0.027669328	*	1.35071619
P78556	protein_abundance	Febrile Controls	Healthy Controls	30	35	3.197321553	35.86786835	0.00289	0.011426087	*	1.274244381
Q6P4E1.2	protein_abundance	Febrile Controls	Healthy Controls	29	34	2.943199301	59.73897425	0.00462	0.017319816	*	1.187213879
Q13105	protein_abundance	Febrile Controls	Healthy Controls	30	35	3.128341526	55.55766813	0.0028	0.011172414	*	1.142575238
P16860	protein_abundance	Febrile Controls	Healthy Controls	30	35	2.509952156	62.99888511	0.0147	0.042830935	*	1.141702857
Q04760	protein_abundance	Febrile Controls	Healthy Controls	30	35	3.047810833	49.4220884	0.0037	0.014203791	*	1.093781429
P04275.x	protein_abundance	Febrile Controls	Healthy Controls	30	35	2.918279096	56.42379563	0.00505	0.018379372	*	1.043128571
P23526	protein_abundance	Febrile Controls	Healthy Controls	30	35	2.955176295	55.24031954	0.00459	0.017292558	*	1.042950952
P09601	protein_abundance	Febrile Controls	Healthy Controls	30	35	2.882400506	33.04697899	0.00689	0.02415974	*	1.00876619
P13500	protein_abundance	Febrile Controls	Healthy Controls	30	35	3.068630391	33.52185209	0.00424	0.016048598	*	0.962607952
O00273	protein_abundance	Febrile Controls	Healthy Controls	30	34	2.564882403	61.93880203	0.0128	0.039124528	*	0.889104392
P04080	protein_abundance	Febrile Controls	Healthy Controls	30	35	2.805151811	39.8298317	0.00774	0.026565254	*	0.881769524
P80075	protein_abundance	Febrile Controls	Healthy Controls	30	35	2.80072258	38.0294863	0.00797	0.027239241	*	0.881385476
P62736	protein_abundance	Febrile Controls	Healthy Controls	30	35	2.515943517	56.62113365	0.0147	0.042830935	*	0.849095238
O15354	protein_abundance	Febrile Controls	Healthy Controls	30	35	2.964084434	40.09750377	0.00509	0.018405804	*	0.838698095
P30048	protein_abundance	Febrile Controls	Healthy Controls	30	34	2.680303153	59.4159699	0.0095	0.031153846	*	0.781405098
O95684	protein_abundance	Febrile Controls	Healthy Controls	30	35	2.630625982	62.5015725	0.0107	0.033855469	*	0.773431429
O75594	protein_abundance	Febrile Controls	Healthy Controls	30	35	2.732038484	48.48468351	0.00876	0.029442324	*	0.761302857
P10451	protein_abundance	Febrile Controls	Healthy Controls	30	35	3.096248642	50.05847934	0.00321	0.012500481	*	0.753717143
Q14767	protein_abundance	Febrile Controls	Healthy Controls	30	35	3.019054785	34.00240878	0.00478	0.01759276	*	0.737098095
P78310	protein_abundance	Febrile Controls	Healthy Controls	30	34	3.258867419	35.21848827	0.00248	0.010044	*	0.724931078
Q13541.x	protein_abundance	Febrile Controls	Healthy Controls	30	35	2.676055022	57.17060593	0.0097	0.031586747	*	0.724920762
P00750	protein_abundance	Febrile Controls	Healthy Controls	30	35	2.826758706	35.21698702	0.0077	0.026565254	*	0.70707
Q00978	protein_abundance	Febrile Controls	Healthy Controls	30	34	2.512970089	61.9358557	0.0146	0.042830935	*	0.707000118
Q9UKJ0	protein_abundance	Febrile Controls	Healthy Controls	30	35	3.138830287	47.74349927	0.00291	0.011426087	*	0.70420381
O14867	protein_abundance	Febrile Controls	Healthy Controls	30	34	2.821170294	61.93285194	0.00642	0.022609565	*	0.68709649
P02655	protein_abundance	Febrile Controls	Healthy Controls	29	34	2.779711521	60.61553183	0.00724	0.025169099	*	0.657695448
P31949	protein_abundance	Febrile Controls	Healthy Controls	30	35	2.513911912	62.6788754	0.0145	0.042709091	*	0.618021905
P15018	protein_abundance	Febrile Controls	Healthy Controls	30	35	2.697187464	32.53351459	0.011	0.034401544	*	0.604687476
Q9Y3P8	protein_abundance	Febrile Controls	Healthy Controls	30	34	2.556630638	61.93458463	0.013	0.039438202	*	0.560055333
Q07654	protein_abundance	Febrile Controls	Healthy Controls	30	35	2.568906312	32.54127329	0.015	0.043548387	*	0.556441429
Q9H2A7	protein_abundance	Febrile Controls	Healthy Controls	30	35	2.594187051	30.7639008	0.0144	0.042569343	*	0.53855619
Q14116	protein_abundance	Febrile Controls	Healthy Controls	30	35	2.45893814	53.81803312	0.0172	0.048713287	*	0.535886238
O43736	protein_abundance	Febrile Controls	Healthy Controls	30	34	2.524617456	60.37272633	0.0142	0.042131868	*	0.535216725
P54760	protein_abundance	Febrile Controls	Healthy Controls	30	35	3.095424572	35.01608695	0.00385	0.014709906	*	0.517139524
P78410	protein_abundance	Febrile Controls	Healthy Controls	30	34	2.651807059	61.67652193	0.0102	0.032785714	*	0.479047451
P25942	protein_abundance	Febrile Controls	Healthy Controls	30	35	2.860818757	50.23581406	0.00614	0.021717904	*	0.478657143
O60635	protein_abundance	Febrile Controls	Healthy Controls	30	35	2.61762073	33.75007366	0.0132	0.039895522	*	0.474840476
Q13275	protein_abundance	Febrile Controls	Healthy Controls	30	35	2.956830633	38.84213622	0.00526	0.018936	*	0.462334286
Q9UBR2	protein_abundance	Febrile Controls	Healthy Controls	30	35	2.470030484	41.89234032	0.0177	0.04978125	*	0.44941619
P78423	protein_abundance	Febrile Controls	Healthy Controls	30	35	2.686677466	45.93035901	0.01	0.0324	*	0.442141333
O00300	protein_abundance	Febrile Controls	Healthy Controls	30	35	2.502866257	35.61628691	0.017	0.048485915	*	0.436593857
O95998	protein_abundance	Febrile Controls	Healthy Controls	30	35	2.993382653	41.29085856	0.00464	0.017319816	*	0.434138095
P13987	protein_abundance	Febrile Controls	Healthy Controls	30	35	2.559933462	34.01757406	0.0151	0.043682143	*	0.430253333
Q15582.x	protein_abundance	Febrile Controls	Healthy Controls	30	35	2.637707595	42.15262703	0.0116	0.036	*	0.328087143
P06681.x	protein_abundance	Febrile Controls	Healthy Controls	30	35	2.488399234	45.96425655	0.0165	0.047226148	*	0.294500476
Q96P31	protein_abundance	Febrile Controls	Healthy Controls	30	34	-2.932399999	60.66063726	0.00474	0.017531507	*	-0.272015333
P02786.x	protein_abundance	Febrile Controls	Healthy Controls	30	35	-2.438523023	62.30092541	0.0176	0.049672474	*	-0.288305714
Q13740	protein_abundance	Febrile Controls	Healthy Controls	30	35	-2.806870843	39.59047637	0.00772	0.026565254	*	-0.290715238
Q8NFT8	protein_abundance	Febrile Controls	Healthy Controls	30	35	-2.728818039	47.13028149	0.00891	0.029822727	*	-0.30537619
Q9UMR7	protein_abundance	Febrile Controls	Healthy Controls	30	34	-2.67740292	43.50093674	0.0104	0.033296443	*	-0.315549275
Q9BZW8	protein_abundance	Febrile Controls	Healthy Controls	30	35	-2.644677908	56.06897779	0.0106	0.03380315	*	-0.318069476
P19021	protein_abundance	Febrile Controls	Healthy Controls	30	35	-2.679589175	35.01440583	0.0112	0.034892308	*	-0.360907619
P10909.2	protein_abundance	Febrile Controls	Healthy Controls	29	34	-2.535158641	58.76124893	0.0139	0.041546125	*	-0.380733827
P00736	protein_abundance	Febrile Controls	Healthy Controls	29	34	-2.656808602	47.81678553	0.0107	0.033855469	*	-0.388285738
Q9HBB8	protein_abundance	Febrile Controls	Healthy Controls	30	35	-2.954867797	48.80199231	0.0048	0.01759276	*	-0.395229048
P00742	protein_abundance	Febrile Controls	Healthy Controls	29	34	-2.660646057	56.9349619	0.0101	0.032593625	*	-0.39580564
P00747	protein_abundance	Febrile Controls	Healthy Controls	29	34	-2.576011957	55.42365044	0.0127	0.038965909	*	-0.397173822
P02760	protein_abundance	Febrile Controls	Healthy Controls	29	34	-2.598647769	60.58584925	0.0117	0.036171756	*	-0.397489314
P43652	protein_abundance	Febrile Controls	Healthy Controls	29	34	-2.677202473	56.33641635	0.00971	0.031586747	*	-0.418731877
O00391	protein_abundance	Febrile Controls	Healthy Controls	29	34	-2.687449903	59.53689378	0.00932	0.030939344	*	-0.432623047
P48960	protein_abundance	Febrile Controls	Healthy Controls	30	35	-2.979966089	37.16923424	0.00506	0.018379372	*	-0.486234286
P27918	protein_abundance	Febrile Controls	Healthy Controls	29	34	-3.020826505	50.49293067	0.00395	0.015021127	*	-0.508924499
P02787	protein_abundance	Febrile Controls	Healthy Controls	29	34	-2.738005704	50.0286431	0.00854	0.0288225	*	-0.541477267
P02656	protein_abundance	Febrile Controls	Healthy Controls	29	34	-2.545530827	55.09378226	0.0137	0.0411	*	-0.555247296
P07358	protein_abundance	Febrile Controls	Healthy Controls	29	34	-2.89162008	56.90516677	0.00542	0.019425664	*	-0.557073033
Q15661	protein_abundance	Febrile Controls	Healthy Controls	30	34	-2.957501083	51.11039381	0.00469	0.017426147	*	-0.598316078
Q15846	protein_abundance	Febrile Controls	Healthy Controls	30	35	-3.072462754	49.83255848	0.00344	0.013268571	*	-0.610844286
P01374	protein_abundance	Febrile Controls	Healthy Controls	30	35	-2.759734575	43.70211602	0.00842	0.028536402	*	-0.611487524
P13796	protein_abundance	Febrile Controls	Healthy Controls	29	34	-2.509318647	53.2730482	0.0152	0.043814947	*	-0.622262148
P08697	protein_abundance	Febrile Controls	Healthy Controls	29	34	-2.793860717	57.72749711	0.00706	0.024649138	*	-0.631324969
Q6WN34	protein_abundance	Febrile Controls	Healthy Controls	30	35	-2.619327348	37.59314683	0.0126	0.038806084	*	-0.644389524
P22891.2	protein_abundance	Febrile Controls	Healthy Controls	29	34	-2.483313737	60.60771147	0.0158	0.045382979	*	-0.721490866
Q13361	protein_abundance	Febrile Controls	Healthy Controls	30	35	-2.652091867	47.59875344	0.0108	0.033906977	*	-0.740830952
P29460	protein_abundance	Febrile Controls	Healthy Controls	30	35	-2.946523881	36.7137722	0.00555	0.019717105	*	-0.745705429
P04070.2	protein_abundance	Febrile Controls	Healthy Controls	29	34	-3.108400637	58.51817886	0.0029	0.011426087	*	-0.749947498
P04746	protein_abundance	Febrile Controls	Healthy Controls	30	35	-2.47862273	37.18009201	0.0178	0.049889273	*	-0.758046667
P19961	protein_abundance	Febrile Controls	Healthy Controls	30	35	-2.499457793	35.98477892	0.0171	0.0486	*	-0.77083
P02654	protein_abundance	Febrile Controls	Healthy Controls	29	34	-3.107955059	57.96779418	0.00292	0.011426087	*	-0.781922264
P20851.2	protein_abundance	Febrile Controls	Healthy Controls	29	34	-2.69398953	52.70030112	0.00945	0.031115854	*	-0.817907379
Q8TDL5	protein_abundance	Febrile Controls	Healthy Controls	30	35	-2.730674894	39.10121656	0.00943	0.031115854	*	-0.833979524
P08236.2	protein_abundance	Febrile Controls	Healthy Controls	29	34	-3.123609658	59.38303651	0.00276	0.011067327	*	-0.838589345
O14793	protein_abundance	Febrile Controls	Healthy Controls	30	35	-2.60906732	38.31921164	0.0129	0.039281955	*	-0.905749048
P35555	protein_abundance	Febrile Controls	Healthy Controls	29	34	-2.523693755	60.89624239	0.0142	0.042131868	*	-1.080106262
Q9C0B1	protein_abundance	Febrile Controls	Healthy Controls	29	34	-2.885829414	58.01673319	0.00547	0.019518502	*	-1.142524684
P04278	protein_abundance	Febrile Controls	Healthy Controls	29	34	-3.070166646	54.18121518	0.00334	0.012944498	*	-1.177646287
A0A1W2PQ73	protein_abundance	Febrile Controls	Healthy Controls	29	34	-2.551925925	60.60470979	0.0133	0.040048327	*	-1.694060567
P12724	protein_abundance	Febrile Controls	Healthy Controls	30	35	3.309590128	56.01540508	0.00164	0.00738	**	1.98323619
P07478	protein_abundance	Febrile Controls	Healthy Controls	30	35	3.847377526	29.83089807	0.000584	0.0031536	**	1.932437143
P53621.2	protein_abundance	Febrile Controls	Healthy Controls	29	34	3.390022827	60.9932537	0.00123	0.00575896	**	1.659499778
P41218	protein_abundance	Febrile Controls	Healthy Controls	30	35	3.395325863	61.82371613	0.0012	0.005651163	**	1.655008571
NTproBNP	protein_abundance	Febrile Controls	Healthy Controls	30	35	3.396622888	31.88689058	0.00184	0.00792766	**	1.611430476
P20160	protein_abundance	Febrile Controls	Healthy Controls	30	35	3.645868047	58.27070977	0.00057	0.003098658	**	1.59583381
P23141	protein_abundance	Febrile Controls	Healthy Controls	30	35	3.830288566	34.61817296	0.000515	0.002908125	**	1.487090952
P02778	protein_abundance	Febrile Controls	Healthy Controls	30	35	3.87979074	35.7681532	0.000431	0.002529783	**	1.473661238
P22301	protein_abundance	Febrile Controls	Healthy Controls	30	35	3.909739928	34.06184837	0.000418	0.002489559	**	1.454863381
O75475	protein_abundance	Febrile Controls	Healthy Controls	30	34	3.782980118	58.35724178	0.000367	0.002218433	**	1.439973824
P14555	protein_abundance	Febrile Controls	Healthy Controls	30	35	3.42076504	39.03260583	0.00148	0.006734831	**	1.412900476
P01241	protein_abundance	Febrile Controls	Healthy Controls	30	35	3.293939536	61.70948438	0.00164	0.00738	**	1.40500619
Q06141	protein_abundance	Febrile Controls	Healthy Controls	30	35	3.316734226	30.74657107	0.00235	0.009613636	**	1.36322381
P22301.1	protein_abundance	Febrile Controls	Healthy Controls	30	34	3.697697109	34.34118066	0.000755	0.003945484	**	1.352694667
P15086	protein_abundance	Febrile Controls	Healthy Controls	30	35	3.383837467	31.28687778	0.00194	0.008267876	**	1.307637619
P00797	protein_abundance	Febrile Controls	Healthy Controls	30	35	4.01376874	32.41694815	0.000331	0.002015865	**	1.223955238
P01033	protein_abundance	Febrile Controls	Healthy Controls	30	35	4.238468293	32.9126202	0.000171	0.001117016	**	1.11038381
Q9NWQ8	protein_abundance	Febrile Controls	Healthy Controls	30	35	3.717021915	58.92232774	0.000451	0.002628129	**	1.097375238
O95183	protein_abundance	Febrile Controls	Healthy Controls	30	35	4.228691141	31.75356803	0.000186	0.001202143	**	1.081269524
P80188	protein_abundance	Febrile Controls	Healthy Controls	30	35	4.073349757	50.60141206	0.000163	0.001073415	**	1.07184381
P0DOY3	protein_abundance	Febrile Controls	Healthy Controls	29	34	3.387936506	60.00316038	0.00125	0.005818966	**	1.058673488
O94992	protein_abundance	Febrile Controls	Healthy Controls	30	34	3.265529913	61.73038083	0.00179	0.007795161	**	1.035301863
Q16552	protein_abundance	Febrile Controls	Healthy Controls	30	35	3.679518083	35.68691552	0.000766	0.003977308	**	1.008045667
P09668	protein_abundance	Febrile Controls	Healthy Controls	30	35	3.598648891	44.56582008	0.000799	0.004044938	**	0.852529524
P00738	protein_abundance	Febrile Controls	Healthy Controls	29	34	3.979024179	45.20215503	0.000248	0.001545231	**	0.817825823
Q9NY25	protein_abundance	Febrile Controls	Healthy Controls	30	35	3.782630032	37.16993652	0.000547	0.003045822	**	0.815680476
Q9BXN2	protein_abundance	Febrile Controls	Healthy Controls	30	34	3.528733534	57.13637095	0.000832	0.004109268	**	0.756664098
P13236	protein_abundance	Febrile Controls	Healthy Controls	30	35	3.28529991	51.43449782	0.00184	0.00792766	**	0.749488905
P09237	protein_abundance	Febrile Controls	Healthy Controls	30	35	4.102232166	35.63969325	0.000226	0.001430156	**	0.74440619
P19022	protein_abundance	Febrile Controls	Healthy Controls	30	35	3.723122072	43.21393064	0.000565	0.00309223	**	0.72071
Q16663	protein_abundance	Febrile Controls	Healthy Controls	30	35	3.38467486	46.14884006	0.00146	0.006719318	**	0.709760952
Q13007	protein_abundance	Febrile Controls	Healthy Controls	30	35	3.640432312	42.04889291	0.00074	0.003917647	**	0.652716333
Q06033	protein_abundance	Febrile Controls	Healthy Controls	30	35	3.49842733	44.91323311	0.00107	0.005098235	**	0.632331429
Q92692	protein_abundance	Febrile Controls	Healthy Controls	30	35	3.431079234	37.71134197	0.00147	0.006727119	**	0.602486667
Q16627	protein_abundance	Febrile Controls	Healthy Controls	30	35	3.508953787	51.22851154	0.000947	0.004593234	**	0.517358095
P02748	protein_abundance	Febrile Controls	Healthy Controls	29	34	3.595746996	37.40641428	0.00093	0.004537952	**	0.503705941
P17676	protein_abundance	Febrile Controls	Healthy Controls	30	35	3.326506557	48.0754546	0.00169	0.007521429	**	0.458892381
Q6UXB4	protein_abundance	Febrile Controls	Healthy Controls	30	34	3.61457633	43.90883164	0.000771	0.003977771	**	0.455521765
P13686	protein_abundance	Febrile Controls	Healthy Controls	30	35	3.316730098	39.20910055	0.00197	0.008267876	**	0.421117619
Q13261	protein_abundance	Febrile Controls	Healthy Controls	30	35	3.787783444	38.74612187	0.000517	0.002908125	**	0.409999
Q5T4W7	protein_abundance	Febrile Controls	Healthy Controls	30	35	3.885689953	55.01063074	0.000276	0.001693636	**	0.31603581
P42702	protein_abundance	Febrile Controls	Healthy Controls	30	35	3.248141791	52.07908158	0.00204	0.008473846	**	0.292610238
Q14515	protein_abundance	Febrile Controls	Healthy Controls	30	35	-3.502562851	58.08406216	0.000893	0.004383818	**	-0.358575714
P20783	protein_abundance	Febrile Controls	Healthy Controls	30	35	-3.20624378	48.64869312	0.00238	0.009687437	**	-0.388324667
P32942	protein_abundance	Febrile Controls	Healthy Controls	30	35	-3.723984107	43.48277623	0.000561	0.003091224	**	-0.389632857
Q13822	protein_abundance	Febrile Controls	Healthy Controls	30	35	-3.38579754	49.02342676	0.00141	0.006526286	**	-0.428511429
Q13444	protein_abundance	Febrile Controls	Healthy Controls	30	35	-3.755912104	47.96549918	0.000468	0.002707714	**	-0.466512857
P51884	protein_abundance	Febrile Controls	Healthy Controls	29	34	-3.565977784	57.42125322	0.000739	0.003917647	**	-0.491682147
P02746	protein_abundance	Febrile Controls	Healthy Controls	29	34	-3.54298948	54.54364214	0.00082	0.004074847	**	-0.493126769
Q9NPY3	protein_abundance	Febrile Controls	Healthy Controls	30	35	-3.292666263	44.02083845	0.00196	0.008267876	**	-0.502181905
P02751.1	protein_abundance	Febrile Controls	Healthy Controls	29	34	-3.237393732	57.56093506	0.002	0.008350515	**	-0.503237925
Q13508	protein_abundance	Febrile Controls	Healthy Controls	30	35	-3.592371388	44.71897275	0.000811	0.004055	**	-0.51717619
Q16610	protein_abundance	Febrile Controls	Healthy Controls	29	34	-3.725030632	47.60583483	0.000517	0.002908125	**	-0.527029281
Q9UM47	protein_abundance	Febrile Controls	Healthy Controls	30	35	-3.639179579	43.3389946	0.000724	0.003883709	**	-0.54250381
P06276	protein_abundance	Febrile Controls	Healthy Controls	29	34	-3.198126021	59.57983784	0.00222	0.00917449	**	-0.544428613
P03952	protein_abundance	Febrile Controls	Healthy Controls	29	34	-3.55212111	54.33056151	0.000799	0.004044938	**	-0.54812556
P58499	protein_abundance	Febrile Controls	Healthy Controls	30	34	-3.304489621	43.02028476	0.00192	0.008228571	**	-0.557424333
P01008	protein_abundance	Febrile Controls	Healthy Controls	29	34	-3.530059466	60.09165416	0.000804	0.004044969	**	-0.559443973
P16112	protein_abundance	Febrile Controls	Healthy Controls	30	35	-4.19370838	37.57202806	0.000161	0.001068934	**	-0.565169048
Q05086.2	protein_abundance	Febrile Controls	Healthy Controls	29	34	-3.475244697	52.64330021	0.00103	0.004936686	**	-0.617298762
Q15166	protein_abundance	Febrile Controls	Healthy Controls	29	34	-3.278465593	60.98526273	0.00173	0.007615761	**	-0.630190897
P05154	protein_abundance	Febrile Controls	Healthy Controls	29	34	-3.432269543	55.08780155	0.00114	0.0054	**	-0.646007349
Q96LA6	protein_abundance	Febrile Controls	Healthy Controls	30	35	-3.675237391	53.73222055	0.000549	0.003045822	**	-0.651005714
P02769	protein_abundance	Febrile Controls	Healthy Controls	29	34	-3.522545776	44.37610216	0.001	0.004821429	**	-0.662071944
P11597	protein_abundance	Febrile Controls	Healthy Controls	29	34	-3.2836073	57.31239979	0.00175	0.007662162	**	-0.686844983
P12259	protein_abundance	Febrile Controls	Healthy Controls	29	34	-3.245297582	57.08376327	0.00196	0.008267876	**	-0.694836419
P06727	protein_abundance	Febrile Controls	Healthy Controls	29	34	-4.117481591	47.66090834	0.000151	0.001017521	**	-0.694961328
O95502	protein_abundance	Febrile Controls	Healthy Controls	30	35	-3.776857955	58.53901556	0.000374	0.002244	**	-0.699142857
P21333.2	protein_abundance	Febrile Controls	Healthy Controls	29	34	-3.289525768	57.66203525	0.00171	0.007568852	**	-0.704899222
P55285	protein_abundance	Febrile Controls	Healthy Controls	30	35	-3.652221574	39.96908361	0.000746	0.003923766	**	-0.708088095
P05546	protein_abundance	Febrile Controls	Healthy Controls	29	34	-3.55212062	55.81544644	0.000785	0.004024367	**	-0.738142823
O00533.2	protein_abundance	Febrile Controls	Healthy Controls	29	34	-3.898670129	58.87374469	0.00025	0.001545802	**	-0.742984822
Q9BQR3.x	protein_abundance	Febrile Controls	Healthy Controls	30	35	-3.820592877	43.01711599	0.000423	0.002500949	**	-0.747179048
P43251.2	protein_abundance	Febrile Controls	Healthy Controls	29	34	-3.928736285	57.17168803	0.000233	0.001463023	**	-0.997935748
Q6UXB8	protein_abundance	Febrile Controls	Healthy Controls	29	34	-4.162233768	42.23316712	0.000152	0.001017521	**	-1.00910871
Q9NRK6	protein_abundance	Febrile Controls	Healthy Controls	29	34	-3.681678995	59.42837004	0.000502	0.00288383	**	-1.204273891
P29622	protein_abundance	Febrile Controls	Healthy Controls	29	34	-3.28906309	60.97949777	0.00167	0.007473481	**	-1.235867046
Q99453	protein_abundance	Febrile Controls	Healthy Controls	29	34	-3.984619286	59.58286031	0.000187	0.001202143	**	-1.316269554
Q5VZK9.2	protein_abundance	Febrile Controls	Healthy Controls	29	34	-3.978095406	57.6198646	0.000196	0.001250079	**	-1.367095013
P13501	protein_abundance	Febrile Controls	Healthy Controls	30	35	-3.241905398	42.18115052	0.00232	0.009539086	**	-1.508437143
P10145.x	protein_abundance	Febrile Controls	Healthy Controls	30	35	4.892453284	34.98132049	2.22E-05	0.000219293	***	2.419292095
P80098	protein_abundance	Febrile Controls	Healthy Controls	30	35	4.952681287	31.96722684	2.29E-05	0.000223482	***	2.219219095
P08727	protein_abundance	Febrile Controls	Healthy Controls	30	34	4.82728607	35.82762056	2.57E-05	0.000235719	***	2.04907
P15085	protein_abundance	Febrile Controls	Healthy Controls	30	35	4.595692802	31.12209513	6.77E-05	0.000522257	***	1.788823333
P25815	protein_abundance	Febrile Controls	Healthy Controls	30	35	4.835906411	47.53509621	1.43E-05	0.000152408	***	1.785160476
O95544	protein_abundance	Febrile Controls	Healthy Controls	30	35	4.688244702	51.12933534	2.08E-05	0.000216	***	1.763281905
P18827	protein_abundance	Febrile Controls	Healthy Controls	30	35	5.106364091	35.35866639	1.13E-05	0.000127125	***	1.683224762
P15514	protein_abundance	Febrile Controls	Healthy Controls	30	34	4.988935325	31.12677044	2.19E-05	0.000219	***	1.655422137
P21549	protein_abundance	Febrile Controls	Healthy Controls	30	35	4.284237478	38.32241632	0.000119	0.000838174	***	1.608067143
Q9P0M4	protein_abundance	Febrile Controls	Healthy Controls	30	35	5.067116708	36.02882017	1.22E-05	0.000134635	***	1.578286857
Q03154	protein_abundance	Febrile Controls	Healthy Controls	30	35	4.73373155	45.45231904	2.18E-05	0.000219	***	1.530595714
P31997	protein_abundance	Febrile Controls	Healthy Controls	30	35	4.807037297	60.4251854	1.05E-05	0.000119789	***	1.449979048
P36222	protein_abundance	Febrile Controls	Healthy Controls	30	35	4.365655068	35.79262622	0.000103	0.000744911	***	1.440937143
P03956	protein_abundance	Febrile Controls	Healthy Controls	30	35	4.158339794	54.0668365	0.000115	0.000817105	***	1.327392143
Q9BYF1	protein_abundance	Febrile Controls	Healthy Controls	30	35	5.124426388	32.43690928	1.34E-05	0.00014472	***	1.260019524
P18065	protein_abundance	Febrile Controls	Healthy Controls	30	35	4.512229085	43.89642234	4.75E-05	0.000388636	***	1.249629524
P10147	protein_abundance	Febrile Controls	Healthy Controls	30	35	4.628832784	40.68900146	3.72E-05	0.000320553	***	1.197533524
P07711	protein_abundance	Febrile Controls	Healthy Controls	30	35	4.918012294	31.70512899	2.58E-05	0.000235719	***	1.179887619
Q9UQV4	protein_abundance	Febrile Controls	Healthy Controls	30	34	4.532101687	35.36675361	6.41E-05	0.000509029	***	1.167244569
P08571.x	protein_abundance	Febrile Controls	Healthy Controls	30	35	4.341598184	35.13565715	0.000114	0.000817105	***	1.096098095
Q07065	protein_abundance	Febrile Controls	Healthy Controls	30	34	4.336819434	33.89418621	0.000123	0.000858879	***	1.015981529
P15907	protein_abundance	Febrile Controls	Healthy Controls	30	35	4.348908778	37.30880263	0.000102	0.000744324	***	1.002285714
P07339	protein_abundance	Febrile Controls	Healthy Controls	30	35	4.506588927	34.04578032	7.40E-05	0.000555	***	0.974044286
P01135	protein_abundance	Febrile Controls	Healthy Controls	30	35	4.534830084	35.95025768	6.18E-05	0.000495624	***	0.879060286
P14543	protein_abundance	Febrile Controls	Healthy Controls	30	35	4.401523622	44.14129557	6.73E-05	0.000522257	***	0.866530476
P01589	protein_abundance	Febrile Controls	Healthy Controls	30	35	4.411214492	46.03165856	6.14E-05	0.000495624	***	0.843921429
P24821	protein_abundance	Febrile Controls	Healthy Controls	30	35	4.219536188	41.60821648	0.000129	0.000892373	***	0.774730476
Q9GZM7	protein_abundance	Febrile Controls	Healthy Controls	30	35	4.235250112	39.91507828	0.00013	0.000892373	***	0.685111905
Q9NP99	protein_abundance	Febrile Controls	Healthy Controls	30	34	4.637778924	50.43431264	2.53E-05	0.000235719	***	0.656053412
P46531	protein_abundance	Febrile Controls	Healthy Controls	30	35	-4.708442438	43.23160645	2.59E-05	0.000235719	***	-0.384328095
P17813	protein_abundance	Febrile Controls	Healthy Controls	30	35	-4.305628531	42.74608123	9.54E-05	0.000702491	***	-0.389670952
Q5VY43	protein_abundance	Febrile Controls	Healthy Controls	30	35	-4.629418093	54.29478167	2.32E-05	0.000223714	***	-0.447419048
P02765	protein_abundance	Febrile Controls	Healthy Controls	29	34	-4.642540373	45.2978138	2.96E-05	0.000263473	***	-0.460269823
P19827	protein_abundance	Febrile Controls	Healthy Controls	29	34	-4.07613444	57.36788999	0.000143	0.000973361	***	-0.475717193
Q13332	protein_abundance	Febrile Controls	Healthy Controls	30	35	-5.026070851	37.90015944	1.23E-05	0.000134635	***	-0.496514762
P55808	protein_abundance	Febrile Controls	Healthy Controls	30	35	-4.298403946	49.5259354	8.04E-05	0.000597468	***	-0.525706667
P13591	protein_abundance	Febrile Controls	Healthy Controls	30	35	-4.781177611	49.66368699	1.59E-05	0.00016726	***	-0.53939381
O75882.2	protein_abundance	Febrile Controls	Healthy Controls	29	34	-4.463589809	57.01025807	3.86E-05	0.000325688	***	-0.647035687
Q96PD5	protein_abundance	Febrile Controls	Healthy Controls	29	34	-4.271327593	60.04916713	7.03E-05	0.000537198	***	-0.674366362
O95445.x	protein_abundance	Febrile Controls	Healthy Controls	30	35	-4.647460107	38.02057502	3.96E-05	0.00033068	***	-0.76960619
Q01973	protein_abundance	Febrile Controls	Healthy Controls	30	35	-4.72369442	37.48738283	3.22E-05	0.0002835	***	-0.851677143
P35443.x	protein_abundance	Febrile Controls	Healthy Controls	30	35	-4.421509546	42.35042588	6.71E-05	0.000522257	***	-0.932129048
P01222	protein_abundance	Febrile Controls	Healthy Controls	30	35	-4.528767957	50.82360677	3.61E-05	0.000314419	***	-0.998470476
P05452	protein_abundance	Febrile Controls	Healthy Controls	29	34	-4.648524126	54.76336597	2.15E-05	0.000219	***	-1.023956881
Q8WTT0	protein_abundance	Febrile Controls	Healthy Controls	30	34	-4.837299726	34.20220341	2.75E-05	0.0002475	***	-1.045778157
P17936	protein_abundance	Febrile Controls	Healthy Controls	30	35	-5.054176935	40.3090202	9.79E-06	0.000114926	***	-1.07725
P49908	protein_abundance	Febrile Controls	Healthy Controls	29	34	-4.593166928	58.92255184	2.35E-05	0.000223941	***	-1.158401899
P15924	protein_abundance	Febrile Controls	Healthy Controls	29	34	-4.837869563	56.50507495	1.05E-05	0.000119789	***	-1.160639771
P00488	protein_abundance	Febrile Controls	Healthy Controls	29	34	-4.478856501	52.8337354	4.05E-05	0.000334745	***	-1.163116196
Q9UGM5.x	protein_abundance	Febrile Controls	Healthy Controls	30	35	-4.53054811	33.03338893	7.29E-05	0.00055186	***	-1.181941429
P17480.2	protein_abundance	Febrile Controls	Healthy Controls	29	34	-4.447552515	60.76494346	3.76E-05	0.000320589	***	-1.250053612
Q9NSA1	protein_abundance	Febrile Controls	Healthy Controls	30	35	6.549756119	34.63988333	1.54E-07	4.46E-06	****	3.960681524
P05231.x	protein_abundance	Febrile Controls	Healthy Controls	30	35	6.949544672	30.8354873	8.76E-08	2.73E-06	****	3.651768
P05231.1	protein_abundance	Febrile Controls	Healthy Controls	30	34	6.431021036	30.66202713	3.81E-07	9.64E-06	****	3.371883627
P80511	protein_abundance	Febrile Controls	Healthy Controls	30	35	8.88970476	38.68839745	6.90E-11	7.04E-09	****	2.880247905
P98175.5	protein_abundance	Febrile Controls	Healthy Controls	29	34	5.567189763	60.95890551	6.16E-07	1.35E-05	****	2.713554995
Q99988	protein_abundance	Febrile Controls	Healthy Controls	30	35	6.044759701	29.5267709	1.31E-06	2.36E-05	****	2.656347619
P0DJI8	protein_abundance	Febrile Controls	Healthy Controls	29	34	5.135973419	60.25793873	3.18E-06	4.98E-05	****	2.354622891
P13725	protein_abundance	Febrile Controls	Healthy Controls	30	35	6.266645401	51.17884772	7.72E-08	2.50E-06	****	2.076733714
Q01638	protein_abundance	Febrile Controls	Healthy Controls	30	35	5.866425742	32.75359298	1.47E-06	2.59E-05	****	1.94832619
P24158	protein_abundance	Febrile Controls	Healthy Controls	30	35	5.086677482	57.64639244	4.15E-06	5.90E-05	****	1.794369524
P59665	protein_abundance	Febrile Controls	Healthy Controls	30	35	5.115060761	56.12122059	3.94E-06	5.74E-05	****	1.771568571
Q9HD89	protein_abundance	Febrile Controls	Healthy Controls	30	35	5.121437197	43.17546091	6.73E-06	8.52E-05	****	1.696834286
P18428.x	protein_abundance	Febrile Controls	Healthy Controls	30	35	5.695580637	36.99061184	1.62E-06	2.79E-05	****	1.548947143
P14210	protein_abundance	Febrile Controls	Healthy Controls	30	35	5.983028339	35.26396862	7.90E-07	1.68E-05	****	1.457561524
Q8WXI8	protein_abundance	Febrile Controls	Healthy Controls	30	34	5.107801713	48.14903959	5.54E-06	7.48E-05	****	1.442497294
P09238	protein_abundance	Febrile Controls	Healthy Controls	30	35	5.08534219	44.59937252	7.06E-06	8.71E-05	****	1.388967381
O43557	protein_abundance	Febrile Controls	Healthy Controls	30	35	5.176034761	62.88564786	2.53E-06	4.10E-05	****	1.343944095
Q8NHJ6	protein_abundance	Febrile Controls	Healthy Controls	30	34	6.418567138	33.76526515	2.55E-07	7.12E-06	****	1.222724098
P55773	protein_abundance	Febrile Controls	Healthy Controls	30	35	6.576050611	51.52664583	2.44E-08	1.04E-06	****	1.203347286
P02763	protein_abundance	Febrile Controls	Healthy Controls	29	34	6.290267033	59.89934664	4.03E-08	1.48E-06	****	1.178911147
Q9H5V8	protein_abundance	Febrile Controls	Healthy Controls	30	35	5.668882331	37.55465979	1.68E-06	2.84E-05	****	1.152536762
P15692	protein_abundance	Febrile Controls	Healthy Controls	30	35	5.558850384	49.98841231	1.05E-06	1.98E-05	****	1.067418381
Q13478	protein_abundance	Febrile Controls	Healthy Controls	30	35	6.156356946	40.39270104	2.74E-07	7.40E-06	****	1.004040667
Q9BUD6	protein_abundance	Febrile Controls	Healthy Controls	30	35	5.268209431	38.04361583	5.71E-06	7.58E-05	****	1.00134381
Q9NZQ7	protein_abundance	Febrile Controls	Healthy Controls	30	35	5.237296002	41.16164281	5.16E-06	7.08E-05	****	0.893538
P02750	protein_abundance	Febrile Controls	Healthy Controls	29	34	5.906354422	43.52214643	4.80E-07	1.11E-05	****	0.885330636
Q6EIG7	protein_abundance	Febrile Controls	Healthy Controls	30	34	5.14086152	53.43755565	3.97E-06	5.74E-05	****	0.802615627
A6NI73	protein_abundance	Febrile Controls	Healthy Controls	30	35	5.560269103	46.45057485	1.28E-06	2.36E-05	****	0.779940952
P09603	protein_abundance	Febrile Controls	Healthy Controls	30	35	5.334283702	41.91783327	3.59E-06	5.49E-05	****	0.537024524
Q06418	protein_abundance	Febrile Controls	Healthy Controls	30	35	-4.982651584	50.4101901	7.77E-06	9.39E-05	****	-0.566309048
Q92823	protein_abundance	Febrile Controls	Healthy Controls	30	35	-5.26159353	48.54437182	3.20E-06	4.98E-05	****	-0.568826667
P00533	protein_abundance	Febrile Controls	Healthy Controls	30	35	-6.60398113	43.69914924	4.50E-08	1.58E-06	****	-0.603255714
O00533	protein_abundance	Febrile Controls	Healthy Controls	30	35	-5.478569794	57.01476627	1.01E-06	1.95E-05	****	-0.633578571
Q76LX8	protein_abundance	Febrile Controls	Healthy Controls	30	35	-5.280498287	41.73025463	4.33E-06	6.05E-05	****	-0.673624286
Q16853	protein_abundance	Febrile Controls	Healthy Controls	30	35	-6.496928902	50.48425067	3.53E-08	1.43E-06	****	-0.69672619
Q14956	protein_abundance	Febrile Controls	Healthy Controls	30	35	-5.999411801	39.45618014	4.97E-07	1.12E-05	****	-0.720124762
P43121	protein_abundance	Febrile Controls	Healthy Controls	30	35	-6.561648152	52.38760585	2.40E-08	1.04E-06	****	-0.724808571
P10721	protein_abundance	Febrile Controls	Healthy Controls	30	35	-6.802788119	47.53124245	1.54E-08	7.80E-07	****	-0.774487619
Q15113	protein_abundance	Febrile Controls	Healthy Controls	30	35	-5.589910308	51.90061841	8.53E-07	1.77E-05	****	-0.792167619
P33151.x	protein_abundance	Febrile Controls	Healthy Controls	30	35	-6.536496201	47.56012957	3.93E-08	1.48E-06	****	-0.800289524
P27487	protein_abundance	Febrile Controls	Healthy Controls	30	35	-6.764860606	46.19847958	2.01E-08	9.58E-07	****	-0.813300952
P05556	protein_abundance	Febrile Controls	Healthy Controls	30	35	-8.568174	45.80546366	4.51E-11	7.04E-09	****	-0.834714286
P22105.1	protein_abundance	Febrile Controls	Healthy Controls	29	34	-4.904325085	56.14091125	8.39E-06	9.99E-05	****	-0.845697978
O43508	protein_abundance	Febrile Controls	Healthy Controls	30	35	-6.162879104	47.9739358	1.42E-07	4.26E-06	****	-0.854250429
P04196	protein_abundance	Febrile Controls	Healthy Controls	29	34	-6.934755603	52.15880468	6.20E-09	3.86E-07	****	-0.88912275
P30203	protein_abundance	Febrile Controls	Healthy Controls	30	35	-4.959166297	61.98349768	5.81E-06	7.59E-05	****	-0.902338429
Q07507	protein_abundance	Febrile Controls	Healthy Controls	30	35	-5.194887464	38.22770551	7.10E-06	8.71E-05	****	-0.92063381
Q9BWV1	protein_abundance	Febrile Controls	Healthy Controls	30	35	-5.940464382	35.51882416	8.76E-07	1.77E-05	****	-0.94264
P06858	protein_abundance	Febrile Controls	Healthy Controls	30	35	-5.332006236	41.69707852	3.67E-06	5.51E-05	****	-0.995471429
P05107	protein_abundance	Febrile Controls	Healthy Controls	30	35	-6.374574337	46.28909642	7.73E-08	2.50E-06	****	-0.996018095
Q16620	protein_abundance	Febrile Controls	Healthy Controls	30	35	-8.275137459	50.44129962	5.87E-11	7.04E-09	****	-1.004144286
P80108	protein_abundance	Febrile Controls	Healthy Controls	29	34	-5.720797033	59.14202262	3.72E-07	9.64E-06	****	-1.006599427
P06396	protein_abundance	Febrile Controls	Healthy Controls	29	34	-6.525063418	60.62282552	1.54E-08	7.80E-07	****	-1.042632204
Q8IZP9	protein_abundance	Febrile Controls	Healthy Controls	30	35	-6.013299455	40.48181073	4.34E-07	1.07E-05	****	-1.057895714
Q12884	protein_abundance	Febrile Controls	Healthy Controls	30	35	-7.831122628	40.3514936	1.26E-09	1.02E-07	****	-1.099366667
Q9NQ79	protein_abundance	Febrile Controls	Healthy Controls	30	35	-7.263311663	43.24852013	5.19E-09	3.50E-07	****	-1.12791619
P55058.x	protein_abundance	Febrile Controls	Healthy Controls	30	35	-5.86159557	45.61819539	4.79E-07	1.11E-05	****	-1.136497619
Q12860	protein_abundance	Febrile Controls	Healthy Controls	30	35	-9.703457894	44.57938803	1.46E-12	1.18E-09	****	-1.15895381
P35858.2	protein_abundance	Febrile Controls	Healthy Controls	29	34	-4.92927657	60.99602311	6.66E-06	8.52E-05	****	-1.202914753
O14788	protein_abundance	Febrile Controls	Healthy Controls	30	35	-5.720741083	34.98321822	1.81E-06	2.99E-05	****	-1.27539
P49747.x	protein_abundance	Febrile Controls	Healthy Controls	30	35	-7.744712173	38.90786203	2.11E-09	1.55E-07	****	-1.311181429
P21583.x	protein_abundance	Febrile Controls	Healthy Controls	30	35	-8.779151411	41.50033509	5.22E-11	7.04E-09	****	-1.354471333
Q12864	protein_abundance	Febrile Controls	Healthy Controls	30	35	-7.976320443	62.95794323	3.94E-11	7.04E-09	****	-1.359585714
P27352	protein_abundance	Febrile Controls	Healthy Controls	30	35	-5.647239328	47.19434579	9.06E-07	1.79E-05	****	-1.366313333
P20023	protein_abundance	Febrile Controls	Healthy Controls	30	35	-7.033966063	42.00229089	1.30E-08	7.52E-07	****	-1.429902857
Q9UKX5	protein_abundance	Febrile Controls	Healthy Controls	30	34	-8.628390313	42.429784	6.95E-11	7.04E-09	****	-1.523564392
Q9UK05	protein_abundance	Febrile Controls	Healthy Controls	30	35	-7.970080497	49.3530854	2.02E-10	1.82E-08	****	-1.584018571
P48745	protein_abundance	Febrile Controls	Healthy Controls	30	35	-8.961818785	45.07726912	1.41E-11	5.71E-09	****	-1.867166667
Q09666	protein_abundance	Febrile Controls	Healthy Controls	29	34	2.058369549	58.83753234	0.044	0.100394366	ns	1.324179938
P01579	protein_abundance	Febrile Controls	Healthy Controls	30	35	2.128593709	36.11821887	0.0402	0.093532951	ns	1.139275905
P08263	protein_abundance	Febrile Controls	Healthy Controls	30	35	2.160750885	37.94414983	0.0371	0.089147929	ns	1.119005238
Q9GZV9	protein_abundance	Febrile Controls	Healthy Controls	30	35	2.387179054	31.54570691	0.0231	0.062578595	ns	1.107144143
P08833	protein_abundance	Febrile Controls	Healthy Controls	30	35	1.943105239	50.57064591	0.0576	0.123428571	ns	1.058588095
Q9UPN3	protein_abundance	Febrile Controls	Healthy Controls	29	34	2.210664922	52.19682164	0.0315	0.078993808	ns	0.879512303
P19971	protein_abundance	Febrile Controls	Healthy Controls	30	35	2.044335546	55.11203317	0.0457	0.103111421	ns	0.873134762
P06702	protein_abundance	Febrile Controls	Healthy Controls	29	34	2.01379196	49.24065904	0.0495	0.10954918	ns	0.86733828
Q6ZRV2	protein_abundance	Febrile Controls	Healthy Controls	29	34	2.202150003	50.42593975	0.0323	0.08075	ns	0.859734091
Q9NTI5.2	protein_abundance	Febrile Controls	Healthy Controls	29	34	1.40971081	58.67085633	0.164	0.279663158	ns	0.856616068
P00761	protein_abundance	Febrile Controls	Healthy Controls	29	34	2.263256155	60.99256258	0.0272	0.069942857	ns	0.83945397
P05451	protein_abundance	Febrile Controls	Healthy Controls	30	35	1.981088281	31.02521371	0.0565	0.12204	ns	0.836924286
Q13231	protein_abundance	Febrile Controls	Healthy Controls	30	35	2.276076627	56.38296009	0.0267	0.069317308	ns	0.828412857
A0A0B4J1V0	protein_abundance	Febrile Controls	Healthy Controls	29	34	2.175065785	51.16641147	0.0343	0.084171687	ns	0.820734571
Q04637	protein_abundance	Febrile Controls	Healthy Controls	30	34	2.077092316	61.91299321	0.0419	0.096417614	ns	0.807934471
P21964	protein_abundance	Febrile Controls	Healthy Controls	30	35	2.165359673	58.78212168	0.0344	0.084171687	ns	0.807328095
O14625	protein_abundance	Febrile Controls	Healthy Controls	30	35	2.12327916	38.25257389	0.0403	0.093532951	ns	0.80022781
P16455	protein_abundance	Febrile Controls	Healthy Controls	30	34	1.924922708	61.58074147	0.0589	0.12555	ns	0.798787314
O95786	protein_abundance	Febrile Controls	Healthy Controls	30	34	2.034518592	61.44225861	0.0462	0.103375691	ns	0.795903824
P08319	protein_abundance	Febrile Controls	Healthy Controls	30	35	1.792209249	54.48186808	0.0787	0.158	ns	0.794766667
Q9GZT9	protein_abundance	Febrile Controls	Healthy Controls	30	34	2.188146401	60.44426192	0.0325	0.081	ns	0.771397529
P15090	protein_abundance	Febrile Controls	Healthy Controls	30	35	2.06230658	33.6105393	0.047	0.104876033	ns	0.745144762
Q92496.2	protein_abundance	Febrile Controls	Healthy Controls	29	34	2.251164323	60.38622903	0.028	0.071772152	ns	0.742064335
Q05516	protein_abundance	Febrile Controls	Healthy Controls	30	34	2.329025031	60.88710269	0.0232	0.06264	ns	0.741332667
P05109	protein_abundance	Febrile Controls	Healthy Controls	29	34	1.598709118	49.82891839	0.116	0.215011442	ns	0.738382512
Q06830	protein_abundance	Febrile Controls	Healthy Controls	30	34	1.934618817	55.55651172	0.0581	0.124171504	ns	0.732996706
A0A0A0MRZ8	protein_abundance	Febrile Controls	Healthy Controls	29	34	1.750833693	52.77551261	0.0858	0.169507317	ns	0.726217937
P50135	protein_abundance	Febrile Controls	Healthy Controls	30	34	1.950591468	43.74328602	0.0575	0.123428571	ns	0.72449998
P78380	protein_abundance	Febrile Controls	Healthy Controls	30	35	2.11547089	60.69793548	0.0385	0.09065407	ns	0.710894286
Q8IXJ6	protein_abundance	Febrile Controls	Healthy Controls	30	35	1.632996871	62.45540237	0.108	0.204871194	ns	0.710569095
P01700	protein_abundance	Febrile Controls	Healthy Controls	29	34	2.323930941	57.75440849	0.0237	0.063356436	ns	0.695610629
P14317	protein_abundance	Febrile Controls	Healthy Controls	30	34	2.098846947	61.79390692	0.0399	0.093138329	ns	0.690000608
Q9H773	protein_abundance	Febrile Controls	Healthy Controls	30	35	2.447095794	40.98301733	0.0188	0.051972696	ns	0.653406667
Q59H18.1	protein_abundance	Febrile Controls	Healthy Controls	29	34	1.394931864	60.96847991	0.168	0.284686192	ns	0.644572184
Q9UHD0	protein_abundance	Febrile Controls	Healthy Controls	30	35	2.292961986	44.87179615	0.0266	0.069279743	ns	0.634725238
P04054	protein_abundance	Febrile Controls	Healthy Controls	30	35	2.112124118	32.76344737	0.0424	0.097245763	ns	0.629405238
P78362	protein_abundance	Febrile Controls	Healthy Controls	30	34	1.503253143	61.82653782	0.138	0.243529412	ns	0.626974569
Q9UHL4	protein_abundance	Febrile Controls	Healthy Controls	30	35	2.288138395	62.50132853	0.0255	0.067721311	ns	0.609396667
P09093	protein_abundance	Febrile Controls	Healthy Controls	30	35	1.740377426	33.56144855	0.091	0.178043478	ns	0.602924762
Q16773	protein_abundance	Febrile Controls	Healthy Controls	30	35	1.536261242	51.23346512	0.131	0.234756637	ns	0.598746667
P19429	protein_abundance	Febrile Controls	Healthy Controls	30	35	1.50785609	35.16516021	0.141	0.246673866	ns	0.588641429
P16278	protein_abundance	Febrile Controls	Healthy Controls	30	34	2.121166504	61.96017479	0.0379	0.090291176	ns	0.584953588
P19957	protein_abundance	Febrile Controls	Healthy Controls	30	35	1.933681933	32.71372719	0.0618	0.129683938	ns	0.56761381
P05412	protein_abundance	Febrile Controls	Healthy Controls	30	34	1.734188103	60.71422809	0.088	0.173009709	ns	0.559601902
P07858	protein_abundance	Febrile Controls	Healthy Controls	30	35	1.537016587	34.24674673	0.133	0.237290749	ns	0.559510476
P21246	protein_abundance	Febrile Controls	Healthy Controls	30	35	1.590087605	46.99442245	0.119	0.220068493	ns	0.557753333
P07451	protein_abundance	Febrile Controls	Healthy Controls	30	35	1.875119061	37.47221162	0.0686	0.14175	ns	0.546717143
Q8WX77	protein_abundance	Febrile Controls	Healthy Controls	30	35	2.208541309	36.85277757	0.0335	0.08297561	ns	0.544164286
Q99731	protein_abundance	Febrile Controls	Healthy Controls	30	35	1.673872083	37.80452175	0.102	0.196247031	ns	0.536449
P51648.2	protein_abundance	Febrile Controls	Healthy Controls	29	34	1.422325271	54.90211065	0.161	0.275708245	ns	0.519536138
Q8NI22	protein_abundance	Febrile Controls	Healthy Controls	30	35	2.358677647	48.75572783	0.0224	0.060885906	ns	0.519106667
Q14790	protein_abundance	Febrile Controls	Healthy Controls	30	35	1.456812687	62.53225919	0.15	0.260729614	ns	0.516227
P02776	protein_abundance	Febrile Controls	Healthy Controls	29	34	1.5380445	52.12209165	0.13	0.234	ns	0.506769796
P01583	protein_abundance	Febrile Controls	Healthy Controls	30	35	1.784241307	35.85335943	0.0828	0.164779412	ns	0.50007681
P05121	protein_abundance	Febrile Controls	Healthy Controls	30	35	1.605073372	45.11669444	0.115	0.214631336	ns	0.498407143
P20718	protein_abundance	Febrile Controls	Healthy Controls	30	35	1.224450648	53.56211704	0.226	0.358238748	ns	0.494415714
A0A075B6K4	protein_abundance	Febrile Controls	Healthy Controls	29	34	1.249094306	58.79021161	0.217	0.34944334	ns	0.490571537
O95750	protein_abundance	Febrile Controls	Healthy Controls	30	35	1.45588347	45.81666046	0.152	0.263076923	ns	0.489898048
Q99549	protein_abundance	Febrile Controls	Healthy Controls	30	35	1.51664901	61.53588412	0.134	0.238549451	ns	0.486306667
Q07325	protein_abundance	Febrile Controls	Healthy Controls	30	35	1.517241899	40.74293311	0.137	0.242822757	ns	0.481309476
Q86U17	protein_abundance	Febrile Controls	Healthy Controls	30	35	1.907522097	60.68825106	0.0612	0.12909375	ns	0.480367619
P01130	protein_abundance	Febrile Controls	Healthy Controls	30	35	2.148315616	40.2523831	0.0378	0.090291176	ns	0.473583333
P01714	protein_abundance	Febrile Controls	Healthy Controls	29	34	1.603374706	43.58116536	0.116	0.215011442	ns	0.473133077
P01009	protein_abundance	Febrile Controls	Healthy Controls	29	34	2.174650413	53.31167583	0.0341	0.083954407	ns	0.466274653
Q9UKL0	protein_abundance	Febrile Controls	Healthy Controls	30	35	1.789992046	54.85748111	0.079	0.158	ns	0.465772381
P09467.x	protein_abundance	Febrile Controls	Healthy Controls	30	35	0.962550291	54.72126751	0.34	0.490035587	ns	0.453880952
P34913	protein_abundance	Febrile Controls	Healthy Controls	30	35	1.340391708	61.75051748	0.185	0.305193483	ns	0.446487143
Q86VB7	protein_abundance	Febrile Controls	Healthy Controls	30	35	2.030990952	38.23622007	0.0493	0.10954918	ns	0.44127
P01375.x	protein_abundance	Febrile Controls	Healthy Controls	30	35	2.123224516	47.43853803	0.039	0.091300578	ns	0.437716952
O75935.3	protein_abundance	Febrile Controls	Healthy Controls	29	34	1.230454246	59.34046208	0.223	0.354176471	ns	0.434466055
P30044	protein_abundance	Febrile Controls	Healthy Controls	30	34	1.080802436	61.62867186	0.284	0.428379888	ns	0.432856157
Q12968	protein_abundance	Febrile Controls	Healthy Controls	30	34	1.967737415	35.20727777	0.057	0.122792553	ns	0.430616647
Q9C035	protein_abundance	Febrile Controls	Healthy Controls	30	34	1.619786793	59.99817799	0.111	0.20958042	ns	0.428627353
P35754	protein_abundance	Febrile Controls	Healthy Controls	30	35	1.446961749	59.22857768	0.153	0.26424307	ns	0.42552
P41236	protein_abundance	Febrile Controls	Healthy Controls	30	35	1.171769747	62.41354341	0.246	0.383192308	ns	0.425042857
P09496	protein_abundance	Febrile Controls	Healthy Controls	30	35	1.513097097	62.45859525	0.135	0.239802632	ns	0.424853333
P09417	protein_abundance	Febrile Controls	Healthy Controls	30	35	1.650766526	49.12960561	0.105	0.200589623	ns	0.418567619
A0A0B4J1Y9	protein_abundance	Febrile Controls	Healthy Controls	29	34	2.121804229	53.20771874	0.0385	0.09065407	ns	0.41801984
P61626	protein_abundance	Febrile Controls	Healthy Controls	29	34	1.982902332	58.20471282	0.0521	0.114365854	ns	0.406963396
P35247	protein_abundance	Febrile Controls	Healthy Controls	30	35	1.339081504	43.7335271	0.187	0.307865854	ns	0.403848095
A1L4H1	protein_abundance	Febrile Controls	Healthy Controls	30	35	2.290900727	45.79247731	0.0266	0.069279743	ns	0.388642857
P02743	protein_abundance	Febrile Controls	Healthy Controls	29	34	1.897792755	50.57624457	0.0634	0.132015424	ns	0.385008076
P19474	protein_abundance	Febrile Controls	Healthy Controls	30	34	1.182879518	61.77284068	0.241	0.376853282	ns	0.383955549
P01591	protein_abundance	Febrile Controls	Healthy Controls	29	34	1.315837776	55.00028778	0.194	0.318097166	ns	0.381485861
P35527	protein_abundance	Febrile Controls	Healthy Controls	29	34	0.916109378	46.36138862	0.364	0.508344828	ns	0.37268042
Q9Y2J8	protein_abundance	Febrile Controls	Healthy Controls	30	34	2.016696462	43.08929496	0.05	0.110354223	ns	0.371562137
O14798	protein_abundance	Febrile Controls	Healthy Controls	30	35	2.138678697	43.83873265	0.0381	0.090501466	ns	0.367780952
Q6ZUJ8	protein_abundance	Febrile Controls	Healthy Controls	30	34	1.241448688	61.6253565	0.219	0.350573123	ns	0.367131118
P16581	protein_abundance	Febrile Controls	Healthy Controls	30	35	1.711485002	41.05308635	0.0945	0.18312201	ns	0.367039524
P51161	protein_abundance	Febrile Controls	Healthy Controls	30	35	1.830897833	42.60996632	0.0741	0.150428571	ns	0.364210952
P05113	protein_abundance	Febrile Controls	Healthy Controls	30	35	1.384455728	40.37313663	0.174	0.29	ns	0.35971019
Q12933	protein_abundance	Febrile Controls	Healthy Controls	30	34	1.762518905	60.58370699	0.083	0.164779412	ns	0.356727157
P05113.1	protein_abundance	Febrile Controls	Healthy Controls	30	34	1.392033468	42.52213331	0.171	0.28785124	ns	0.356715706
Q53H82	protein_abundance	Febrile Controls	Healthy Controls	30	35	0.949629688	56.30044021	0.346	0.494285714	ns	0.353131429
P00441	protein_abundance	Febrile Controls	Healthy Controls	30	35	1.289637942	47.43985463	0.203	0.330180723	ns	0.352541905
P69905	protein_abundance	Febrile Controls	Healthy Controls	29	34	1.509086119	48.62774285	0.138	0.243529412	ns	0.348095651
Q8N423	protein_abundance	Febrile Controls	Healthy Controls	30	35	2.128919802	45.5273266	0.0387	0.09086087	ns	0.338251905
P11021	protein_abundance	Febrile Controls	Healthy Controls	29	34	1.608457196	50.65321239	0.114	0.213256351	ns	0.331870904
Q8N6P7	protein_abundance	Febrile Controls	Healthy Controls	30	35	2.131428962	59.97461985	0.0372	0.089147929	ns	0.331426381
Q13158	protein_abundance	Febrile Controls	Healthy Controls	30	35	1.030897372	62.0110519	0.307	0.45295082	ns	0.320188571
O95630	protein_abundance	Febrile Controls	Healthy Controls	30	35	1.040075876	62.70199849	0.302	0.446386861	ns	0.317063571
Q9Y275	protein_abundance	Febrile Controls	Healthy Controls	30	35	1.471094559	32.77122213	0.151	0.261905782	ns	0.316235714
P52823	protein_abundance	Febrile Controls	Healthy Controls	30	34	1.96558648	61.85875463	0.0538	0.117460916	ns	0.314344
Q14203	protein_abundance	Febrile Controls	Healthy Controls	30	34	1.067813758	61.0111086	0.29	0.435	ns	0.305227824
P48634	protein_abundance	Febrile Controls	Healthy Controls	29	34	0.767554656	60.94240969	0.446	0.596138614	ns	0.296666426
P17516	protein_abundance	Febrile Controls	Healthy Controls	30	35	1.230624544	33.85572346	0.227	0.358421053	ns	0.295050952
Q13241	protein_abundance	Febrile Controls	Healthy Controls	30	34	1.496182802	46.09424898	0.141	0.246673866	ns	0.293824137
P02788	protein_abundance	Febrile Controls	Healthy Controls	29	34	0.713201664	54.1149699	0.479	0.622776886	ns	0.292421535
P22748	protein_abundance	Febrile Controls	Healthy Controls	30	35	2.358421577	39.76351304	0.0234	0.062761589	ns	0.290607143
O14786	protein_abundance	Febrile Controls	Healthy Controls	30	35	2.17411679	39.13180756	0.0358	0.086820359	ns	0.285079048
Q96DB9	protein_abundance	Febrile Controls	Healthy Controls	30	34	1.70651601	60.2100255	0.0931	0.181276442	ns	0.282258765
P41159	protein_abundance	Febrile Controls	Healthy Controls	30	35	0.71785992	43.50825765	0.477	0.622173913	ns	0.279978571
Q9UKP3	protein_abundance	Febrile Controls	Healthy Controls	30	35	0.56434534	62.45615389	0.575	0.70281203	ns	0.278975238
Q92820	protein_abundance	Febrile Controls	Healthy Controls	30	35	1.803914238	39.36743619	0.0789	0.158	ns	0.272673333
Q8NC01	protein_abundance	Febrile Controls	Healthy Controls	30	35	1.806481953	42.99325797	0.0778	0.156761194	ns	0.270201429
Q9Y6R7	protein_abundance	Febrile Controls	Healthy Controls	29	34	1.125586257	44.79094232	0.266	0.406528302	ns	0.269338455
P42166	protein_abundance	Febrile Controls	Healthy Controls	29	34	0.841631551	56.9022389	0.404	0.550909091	ns	0.268990733
O94903	protein_abundance	Febrile Controls	Healthy Controls	30	35	0.820523262	61.8556083	0.415	0.562123746	ns	0.268594286
Q5T9A4	protein_abundance	Febrile Controls	Healthy Controls	29	34	0.712773223	58.79146591	0.479	0.622776886	ns	0.266389025
P35908	protein_abundance	Febrile Controls	Healthy Controls	29	34	0.641573064	56.08661628	0.524	0.660093313	ns	0.265140882
P01861	protein_abundance	Febrile Controls	Healthy Controls	29	34	0.851001552	53.7872099	0.399	0.545929054	ns	0.264348584
Q96H15	protein_abundance	Febrile Controls	Healthy Controls	30	35	1.503614866	39.18370313	0.141	0.246673866	ns	0.262697619
P51617	protein_abundance	Febrile Controls	Healthy Controls	30	34	1.075386101	58.698269	0.287	0.431298701	ns	0.258051255
P35225	protein_abundance	Febrile Controls	Healthy Controls	30	35	1.309438297	32.98811104	0.199	0.324979839	ns	0.252355143
P55082	protein_abundance	Febrile Controls	Healthy Controls	30	35	1.658858359	39.09327443	0.105	0.200589623	ns	0.248427143
Q06033.2	protein_abundance	Febrile Controls	Healthy Controls	29	34	1.122504725	43.0208805	0.268	0.408033708	ns	0.246679179
O43314.2	protein_abundance	Febrile Controls	Healthy Controls	29	34	0.633531031	52.68174959	0.529	0.662272025	ns	0.240457466
O60664	protein_abundance	Febrile Controls	Healthy Controls	30	35	0.990017149	59.435413	0.326	0.471535714	ns	0.240415238
Q9NWZ3	protein_abundance	Febrile Controls	Healthy Controls	30	34	0.651537798	61.00896158	0.517	0.654328125	ns	0.238971471
P42701	protein_abundance	Febrile Controls	Healthy Controls	30	34	2.051960375	58.46913052	0.0447	0.101705056	ns	0.238871294
Q99969	protein_abundance	Febrile Controls	Healthy Controls	30	35	1.378095942	48.78839526	0.174	0.29	ns	0.235302381
P32119	protein_abundance	Febrile Controls	Healthy Controls	29	34	0.691287492	53.52401519	0.492	0.634585987	ns	0.233920716
Q99650	protein_abundance	Febrile Controls	Healthy Controls	30	35	2.05737881	40.23594693	0.0462	0.103375691	ns	0.231124286
O00584	protein_abundance	Febrile Controls	Healthy Controls	30	35	1.671020249	51.24342333	0.101	0.195250597	ns	0.230732857
P58546	protein_abundance	Febrile Controls	Healthy Controls	30	35	2.263373459	61.69438285	0.0271	0.069907643	ns	0.228751905
P07585	protein_abundance	Febrile Controls	Healthy Controls	30	35	1.435221116	34.2571106	0.16	0.274576271	ns	0.227271905
P19320	protein_abundance	Febrile Controls	Healthy Controls	30	35	1.541986231	42.08156401	0.131	0.234756637	ns	0.22710619
P55774	protein_abundance	Febrile Controls	Healthy Controls	30	35	1.12020831	46.97029095	0.268	0.408033708	ns	0.224259048
A0A0C4DH24	protein_abundance	Febrile Controls	Healthy Controls	29	34	0.758205129	58.34510333	0.451	0.601828666	ns	0.223921013
Q8IU57	protein_abundance	Febrile Controls	Healthy Controls	30	34	1.988478913	42.98620828	0.0531	0.116245946	ns	0.22273651
P00568	protein_abundance	Febrile Controls	Healthy Controls	30	35	0.854540718	56.21148047	0.396	0.543661017	ns	0.221652857
P01876	protein_abundance	Febrile Controls	Healthy Controls	29	34	0.77716442	57.57011732	0.44	0.590066225	ns	0.220294845
O75354	protein_abundance	Febrile Controls	Healthy Controls	30	35	1.538623944	40.69011625	0.132	0.23602649	ns	0.220102381
Q15165	protein_abundance	Febrile Controls	Healthy Controls	30	35	1.38921635	62.35705397	0.17	0.286875	ns	0.218927143
P19652	protein_abundance	Febrile Controls	Healthy Controls	29	34	0.747109619	42.66757681	0.459	0.6075	ns	0.217655334
P02144	protein_abundance	Febrile Controls	Healthy Controls	30	35	0.504608876	30.7325548	0.617	0.737123894	ns	0.211201429
P08236	protein_abundance	Febrile Controls	Healthy Controls	30	35	0.985674043	59.09400672	0.328	0.473582888	ns	0.210147143
Q9Y5X1	protein_abundance	Febrile Controls	Healthy Controls	30	35	0.673520973	62.98550876	0.503	0.640613208	ns	0.207900476
Q9Y5C1	protein_abundance	Febrile Controls	Healthy Controls	30	35	1.405430207	35.96356013	0.168	0.284686192	ns	0.207125714
P01732	protein_abundance	Febrile Controls	Healthy Controls	30	35	0.940894832	51.35993216	0.351	0.500545775	ns	0.20402681
Q05084	protein_abundance	Febrile Controls	Healthy Controls	30	34	0.8993404	61.38862868	0.372	0.517731959	ns	0.200875667
Q96SB3	protein_abundance	Febrile Controls	Healthy Controls	30	34	0.481643025	61.76067196	0.632	0.746239067	ns	0.199657824
P04066	protein_abundance	Febrile Controls	Healthy Controls	30	35	0.735464777	40.17725693	0.466	0.611766613	ns	0.196371429
Q08334	protein_abundance	Febrile Controls	Healthy Controls	30	35	1.575750009	52.60633345	0.121	0.221742081	ns	0.194829
P05362	protein_abundance	Febrile Controls	Healthy Controls	30	35	1.845629245	49.89089648	0.0709	0.145389873	ns	0.194497619
O15270	protein_abundance	Febrile Controls	Healthy Controls	29	34	0.515698427	57.44985392	0.608	0.731768202	ns	0.193412255
P01859	protein_abundance	Febrile Controls	Healthy Controls	29	34	0.826486044	55.14798672	0.412	0.559932886	ns	0.193352667
Q03167	protein_abundance	Febrile Controls	Healthy Controls	30	35	1.025295425	62.85903012	0.309	0.455072727	ns	0.192997143
P02649	protein_abundance	Febrile Controls	Healthy Controls	29	34	1.222672574	44.61800156	0.228	0.359299611	ns	0.192182455
Q9Y2B0	protein_abundance	Febrile Controls	Healthy Controls	30	35	1.048545219	48.55443071	0.3	0.445722121	ns	0.191527143
Q9Y286	protein_abundance	Febrile Controls	Healthy Controls	30	35	1.306335985	37.66956492	0.199	0.324979839	ns	0.1866
O76036	protein_abundance	Febrile Controls	Healthy Controls	30	34	1.206410853	50.22947952	0.233	0.366466019	ns	0.185823608
P03951	protein_abundance	Febrile Controls	Healthy Controls	29	34	0.9356265	54.85005837	0.354	0.503052632	ns	0.181946066
Q15485.x	protein_abundance	Febrile Controls	Healthy Controls	30	35	1.541773571	61.07729882	0.128	0.231428571	ns	0.181568095
Q92844	protein_abundance	Febrile Controls	Healthy Controls	30	34	0.917465077	60.13481995	0.363	0.508344828	ns	0.181327373
Q8WVQ1	protein_abundance	Febrile Controls	Healthy Controls	30	35	1.641994786	42.63906847	0.108	0.204871194	ns	0.181268571
P05155.2	protein_abundance	Febrile Controls	Healthy Controls	29	34	1.060382466	44.9030217	0.295	0.441546961	ns	0.180367253
P02652	protein_abundance	Febrile Controls	Healthy Controls	29	34	0.957493719	60.96853734	0.342	0.490300885	ns	0.179959886
P10586	protein_abundance	Febrile Controls	Healthy Controls	30	35	1.392459134	36.36434897	0.172	0.28785124	ns	0.177504286
P00751	protein_abundance	Febrile Controls	Healthy Controls	29	34	1.43564499	57.32912869	0.157	0.270574468	ns	0.17532476
Q16270	protein_abundance	Febrile Controls	Healthy Controls	30	35	0.880147164	32.62441025	0.385	0.533076923	ns	0.171342857
O60880	protein_abundance	Febrile Controls	Healthy Controls	30	34	0.546698326	53.30213141	0.587	0.711781437	ns	0.171108333
P39905	protein_abundance	Febrile Controls	Healthy Controls	30	35	1.407136443	57.86728415	0.165	0.280777311	ns	0.16676581
Q8NHL6	protein_abundance	Febrile Controls	Healthy Controls	30	35	1.264296929	44.56018725	0.213	0.343685259	ns	0.165735714
P40225	protein_abundance	Febrile Controls	Healthy Controls	30	35	0.919809607	58.60931393	0.361	0.508344828	ns	0.164432381
Q6PJW8	protein_abundance	Febrile Controls	Healthy Controls	30	35	0.559994028	62.99834137	0.577	0.70281203	ns	0.160387143
P25445	protein_abundance	Febrile Controls	Healthy Controls	30	35	0.926843241	35.73383926	0.36	0.508344828	ns	0.159276667
P01011	protein_abundance	Febrile Controls	Healthy Controls	29	34	0.799927986	53.9906403	0.427	0.57358209	ns	0.158283759
Q12906	protein_abundance	Febrile Controls	Healthy Controls	29	34	0.332839839	60.44519061	0.74	0.831345354	ns	0.149394621
P11226	protein_abundance	Febrile Controls	Healthy Controls	29	34	0.3913487	56.57119937	0.697	0.800808511	ns	0.149036109
P36955	protein_abundance	Febrile Controls	Healthy Controls	29	34	0.916111733	58.8095186	0.363	0.508344828	ns	0.14846694
P01782	protein_abundance	Febrile Controls	Healthy Controls	29	34	0.608464906	57.38287986	0.545	0.680200308	ns	0.147114131
P18627	protein_abundance	Febrile Controls	Healthy Controls	30	34	1.149182397	38.2155301	0.258	0.39730038	ns	0.143960392
O75340	protein_abundance	Febrile Controls	Healthy Controls	30	35	0.449023445	49.39415809	0.655	0.762284483	ns	0.134845238
P63241	protein_abundance	Febrile Controls	Healthy Controls	30	34	0.953313475	61.74697665	0.344	0.49229682	ns	0.134378059
P36952	protein_abundance	Febrile Controls	Healthy Controls	30	35	0.665004511	61.86530143	0.509	0.645211268	ns	0.132639524
Q13291	protein_abundance	Febrile Controls	Healthy Controls	30	35	0.845293047	40.24089711	0.403	0.550472175	ns	0.13243881
Q9NRV9	protein_abundance	Febrile Controls	Healthy Controls	30	35	0.558198223	60.81276559	0.579	0.704189189	ns	0.131767143
Q99674	protein_abundance	Febrile Controls	Healthy Controls	30	35	0.68219236	40.17620888	0.499	0.638530806	ns	0.131496667
Q15831	protein_abundance	Febrile Controls	Healthy Controls	30	35	0.459134723	62.47374359	0.648	0.756388489	ns	0.13006
O95760	protein_abundance	Febrile Controls	Healthy Controls	30	35	1.018324727	60.37258295	0.313	0.458462929	ns	0.128608476
Q13867	protein_abundance	Febrile Controls	Healthy Controls	30	35	0.815347631	46.28986715	0.419	0.56565	ns	0.128130476
P13807	protein_abundance	Febrile Controls	Healthy Controls	30	35	0.344252434	62.83838683	0.732	0.828100559	ns	0.128093333
P10646	protein_abundance	Febrile Controls	Healthy Controls	30	35	1.016510166	41.63133284	0.315	0.460559567	ns	0.127454286
P80748	protein_abundance	Febrile Controls	Healthy Controls	29	34	0.58076596	54.62298716	0.564	0.694285714	ns	0.126872404
Q9BXJ1	protein_abundance	Febrile Controls	Healthy Controls	30	35	0.442086074	44.50401627	0.661	0.767063037	ns	0.125079048
Q9Y5K6	protein_abundance	Febrile Controls	Healthy Controls	30	35	0.462141222	56.66593943	0.646	0.756388489	ns	0.124417143
P60709	protein_abundance	Febrile Controls	Healthy Controls	29	34	0.492097714	59.54033856	0.624	0.740029283	ns	0.121218796
P03950.x	protein_abundance	Febrile Controls	Healthy Controls	30	35	1.131847149	52.87715609	0.263	0.402703214	ns	0.11668619
P00740.x	protein_abundance	Febrile Controls	Healthy Controls	30	35	0.724386458	33.57857386	0.474	0.619258065	ns	0.115539524
Q15828	protein_abundance	Febrile Controls	Healthy Controls	30	35	0.488482734	43.39930219	0.628	0.743684211	ns	0.113467143
P78324	protein_abundance	Febrile Controls	Healthy Controls	30	35	0.517561939	47.38723253	0.607	0.731651786	ns	0.111557143
P04003	protein_abundance	Febrile Controls	Healthy Controls	29	34	0.685015299	59.54150635	0.496	0.635696203	ns	0.110889285
Q969P0	protein_abundance	Febrile Controls	Healthy Controls	30	35	0.583918208	52.3373258	0.562	0.693932927	ns	0.110088095
Q9NYY1	protein_abundance	Febrile Controls	Healthy Controls	30	35	1.911184923	44.58274243	0.0624	0.130604651	ns	0.10933581
P14784	protein_abundance	Febrile Controls	Healthy Controls	30	35	0.822428905	38.00877043	0.416	0.562537563	ns	0.108851762
Q6GTS8	protein_abundance	Febrile Controls	Healthy Controls	30	35	0.313858758	62.77884296	0.755	0.843517241	ns	0.107895714
P46379	protein_abundance	Febrile Controls	Healthy Controls	30	35	0.562312903	55.5059168	0.576	0.70281203	ns	0.102355238
Q15517	protein_abundance	Febrile Controls	Healthy Controls	30	34	0.507303075	47.21200992	0.614	0.734623338	ns	0.102128863
Q9NRD8	protein_abundance	Febrile Controls	Healthy Controls	30	35	0.595518617	53.81088342	0.554	0.688251534	ns	0.100099524
P34998	protein_abundance	Febrile Controls	Healthy Controls	30	35	0.755519464	62.64189581	0.453	0.602512315	ns	0.098754762
P12104	protein_abundance	Febrile Controls	Healthy Controls	30	35	0.342490428	42.681048	0.734	0.829205021	ns	0.097944286
O43597	protein_abundance	Febrile Controls	Healthy Controls	30	34	0.291366059	57.77695262	0.772	0.856412005	ns	0.094376059
P07911	protein_abundance	Febrile Controls	Healthy Controls	30	35	0.561384498	51.98698828	0.577	0.70281203	ns	0.093057143
Q92954.6	protein_abundance	Febrile Controls	Healthy Controls	29	34	0.537434394	45.00358906	0.594	0.718119403	ns	0.092795661
P16234	protein_abundance	Febrile Controls	Healthy Controls	30	35	0.498454317	42.10295807	0.621	0.738634361	ns	0.08861619
Q9UBU3	protein_abundance	Febrile Controls	Healthy Controls	30	35	0.324351786	48.20772898	0.747	0.836887967	ns	0.088579048
P04792	protein_abundance	Febrile Controls	Healthy Controls	30	35	0.23966469	62.94990063	0.811	0.880481928	ns	0.086984762
P35240	protein_abundance	Febrile Controls	Healthy Controls	30	34	0.233854111	61.53654278	0.816	0.882263648	ns	0.086874961
Q8TAQ9.2	protein_abundance	Febrile Controls	Healthy Controls	29	34	0.252901469	49.93821267	0.801	0.873230148	ns	0.085275417
P01764	protein_abundance	Febrile Controls	Healthy Controls	29	34	0.337789932	58.30810025	0.737	0.831345354	ns	0.085065996
P01034.x	protein_abundance	Febrile Controls	Healthy Controls	30	35	0.636224619	38.90472658	0.528	0.662272025	ns	0.085041429
Q99748	protein_abundance	Febrile Controls	Healthy Controls	30	35	0.998183259	48.93073605	0.323	0.468870968	ns	0.083487524
Q9HDC9	protein_abundance	Febrile Controls	Healthy Controls	29	34	0.375363871	55.27065575	0.709	0.81	ns	0.082892973
P12034	protein_abundance	Febrile Controls	Healthy Controls	30	35	1.17674833	45.44023389	0.245	0.382369942	ns	0.081486048
O75356	protein_abundance	Febrile Controls	Healthy Controls	30	35	0.668624664	38.91761607	0.508	0.644952978	ns	0.081423333
Q96N03	protein_abundance	Febrile Controls	Healthy Controls	30	35	0.39449737	61.4531037	0.695	0.800782361	ns	0.077334762
P61978	protein_abundance	Febrile Controls	Healthy Controls	30	35	0.561215578	62.98157085	0.577	0.70281203	ns	0.076832857
P01019	protein_abundance	Febrile Controls	Healthy Controls	29	34	0.419785199	51.74810486	0.676	0.782228571	ns	0.075383442
P31146	protein_abundance	Febrile Controls	Healthy Controls	30	35	0.173255088	59.25810736	0.863	0.917362205	ns	0.075105714
Q9UHF4	protein_abundance	Febrile Controls	Healthy Controls	30	35	0.548024908	56.29378731	0.586	0.711634183	ns	0.074449381
P04004	protein_abundance	Febrile Controls	Healthy Controls	29	34	0.589795445	51.38499459	0.558	0.692159265	ns	0.069344514
P08887	protein_abundance	Febrile Controls	Healthy Controls	30	35	0.582510286	50.93838952	0.563	0.694109589	ns	0.066578571
Q9UK55	protein_abundance	Febrile Controls	Healthy Controls	29	34	0.279938683	60.94370577	0.78	0.858423913	ns	0.064362517
P23284	protein_abundance	Febrile Controls	Healthy Controls	30	35	0.155640022	62.7224562	0.877	0.921073739	ns	0.060058571
P09382.x	protein_abundance	Febrile Controls	Healthy Controls	30	35	0.257480247	52.51902516	0.798	0.873230148	ns	0.058248571
Q99523	protein_abundance	Febrile Controls	Healthy Controls	30	35	0.347499283	53.57446789	0.73	0.826993007	ns	0.057737619
P02774.3	protein_abundance	Febrile Controls	Healthy Controls	29	34	0.49327738	59.04151015	0.624	0.740029283	ns	0.055139845
Q76M96	protein_abundance	Febrile Controls	Healthy Controls	30	35	0.198017446	33.84306257	0.844	0.904161162	ns	0.054581429
Q9Y4L1	protein_abundance	Febrile Controls	Healthy Controls	30	35	0.479520232	36.26316019	0.634	0.747510917	ns	0.053807143
P35542	protein_abundance	Febrile Controls	Healthy Controls	29	34	0.239232526	56.3993301	0.812	0.880481928	ns	0.053478791
Q96KR1	protein_abundance	Febrile Controls	Healthy Controls	29	34	0.165104093	55.96697319	0.869	0.920117647	ns	0.052307924
Q9NRJ3	protein_abundance	Febrile Controls	Healthy Controls	30	35	0.336490335	62.97970338	0.738	0.831345354	ns	0.048713667
P39060	protein_abundance	Febrile Controls	Healthy Controls	30	35	0.294559698	43.03573863	0.77	0.856412005	ns	0.046954286
Q13651	protein_abundance	Febrile Controls	Healthy Controls	30	35	0.214457908	62.84380865	0.831	0.893793103	ns	0.045990571
P40818	protein_abundance	Febrile Controls	Healthy Controls	30	35	0.113093215	62.9898605	0.91	0.948648649	ns	0.045680476
Q15067	protein_abundance	Febrile Controls	Healthy Controls	30	35	0.18518265	62.90275191	0.854	0.908988173	ns	0.04378381
Q9NQX5	protein_abundance	Febrile Controls	Healthy Controls	30	35	0.209205585	39.40481346	0.835	0.895827815	ns	0.043667143
P13598	protein_abundance	Febrile Controls	Healthy Controls	30	35	0.274989147	40.94581472	0.785	0.86275441	ns	0.041800952
P09341	protein_abundance	Febrile Controls	Healthy Controls	30	35	0.133791695	48.93541176	0.894	0.933170103	ns	0.041684714
P05112	protein_abundance	Febrile Controls	Healthy Controls	30	35	0.196268588	60.14479435	0.845	0.904161162	ns	0.039254476
P08174	protein_abundance	Febrile Controls	Healthy Controls	30	35	0.214064079	33.28760536	0.832	0.893793103	ns	0.037057143
P20062	protein_abundance	Febrile Controls	Healthy Controls	30	35	0.297148954	47.82366379	0.768	0.85568088	ns	0.036441429
P01138	protein_abundance	Febrile Controls	Healthy Controls	30	35	1.264800498	50.69709513	0.212	0.34344	ns	0.036063524
P28845	protein_abundance	Febrile Controls	Healthy Controls	30	34	0.167255472	38.91335331	0.868	0.920117647	ns	0.033508157
Q14624	protein_abundance	Febrile Controls	Healthy Controls	29	34	0.325803635	41.17983432	0.746	0.836887967	ns	0.032721105
Q03591	protein_abundance	Febrile Controls	Healthy Controls	29	34	0.15296201	57.41529423	0.879	0.921073739	ns	0.032037024
P34947	protein_abundance	Febrile Controls	Healthy Controls	30	35	0.254412438	61.99348471	0.8	0.873230148	ns	0.030435714
P02671	protein_abundance	Febrile Controls	Healthy Controls	29	34	0.147161301	43.01489914	0.884	0.925116279	ns	0.029942392
Q14520.2	protein_abundance	Febrile Controls	Healthy Controls	29	34	0.18626718	43.29707789	0.853	0.908988173	ns	0.029290723
Q12912	protein_abundance	Febrile Controls	Healthy Controls	30	35	0.092242192	56.77437123	0.927	0.957742347	ns	0.026915238
P31483	protein_abundance	Febrile Controls	Healthy Controls	30	35	0.064279841	62.95079794	0.949	0.971795196	ns	0.026573333
O00187	protein_abundance	Febrile Controls	Healthy Controls	29	34	0.077669619	60.85844997	0.938	0.964187817	ns	0.025529222
P12318	protein_abundance	Febrile Controls	Healthy Controls	30	35	0.108399952	37.54748802	0.914	0.950372272	ns	0.023836667
P08519	protein_abundance	Febrile Controls	Healthy Controls	29	34	0.066593745	50.37561725	0.947	0.970974684	ns	0.020048754
O75015.x	protein_abundance	Febrile Controls	Healthy Controls	30	35	0.110560849	55.89370196	0.912	0.949511568	ns	0.019341905
O15169	protein_abundance	Febrile Controls	Healthy Controls	30	35	0.048110802	62.28927018	0.962	0.978707654	ns	0.018277952
P05156	protein_abundance	Febrile Controls	Healthy Controls	29	34	0.187156584	37.2091675	0.853	0.908988173	ns	0.018165151
Q13490	protein_abundance	Febrile Controls	Healthy Controls	30	34	0.157756178	61.93890985	0.875	0.921073739	ns	0.018026
O43866	protein_abundance	Febrile Controls	Healthy Controls	29	34	0.103641631	60.82684732	0.918	0.9531242	ns	0.016819996
P50225	protein_abundance	Febrile Controls	Healthy Controls	30	35	0.034874314	62.99441145	0.972	0.982921348	ns	0.014727381
A0A0C4DH31	protein_abundance	Febrile Controls	Healthy Controls	29	34	0.054239626	60.22548121	0.957	0.977304786	ns	0.014638982
P51671	protein_abundance	Febrile Controls	Healthy Controls	30	35	0.049763332	43.56121058	0.961	0.978707654	ns	0.010152952
Q03431	protein_abundance	Febrile Controls	Healthy Controls	30	34	0.084313489	54.15034881	0.933	0.961296061	ns	0.009365431
O95988	protein_abundance	Febrile Controls	Healthy Controls	30	35	0.042535751	60.17853731	0.966	0.9801	ns	0.007428571
Q14435	protein_abundance	Febrile Controls	Healthy Controls	30	34	0.053457037	52.28991255	0.958	0.977304786	ns	0.005942176
P13232	protein_abundance	Febrile Controls	Healthy Controls	30	35	0.027740588	46.73315294	0.978	0.987755611	ns	0.005310333
P02462	protein_abundance	Febrile Controls	Healthy Controls	30	35	0.024744646	35.82260998	0.98	0.988320896	ns	0.004927619
P00813	protein_abundance	Febrile Controls	Healthy Controls	30	35	0.018727104	60.37059414	0.985	0.991118012	ns	0.003172905
P23528	protein_abundance	Febrile Controls	Healthy Controls	29	34	0.005225707	60.44917087	0.996	0.996	ns	0.002082994
O15031	protein_abundance	Febrile Controls	Healthy Controls	30	35	-0.007459795	35.31327445	0.994	0.995228677	ns	-0.000988095
O14917	protein_abundance	Febrile Controls	Healthy Controls	30	35	-0.007401505	45.32734752	0.994	0.995228677	ns	-0.001241905
Q9UJJ9	protein_abundance	Febrile Controls	Healthy Controls	29	34	-0.010594435	54.36954199	0.992	0.995228677	ns	-0.00256615
Q9UN19	protein_abundance	Febrile Controls	Healthy Controls	30	34	-0.010284061	59.18015747	0.992	0.995228677	ns	-0.006191922
P10644	protein_abundance	Febrile Controls	Healthy Controls	30	35	-0.023707278	62.99647156	0.981	0.988320896	ns	-0.00853619
Q96A56	protein_abundance	Febrile Controls	Healthy Controls	30	35	-0.184680875	59.88105039	0.854	0.908988173	ns	-0.010642381
P52789	protein_abundance	Febrile Controls	Healthy Controls	30	35	-0.154510649	62.1377133	0.878	0.921073739	ns	-0.012694286
Q8IW75	protein_abundance	Febrile Controls	Healthy Controls	30	35	-0.042079958	36.45616033	0.967	0.9801	ns	-0.013367143
P52888	protein_abundance	Febrile Controls	Healthy Controls	30	35	-0.067093703	43.15837881	0.947	0.970974684	ns	-0.013495714
Q7Z6M3	protein_abundance	Febrile Controls	Healthy Controls	30	34	-0.083644984	47.69487907	0.934	0.961296061	ns	-0.01501702
P21980	protein_abundance	Febrile Controls	Healthy Controls	30	35	-0.0409122	59.41374548	0.968	0.9801	ns	-0.015729524
Q14162	protein_abundance	Febrile Controls	Healthy Controls	30	35	-0.102581883	51.83240518	0.919	0.9531242	ns	-0.016934762
P08581	protein_abundance	Febrile Controls	Healthy Controls	30	35	-0.15802088	42.77504106	0.875	0.921073739	ns	-0.017105714
P42574	protein_abundance	Febrile Controls	Healthy Controls	30	35	-0.046345674	62.85195005	0.963	0.978707654	ns	-0.018517619
Q14393	protein_abundance	Febrile Controls	Healthy Controls	30	35	-0.156329131	52.85314753	0.876	0.921073739	ns	-0.019799524
Q8NHS0	protein_abundance	Febrile Controls	Healthy Controls	30	35	-0.093312181	51.76914862	0.926	0.957742347	ns	-0.019890952
Q05315	protein_abundance	Febrile Controls	Healthy Controls	30	35	-0.060024814	58.6978706	0.952	0.973636364	ns	-0.022070952
Q8NBP7	protein_abundance	Febrile Controls	Healthy Controls	30	35	-0.143460724	57.63870535	0.886	0.926012903	ns	-0.024154762
P08670	protein_abundance	Febrile Controls	Healthy Controls	30	35	-0.098961355	62.98744925	0.921	0.953976982	ns	-0.027708571
P17931	protein_abundance	Febrile Controls	Healthy Controls	30	35	-0.16908618	41.81710762	0.867	0.920117647	ns	-0.029669524
Q96PD2	protein_abundance	Febrile Controls	Healthy Controls	30	34	-0.245788372	41.67728469	0.807	0.877409396	ns	-0.03411898
Q16769	protein_abundance	Febrile Controls	Healthy Controls	30	35	-0.254198782	39.41236932	0.801	0.873230148	ns	-0.034421429
P34130	protein_abundance	Febrile Controls	Healthy Controls	30	34	-0.304481792	48.23167722	0.762	0.850165289	ns	-0.03524798
Q07108	protein_abundance	Febrile Controls	Healthy Controls	30	35	-0.085906053	62.50751382	0.932	0.961296061	ns	-0.035802381
O75326	protein_abundance	Febrile Controls	Healthy Controls	30	35	-0.271323633	40.22305431	0.788	0.864878049	ns	-0.036813333
P08603	protein_abundance	Febrile Controls	Healthy Controls	29	34	-0.285110919	51.26714392	0.777	0.857452316	ns	-0.038354756
Q969D9.x	protein_abundance	Febrile Controls	Healthy Controls	30	35	-0.255694098	54.20384104	0.799	0.873230148	ns	-0.040784619
Q96AP7	protein_abundance	Febrile Controls	Healthy Controls	30	35	-0.25101394	57.75398503	0.803	0.874233871	ns	-0.04181619
P01834	protein_abundance	Febrile Controls	Healthy Controls	29	34	-0.220420279	54.23122729	0.826	0.889707447	ns	-0.042709738
P31431	protein_abundance	Febrile Controls	Healthy Controls	30	35	-0.155701044	46.49429438	0.877	0.921073739	ns	-0.047491429
O43186	protein_abundance	Febrile Controls	Healthy Controls	30	35	-0.159168357	60.01161235	0.874	0.921073739	ns	-0.04972
Q9H5Y7	protein_abundance	Febrile Controls	Healthy Controls	30	35	-0.366249485	44.08284247	0.716	0.816835443	ns	-0.049949048
P68871	protein_abundance	Febrile Controls	Healthy Controls	29	34	-0.233009182	50.02547262	0.817	0.882263648	ns	-0.051070654
P60568	protein_abundance	Febrile Controls	Healthy Controls	30	35	-1.025997416	51.61923032	0.31	0.455716878	ns	-0.051281905
P02747	protein_abundance	Febrile Controls	Healthy Controls	29	34	-0.230521422	60.78792416	0.818	0.882263648	ns	-0.051664949
P35590	protein_abundance	Febrile Controls	Healthy Controls	30	35	-0.363741738	55.87886379	0.717	0.816835443	ns	-0.054799524
O75023	protein_abundance	Febrile Controls	Healthy Controls	30	35	-0.282109052	62.95708921	0.779	0.858423913	ns	-0.056827619
P02775	protein_abundance	Febrile Controls	Healthy Controls	29	34	-0.233306723	44.81615245	0.817	0.882263648	ns	-0.058396752
P16070.10	protein_abundance	Febrile Controls	Healthy Controls	29	34	-0.29174356	41.86421298	0.772	0.856412005	ns	-0.06731994
P30530	protein_abundance	Febrile Controls	Healthy Controls	30	35	-0.514933762	39.66343261	0.609	0.731884273	ns	-0.068651429
P15144	protein_abundance	Febrile Controls	Healthy Controls	30	35	-0.46894559	36.4581917	0.642	0.754746009	ns	-0.069055238
P51671.1	protein_abundance	Febrile Controls	Healthy Controls	30	34	-0.351787966	44.33328266	0.727	0.825882353	ns	-0.069715059
P16109	protein_abundance	Febrile Controls	Healthy Controls	30	35	-0.290294407	62.4978721	0.773	0.856412005	ns	-0.069826667
P07204	protein_abundance	Febrile Controls	Healthy Controls	30	35	-0.459106221	37.41948201	0.649	0.756388489	ns	-0.074199524
Q9H7M9	protein_abundance	Febrile Controls	Healthy Controls	30	35	-0.334620958	62.62279805	0.739	0.831345354	ns	-0.078032857
P61769	protein_abundance	Febrile Controls	Healthy Controls	29	34	-0.375196256	58.6653215	0.709	0.81	ns	-0.078824674
P02790	protein_abundance	Febrile Controls	Healthy Controls	29	34	-0.710393545	53.18935708	0.481	0.624375	ns	-0.081605847
Q12860.2	protein_abundance	Febrile Controls	Healthy Controls	29	34	-0.501657106	52.68356166	0.618	0.737231222	ns	-0.082133639
P48061	protein_abundance	Febrile Controls	Healthy Controls	30	34	-1.385122799	48.03417331	0.172	0.28785124	ns	-0.084460157
Q12805.2	protein_abundance	Febrile Controls	Healthy Controls	29	34	-0.457616547	51.08091226	0.649	0.756388489	ns	-0.087714642
P02768	protein_abundance	Febrile Controls	Healthy Controls	29	34	-0.536998396	51.07052585	0.594	0.718119403	ns	-0.087753747
P27540	protein_abundance	Febrile Controls	Healthy Controls	30	34	-0.385546946	56.38518453	0.701	0.804263456	ns	-0.087932961
Q9Y4X3	protein_abundance	Febrile Controls	Healthy Controls	30	35	-0.28804496	55.84207419	0.774	0.856412005	ns	-0.088661905
P07357	protein_abundance	Febrile Controls	Healthy Controls	29	34	-0.738369054	51.77061047	0.464	0.611121951	ns	-0.09182014
Q86VZ4	protein_abundance	Febrile Controls	Healthy Controls	30	35	-0.597643946	45.08371256	0.553	0.688064516	ns	-0.093814762
P09038	protein_abundance	Febrile Controls	Healthy Controls	30	34	-0.318101808	61.38753991	0.751	0.840207182	ns	-0.095294078
Q9NZK5	protein_abundance	Febrile Controls	Healthy Controls	30	35	-0.680302166	47.79592731	0.5	0.638801262	ns	-0.096066667
Q6DN72	protein_abundance	Febrile Controls	Healthy Controls	30	34	-0.632989721	60.61535811	0.529	0.662272025	ns	-0.099559314
Q9UNK0	protein_abundance	Febrile Controls	Healthy Controls	29	34	-0.44881103	42.66689874	0.656	0.762352941	ns	-0.102794884
P01701	protein_abundance	Febrile Controls	Healthy Controls	29	34	-0.457589056	54.94919339	0.649	0.756388489	ns	-0.103494757
P06127	protein_abundance	Febrile Controls	Healthy Controls	30	35	-0.650244633	62.86173813	0.518	0.654570983	ns	-0.104516667
O75636	protein_abundance	Febrile Controls	Healthy Controls	29	34	-0.508760738	60.09675551	0.613	0.734511834	ns	-0.108103548
Q13574	protein_abundance	Febrile Controls	Healthy Controls	30	34	-0.603505852	50.91794209	0.549	0.684138462	ns	-0.108295176
P07195	protein_abundance	Febrile Controls	Healthy Controls	29	34	-0.392319276	54.03495631	0.696	0.800795455	ns	-0.109069672
Q16619	protein_abundance	Febrile Controls	Healthy Controls	30	35	-0.434090265	62.85373219	0.666	0.771759657	ns	-0.109231429
P0C0L4	protein_abundance	Febrile Controls	Healthy Controls	29	34	-0.354633475	57.93912068	0.724	0.823651685	ns	-0.114790766
Q12805	protein_abundance	Febrile Controls	Healthy Controls	30	35	-0.752271507	39.84726174	0.456	0.604517185	ns	-0.118292857
P22004	protein_abundance	Febrile Controls	Healthy Controls	30	35	-0.733265946	62.40981307	0.466	0.611766613	ns	-0.120605714
Q08380	protein_abundance	Febrile Controls	Healthy Controls	29	34	-0.483542012	49.12631645	0.631	0.746145985	ns	-0.12067999
Q3SY84	protein_abundance	Febrile Controls	Healthy Controls	29	34	-0.687331915	54.57931111	0.495	0.635419968	ns	-0.123495291
P04259	protein_abundance	Febrile Controls	Healthy Controls	29	34	-0.472808898	57.93899406	0.638	0.751133721	ns	-0.12458309
P05543	protein_abundance	Febrile Controls	Healthy Controls	29	34	-0.691193573	44.59030429	0.493	0.634864865	ns	-0.128926265
P07359	protein_abundance	Febrile Controls	Healthy Controls	30	35	-0.993159999	58.41579499	0.325	0.470930233	ns	-0.129115714
Q8TE57	protein_abundance	Febrile Controls	Healthy Controls	30	35	-1.118174497	52.56255157	0.269	0.408033708	ns	-0.132267619
O95841	protein_abundance	Febrile Controls	Healthy Controls	30	35	-0.868082601	43.12331656	0.39	0.538160136	ns	-0.133269524
P98160.x	protein_abundance	Febrile Controls	Healthy Controls	30	35	-0.727373282	33.1849255	0.472	0.617641357	ns	-0.135209524
Q9BWP8.4	protein_abundance	Febrile Controls	Healthy Controls	29	34	-0.743420788	57.28929008	0.46	0.607830343	ns	-0.136918243
P18564	protein_abundance	Febrile Controls	Healthy Controls	30	34	-0.942588667	38.018088	0.352	0.501089631	ns	-0.137700843
P30043	protein_abundance	Febrile Controls	Healthy Controls	29	34	-0.511987437	48.49626797	0.611	0.7332	ns	-0.138441707
P01137	protein_abundance	Febrile Controls	Healthy Controls	30	35	-0.572003003	62.28738676	0.569	0.698318182	ns	-0.139634952
Q04759	protein_abundance	Febrile Controls	Healthy Controls	30	34	-0.67643412	53.75237997	0.502	0.640346457	ns	-0.14032449
P01860	protein_abundance	Febrile Controls	Healthy Controls	29	34	-0.587843266	59.25760928	0.559	0.69233945	ns	-0.140752495
P01031	protein_abundance	Febrile Controls	Healthy Controls	29	34	-0.958162297	52.73120977	0.342	0.490300885	ns	-0.141056889
P00749	protein_abundance	Febrile Controls	Healthy Controls	30	35	-1.013876876	40.59325311	0.317	0.461816547	ns	-0.141712571
Q8N608	protein_abundance	Febrile Controls	Healthy Controls	30	34	-1.023568886	50.04740058	0.311	0.456358696	ns	-0.142002216
P52294	protein_abundance	Febrile Controls	Healthy Controls	30	34	-0.286996859	55.96085838	0.775	0.856412005	ns	-0.142844804
Q92558	protein_abundance	Febrile Controls	Healthy Controls	30	35	-0.52924365	60.02469728	0.599	0.723084948	ns	-0.144593333
Q13043	protein_abundance	Febrile Controls	Healthy Controls	30	35	-0.382223532	62.88548478	0.704	0.806562942	ns	-0.144969524
Q9UEW3	protein_abundance	Febrile Controls	Healthy Controls	30	35	-1.241887287	41.47049746	0.221	0.35238189	ns	-0.14553619
Q92520	protein_abundance	Febrile Controls	Healthy Controls	30	35	-0.758959991	34.82094102	0.453	0.602512315	ns	-0.146977143
P01619	protein_abundance	Febrile Controls	Healthy Controls	29	34	-0.417440043	59.59474968	0.678	0.78342368	ns	-0.148282145
P02753	protein_abundance	Febrile Controls	Healthy Controls	29	34	-0.815354733	40.39196882	0.42	0.566056572	ns	-0.148609806
O60496	protein_abundance	Febrile Controls	Healthy Controls	30	35	-0.34876266	62.61879404	0.728	0.825882353	ns	-0.149362381
Q07011	protein_abundance	Febrile Controls	Healthy Controls	30	35	-0.859977389	41.66131715	0.395	0.543208829	ns	-0.15044
Q9NNX6	protein_abundance	Febrile Controls	Healthy Controls	30	35	-1.053627661	46.42258902	0.298	0.443713235	ns	-0.151420476
Q9H1U4	protein_abundance	Febrile Controls	Healthy Controls	30	35	-1.822573284	41.12570342	0.0756	0.15309	ns	-0.152993333
P22792	protein_abundance	Febrile Controls	Healthy Controls	29	34	-0.753647653	47.586509	0.455	0.604180328	ns	-0.155451235
P09871	protein_abundance	Febrile Controls	Healthy Controls	29	34	-1.260661476	48.94569815	0.213	0.343685259	ns	-0.15580839
O96017	protein_abundance	Febrile Controls	Healthy Controls	30	35	-1.386485902	62.90126136	0.17	0.286875	ns	-0.156168095
Q6UWL2	protein_abundance	Febrile Controls	Healthy Controls	30	35	-0.927978416	60.62428428	0.357	0.505541958	ns	-0.156919048
P05160	protein_abundance	Febrile Controls	Healthy Controls	29	34	-1.080859234	39.16486596	0.286	0.430594796	ns	-0.157351837
O15467	protein_abundance	Febrile Controls	Healthy Controls	30	35	-0.668973795	37.65693568	0.508	0.644952978	ns	-0.15824
P02766	protein_abundance	Febrile Controls	Healthy Controls	29	34	-0.934327703	45.02287869	0.355	0.503590193	ns	-0.158999388
P00739.2	protein_abundance	Febrile Controls	Healthy Controls	29	34	-0.46411848	53.96596937	0.644	0.756	ns	-0.159904653
Q10588	protein_abundance	Febrile Controls	Healthy Controls	29	34	-0.772386187	58.60288012	0.443	0.593107438	ns	-0.160167247
P02647	protein_abundance	Febrile Controls	Healthy Controls	29	34	-1.422790842	43.50219522	0.162	0.276835443	ns	-0.162756549
Q9HBL0	protein_abundance	Febrile Controls	Healthy Controls	29	34	-0.408733189	51.93800333	0.684	0.789230769	ns	-0.166940647
B9A064	protein_abundance	Febrile Controls	Healthy Controls	29	34	-0.650219283	48.78482737	0.519	0.654813084	ns	-0.167217199
P40189	protein_abundance	Febrile Controls	Healthy Controls	30	35	-1.724390543	41.69844734	0.092	0.179566265	ns	-0.169361429
P42785	protein_abundance	Febrile Controls	Healthy Controls	30	35	-1.243387271	46.10953595	0.22	0.35147929	ns	-0.174937143
P00915.x	protein_abundance	Febrile Controls	Healthy Controls	30	35	-0.625610561	41.37329975	0.535	0.66875	ns	-0.180208095
P0C0L5	protein_abundance	Febrile Controls	Healthy Controls	29	34	-1.298361101	46.06729044	0.201	0.327585513	ns	-0.183871027
P01024	protein_abundance	Febrile Controls	Healthy Controls	29	34	-1.800215832	51.8653419	0.0776	0.15674813	ns	-0.184212279
P07360	protein_abundance	Febrile Controls	Healthy Controls	29	34	-1.134559329	44.50749569	0.263	0.402703214	ns	-0.186633023
P02675	protein_abundance	Febrile Controls	Healthy Controls	29	34	-0.831008168	45.73609868	0.41	0.558151261	ns	-0.191145662
P08118	protein_abundance	Febrile Controls	Healthy Controls	30	35	-0.863634765	53.05107517	0.392	0.54	ns	-0.191497143
P13671	protein_abundance	Febrile Controls	Healthy Controls	29	34	-1.619682589	41.71983924	0.113	0.211875	ns	-0.194063937
P28325	protein_abundance	Febrile Controls	Healthy Controls	30	35	-0.964353708	36.40114537	0.341	0.490300885	ns	-0.194921381
P15529	protein_abundance	Febrile Controls	Healthy Controls	30	35	-1.663689684	50.41698942	0.102	0.196247031	ns	-0.195465714
Q12794	protein_abundance	Febrile Controls	Healthy Controls	30	35	-2.147151694	51.19919152	0.0365	0.088253731	ns	-0.195947619
Q7Z4W1	protein_abundance	Febrile Controls	Healthy Controls	29	34	-1.196131801	55.34414118	0.237	0.372034884	ns	-0.196780164
P48740.x	protein_abundance	Febrile Controls	Healthy Controls	30	34	-1.993148863	61.91703993	0.0507	0.111595109	ns	-0.201128882
Q8N4A0	protein_abundance	Febrile Controls	Healthy Controls	29	34	-1.009551402	60.95529629	0.317	0.461816547	ns	-0.201164263
P19823	protein_abundance	Febrile Controls	Healthy Controls	29	34	-1.894894085	59.06185601	0.063	0.131520619	ns	-0.201233864
P07996	protein_abundance	Febrile Controls	Healthy Controls	29	34	-0.917939336	49.23286592	0.363	0.508344828	ns	-0.201810753
P04075.2	protein_abundance	Febrile Controls	Healthy Controls	29	34	-0.810854513	53.09562894	0.421	0.566461794	ns	-0.20273777
O43854	protein_abundance	Febrile Controls	Healthy Controls	30	35	-1.156765515	47.81477206	0.253	0.391087786	ns	-0.202738571
Q9UHC6	protein_abundance	Febrile Controls	Healthy Controls	30	34	-1.432675551	52.26487644	0.158	0.271719745	ns	-0.207693196
O15444	protein_abundance	Febrile Controls	Healthy Controls	30	35	-1.163756683	44.70720644	0.251	0.389482759	ns	-0.209312143
P05090	protein_abundance	Febrile Controls	Healthy Controls	29	34	-1.192618505	50.83623299	0.239	0.374448743	ns	-0.211085218
P17936.2	protein_abundance	Febrile Controls	Healthy Controls	29	34	-0.824333988	57.01108138	0.413	0.560351759	ns	-0.213995585
P25311	protein_abundance	Febrile Controls	Healthy Controls	29	34	-1.045998022	42.81251794	0.301	0.445722121	ns	-0.215554093
P10747	protein_abundance	Febrile Controls	Healthy Controls	30	34	-1.548633012	51.99679535	0.128	0.231428571	ns	-0.217119549
P08709	protein_abundance	Febrile Controls	Healthy Controls	30	35	-1.886223091	45.09805691	0.0657	0.136453846	ns	-0.218022857
Q99616	protein_abundance	Febrile Controls	Healthy Controls	30	35	-0.709251766	49.21527047	0.482	0.624672	ns	-0.219493524
P04217	protein_abundance	Febrile Controls	Healthy Controls	29	34	-1.36357619	59.58694321	0.178	0.294846626	ns	-0.222451006
P00451	protein_abundance	Febrile Controls	Healthy Controls	29	34	-1.144779215	57.9637021	0.257	0.396514286	ns	-0.222878277
Q6EMK4.x	protein_abundance	Febrile Controls	Healthy Controls	30	35	-1.927423467	41.66727935	0.0608	0.128921466	ns	-0.225632381
P24592.x	protein_abundance	Febrile Controls	Healthy Controls	30	35	-1.602862235	44.08817792	0.116	0.215011442	ns	-0.229442381
P11831	protein_abundance	Febrile Controls	Healthy Controls	29	34	-0.693958702	57.9813614	0.49	0.633014354	ns	-0.232461954
Q01151	protein_abundance	Febrile Controls	Healthy Controls	30	34	-1.772517613	51.47054278	0.0822	0.163995074	ns	-0.238489667
Q16820	protein_abundance	Febrile Controls	Healthy Controls	30	35	-0.914735866	62.98925574	0.364	0.508344828	ns	-0.240979048
Q9UBP4	protein_abundance	Febrile Controls	Healthy Controls	30	35	-1.373202894	38.81518689	0.178	0.294846626	ns	-0.241354762
P01023	protein_abundance	Febrile Controls	Healthy Controls	29	34	-1.616582732	60.99978506	0.111	0.20958042	ns	-0.245426516
Q9UMF0	protein_abundance	Febrile Controls	Healthy Controls	30	35	-1.3656012	52.10334786	0.178	0.294846626	ns	-0.245509524
P12111.x	protein_abundance	Febrile Controls	Healthy Controls	30	35	-1.062110245	34.00734028	0.296	0.441546961	ns	-0.246102381
P01042	protein_abundance	Febrile Controls	Healthy Controls	29	34	-2.38130395	51.25616376	0.021	0.057466216	ns	-0.252422016
P04040	protein_abundance	Febrile Controls	Healthy Controls	29	34	-1.044237319	56.5170956	0.301	0.445722121	ns	-0.254012755
P02749	protein_abundance	Febrile Controls	Healthy Controls	29	34	-2.405616224	59.58654294	0.0193	0.053173469	ns	-0.255353215
Q9ULL4	protein_abundance	Febrile Controls	Healthy Controls	30	35	-1.533943252	62.43276091	0.13	0.234	ns	-0.256465714
P09525	protein_abundance	Febrile Controls	Healthy Controls	30	35	-0.916903295	61.5413314	0.363	0.508344828	ns	-0.25824381
Q9BXR6	protein_abundance	Febrile Controls	Healthy Controls	29	34	-0.687952408	60.62389421	0.494	0.635142857	ns	-0.260299364
P00734	protein_abundance	Febrile Controls	Healthy Controls	29	34	-2.251935757	54.21946729	0.0284	0.072567823	ns	-0.261962579
Q9UQQ2	protein_abundance	Febrile Controls	Healthy Controls	30	34	-0.632808161	61.99339658	0.529	0.662272025	ns	-0.264850804
P02662	protein_abundance	Febrile Controls	Healthy Controls	29	34	-1.089119397	52.7853164	0.281	0.424645522	ns	-0.266784087
Q969S9.2	protein_abundance	Febrile Controls	Healthy Controls	29	34	-0.910443202	57.22425305	0.366	0.510258176	ns	-0.271676081
P50591	protein_abundance	Febrile Controls	Healthy Controls	30	35	-1.897406931	34.19278383	0.0662	0.137140665	ns	-0.272847143
P26927	protein_abundance	Febrile Controls	Healthy Controls	29	34	-1.702677402	52.69285003	0.0945	0.18312201	ns	-0.272992853
P80162	protein_abundance	Febrile Controls	Healthy Controls	30	35	-1.055509806	53.85667712	0.296	0.441546961	ns	-0.275579095
O75791	protein_abundance	Febrile Controls	Healthy Controls	30	35	-0.499958994	62.98363738	0.619	0.737338235	ns	-0.275672857
P41222	protein_abundance	Febrile Controls	Healthy Controls	30	35	-1.927082471	37.146027	0.0616	0.1296	ns	-0.276045238
P04085	protein_abundance	Febrile Controls	Healthy Controls	30	35	-0.872897689	46.45450655	0.387	0.534931741	ns	-0.277363333
O60449	protein_abundance	Febrile Controls	Healthy Controls	30	34	-2.43218815	57.52310307	0.0181	0.050208904	ns	-0.27839951
P09619	protein_abundance	Febrile Controls	Healthy Controls	30	35	-2.452250244	46.40137691	0.018	0.050208904	ns	-0.279165238
O14791.2	protein_abundance	Febrile Controls	Healthy Controls	29	34	-1.575406452	49.28440016	0.122	0.223069977	ns	-0.284352529
P12830	protein_abundance	Febrile Controls	Healthy Controls	30	35	-2.126016774	51.861991	0.0383	0.09065407	ns	-0.288942381
Q96IY4	protein_abundance	Febrile Controls	Healthy Controls	29	34	-1.498376569	60.99889754	0.139	0.24476087	ns	-0.291460733
Q8N1Q1	protein_abundance	Febrile Controls	Healthy Controls	30	35	-0.575522829	62.9998686	0.567	0.696919575	ns	-0.292951429
Q9NZP8	protein_abundance	Febrile Controls	Healthy Controls	29	34	-1.834452118	60.4152762	0.0715	0.14625	ns	-0.293587083
P51693	protein_abundance	Febrile Controls	Healthy Controls	30	35	-1.343078157	48.73776208	0.185	0.305193483	ns	-0.294768571
Q9NR28	protein_abundance	Febrile Controls	Healthy Controls	30	35	-0.583420415	62.97105451	0.562	0.693932927	ns	-0.295178571
P49771	protein_abundance	Febrile Controls	Healthy Controls	30	35	-1.559571371	36.90665843	0.127	0.230650224	ns	-0.297469905
P13645	protein_abundance	Febrile Controls	Healthy Controls	29	34	-0.699316514	52.31205326	0.487	0.63014377	ns	-0.30016029
P01857	protein_abundance	Febrile Controls	Healthy Controls	29	34	-1.579081558	53.71542055	0.12	0.220408163	ns	-0.300198311
A0A075B6P5	protein_abundance	Febrile Controls	Healthy Controls	29	34	-0.891332391	60.99056404	0.376	0.522401372	ns	-0.302536866
Q9Y2Z9.3	protein_abundance	Febrile Controls	Healthy Controls	29	34	-1.130490199	57.81559301	0.263	0.402703214	ns	-0.308848915
Q86VY4	protein_abundance	Febrile Controls	Healthy Controls	29	34	-0.737133316	60.87841057	0.464	0.611121951	ns	-0.309416839
P23142	protein_abundance	Febrile Controls	Healthy Controls	29	34	-1.950856584	59.33309676	0.0558	0.121174263	ns	-0.320315961
P04264	protein_abundance	Febrile Controls	Healthy Controls	29	34	-0.731248609	52.75746171	0.468	0.613398058	ns	-0.321041096
Q04756	protein_abundance	Febrile Controls	Healthy Controls	29	34	-2.00835648	55.77024226	0.0495	0.10954918	ns	-0.336398643
P00450	protein_abundance	Febrile Controls	Healthy Controls	29	34	-2.075031852	56.61114321	0.0425	0.097245763	ns	-0.337519063
P54108.2	protein_abundance	Febrile Controls	Healthy Controls	29	34	-1.60776869	57.07242872	0.113	0.211875	ns	-0.33955862
P01042.2	protein_abundance	Febrile Controls	Healthy Controls	29	34	-1.758815587	58.48024977	0.0838	0.16596088	ns	-0.339649247
P04070	protein_abundance	Febrile Controls	Healthy Controls	30	35	-2.262035564	38.16264792	0.0295	0.074905956	ns	-0.340480952
P48357	protein_abundance	Febrile Controls	Healthy Controls	30	35	-2.283071406	61.62475758	0.0259	0.068558824	ns	-0.344441905
O00499.10	protein_abundance	Febrile Controls	Healthy Controls	29	34	-1.749040357	52.63233851	0.0861	0.169686131	ns	-0.344482308
Q8WZ42.10	protein_abundance	Febrile Controls	Healthy Controls	29	34	-1.649196474	56.37331587	0.105	0.200589623	ns	-0.344927068
P14618.2	protein_abundance	Febrile Controls	Healthy Controls	29	34	-1.115318675	57.59711819	0.269	0.408033708	ns	-0.349055707
Q9UNE0	protein_abundance	Febrile Controls	Healthy Controls	30	34	-1.549604785	53.0132118	0.127	0.230650224	ns	-0.35073498
P15241	protein_abundance	Febrile Controls	Healthy Controls	29	34	-1.164502682	47.04580062	0.25	0.388675624	ns	-0.350944408
P22352	protein_abundance	Febrile Controls	Healthy Controls	29	34	-1.266094176	53.92520101	0.211	0.34250501	ns	-0.353894148
P02452	protein_abundance	Febrile Controls	Healthy Controls	30	35	-2.221601233	31.41126187	0.0336	0.08297561	ns	-0.363151905
Q6ZMZ3.2	protein_abundance	Febrile Controls	Healthy Controls	29	34	-1.58238246	52.99536071	0.12	0.220408163	ns	-0.36772475
Q8NF91.4	protein_abundance	Febrile Controls	Healthy Controls	29	34	-0.884978007	55.67522836	0.38	0.527054795	ns	-0.369048737
P02042	protein_abundance	Febrile Controls	Healthy Controls	29	34	-1.156907098	60.97971511	0.252	0.390286807	ns	-0.373107657
P02679.2	protein_abundance	Febrile Controls	Healthy Controls	29	34	-1.494796799	43.99217092	0.142	0.247354839	ns	-0.375818317
P00748	protein_abundance	Febrile Controls	Healthy Controls	29	34	-2.378362543	59.41841278	0.0206	0.056562712	ns	-0.377685532
Q9Y2Q3	protein_abundance	Febrile Controls	Healthy Controls	29	34	-1.381491805	58.45268019	0.172	0.28785124	ns	-0.390434485
P01871	protein_abundance	Febrile Controls	Healthy Controls	29	34	-1.847301131	59.64300616	0.0697	0.143497462	ns	-0.392611531
Q15437	protein_abundance	Febrile Controls	Healthy Controls	29	34	-1.098199438	55.82105357	0.277	0.419383178	ns	-0.396734287
P01602	protein_abundance	Febrile Controls	Healthy Controls	29	34	-0.996444037	56.2223183	0.323	0.468870968	ns	-0.404237386
P06331	protein_abundance	Febrile Controls	Healthy Controls	29	34	-1.24227905	60.20786159	0.219	0.350573123	ns	-0.416931364
A0A0C4DH38	protein_abundance	Febrile Controls	Healthy Controls	29	34	-1.244180923	60.15917323	0.218	0.350357143	ns	-0.426326459
P07225	protein_abundance	Febrile Controls	Healthy Controls	29	34	-2.210854818	54.65226675	0.0312	0.078484472	ns	-0.428687295
P15169	protein_abundance	Febrile Controls	Healthy Controls	29	34	-2.048071484	59.62469819	0.045	0.10210084	ns	-0.431648188
P00746	protein_abundance	Febrile Controls	Healthy Controls	29	34	-2.275210198	57.94855897	0.0266	0.069279743	ns	-0.43976089
P10643	protein_abundance	Febrile Controls	Healthy Controls	29	34	-2.291811902	49.44186616	0.0262	0.068902597	ns	-0.452234201
P01768	protein_abundance	Febrile Controls	Healthy Controls	29	34	-1.613253491	60.59859801	0.112	0.210976744	ns	-0.45895027
Q92609.2	protein_abundance	Febrile Controls	Healthy Controls	29	34	-0.850819007	60.98935889	0.398	0.545482234	ns	-0.468119419
Q562R1	protein_abundance	Febrile Controls	Healthy Controls	29	34	-1.325434592	60.48455444	0.19	0.312170385	ns	-0.469617926
Q9Y4D8.4	protein_abundance	Febrile Controls	Healthy Controls	29	34	-1.81929037	59.19971616	0.0739	0.150399497	ns	-0.471899537
P14151.2	protein_abundance	Febrile Controls	Healthy Controls	29	34	-2.096601598	56.79174772	0.0405	0.093728571	ns	-0.471947619
P27169	protein_abundance	Febrile Controls	Healthy Controls	29	34	-2.34733795	59.13174241	0.0223	0.060818182	ns	-0.476125834
P23229	protein_abundance	Febrile Controls	Healthy Controls	30	34	-2.283870422	58.61042252	0.026	0.068599349	ns	-0.485902667
P62937	protein_abundance	Febrile Controls	Healthy Controls	29	34	-1.235532964	57.69342031	0.222	0.353280943	ns	-0.489417928
P04114	protein_abundance	Febrile Controls	Healthy Controls	29	34	-2.336668161	51.31872023	0.0234	0.062761589	ns	-0.491845498
P20711	protein_abundance	Febrile Controls	Healthy Controls	30	35	-1.74433739	34.83137369	0.0899	0.176317191	ns	-0.517697143
Q9BQB4	protein_abundance	Febrile Controls	Healthy Controls	30	35	-2.279509125	34.89561296	0.0289	0.073613208	ns	-0.521081429
P01718	protein_abundance	Febrile Controls	Healthy Controls	29	34	-1.949332274	59.53018508	0.056	0.121283422	ns	-0.526846479
P08185	protein_abundance	Febrile Controls	Healthy Controls	29	34	-2.227559927	54.2236316	0.0301	0.076190625	ns	-0.544026815
P80370	protein_abundance	Febrile Controls	Healthy Controls	30	35	-1.934385248	34.83730759	0.0612	0.12909375	ns	-0.552632381
P02745	protein_abundance	Febrile Controls	Healthy Controls	29	34	-2.051133414	50.11953494	0.0455	0.102946927	ns	-0.55784012
Q9NUI1	protein_abundance	Febrile Controls	Healthy Controls	29	34	-2.035238475	60.53115766	0.0462	0.103375691	ns	-0.558572323
O00161	protein_abundance	Febrile Controls	Healthy Controls	30	35	-1.2192677	61.01388708	0.227	0.358421053	ns	-0.565329524
P01599	protein_abundance	Febrile Controls	Healthy Controls	29	34	-1.919395524	57.87240288	0.0599	0.127346457	ns	-0.587146256
Q9HCM2	protein_abundance	Febrile Controls	Healthy Controls	30	34	-1.632831349	61.45575336	0.108	0.204871194	ns	-0.591231373
P08294	protein_abundance	Febrile Controls	Healthy Controls	29	34	-2.139512007	52.35295604	0.0371	0.089147929	ns	-0.605870805
P06312	protein_abundance	Febrile Controls	Healthy Controls	29	34	-1.959001585	58.06640024	0.0549	0.119540323	ns	-0.633130709
P23142.4	protein_abundance	Febrile Controls	Healthy Controls	29	34	-1.566039788	59.27936711	0.123	0.224391892	ns	-0.636885807
Q2M3C7.2	protein_abundance	Febrile Controls	Healthy Controls	29	34	-2.186905344	60.97689328	0.0326	0.081	ns	-0.680161351
Q8WTU2	protein_abundance	Febrile Controls	Healthy Controls	30	35	-1.583968121	44.03844388	0.12	0.220408163	ns	-0.680491429
P01780	protein_abundance	Febrile Controls	Healthy Controls	29	34	-2.268312348	60.92445321	0.0269	0.069613419	ns	-0.722602932
P33176	protein_abundance	Febrile Controls	Healthy Controls	29	34	-1.489148697	57.81828953	0.142	0.247354839	ns	-0.734455201
Q96KN2.x	protein_abundance	Febrile Controls	Healthy Controls	30	35	-2.152507546	59.19706148	0.0354	0.086108108	ns	-0.73905
P42830.x	protein_abundance	Febrile Controls	Healthy Controls	30	35	-1.853280909	49.7874321	0.0698	0.143497462	ns	-0.779619857
P63104	protein_abundance	Febrile Controls	Healthy Controls	29	34	-1.828335563	60.39750475	0.0724	0.147717884	ns	-0.783723699
Q15848	protein_abundance	Febrile Controls	Healthy Controls	29	34	-2.298561605	56.94238068	0.0252	0.067144737	ns	-0.805574784
A0A0C4DH73	protein_abundance	Febrile Controls	Healthy Controls	29	34	-2.428672951	60.85139812	0.0181	0.050208904	ns	-0.811404431
Q13103	protein_abundance	Febrile Controls	Healthy Controls	29	34	-2.210079262	55.41910563	0.0312	0.078484472	ns	-0.853822859
O94966.6	protein_abundance	Febrile Controls	Healthy Controls	29	34	-2.089387227	49.61259367	0.0418	0.096417614	ns	-1.037541661
P02538	protein_abundance	Febrile Controls	Healthy Controls	29	34	-2.168139573	54.90756567	0.0345	0.084171687	ns	-1.079866285
