# Supplementary material for: In depth characterisation of the proteome of MIS-C and post COVID-19 infection in children reveals inflammatory pathway activation and evidence of tissue damage
Source: J Transl Med. 2025 Aug 18;23:929. doi: 10.1186/s12967-025-06826-3 (PMC12363030; doi:10.1186/s12967-025-06826-3)
Supplement: Supplementary file 9 — Supplementary Material 9 [file 12967_2025_6826_MOESM9_ESM.csv]

uniprot	.y.	group1	group2	n1	n2	statistic	df	p	p.adj	p.adj.signif	misc_sposfoldchange
A0A075B6K4	protein_abundance	MIS-C	Seropositive Healthy Controls	25	24	-0.314312596047378	46.7742253520027	0.755	0.813231382978723	ns	-0.125007042025
A0A075B6P5	protein_abundance	MIS-C	Seropositive Healthy Controls	25	24	1.12321829515261	46.973700405221	0.267	0.370960548885077	ns	0.458438913328334
A0A0A0MRZ8	protein_abundance	MIS-C	Seropositive Healthy Controls	25	24	3.38912700135614	43.2219445682466	0.00151	0.00370636363636364	**	1.43067425824333
A0A0B4J1V0	protein_abundance	MIS-C	Seropositive Healthy Controls	25	24	4.85557501060728	44.2232324158473	1.54e-05	6.36428571428572e-05	****	1.84832078127667
A0A0B4J1Y9	protein_abundance	MIS-C	Seropositive Healthy Controls	25	24	3.13026945962316	39.3104039985087	0.00329	0.00732115384615385	**	0.83560503297
A0A0C4DH24	protein_abundance	MIS-C	Seropositive Healthy Controls	25	24	4.18021620066081	46.5752983968921	0.000127	0.000397181467181467	***	1.322083467915
A0A0C4DH31	protein_abundance	MIS-C	Seropositive Healthy Controls	25	24	-0.369279527567907	46.9629515398651	0.714	0.786857142857143	ns	-0.119875549363333
A0A0C4DH38	protein_abundance	MIS-C	Seropositive Healthy Controls	25	24	-2.63469759743742	46.7782052145055	0.0114	0.0225219512195122	*	-1.02480251799
A0A0C4DH73	protein_abundance	MIS-C	Seropositive Healthy Controls	25	24	-2.7887401352441	46.7555582788908	0.00763	0.0158063938618926	*	-1.03493859406333
A0A1W2PQ73	protein_abundance	MIS-C	Seropositive Healthy Controls	25	24	-4.75983406554635	46.8373787824727	1.9e-05	7.61881188118812e-05	****	-3.25295871303667
A1L4H1	protein_abundance	MIS-C	Seropositive Healthy Controls	25	24	0.878957678350078	39.0249395519808	0.385	0.495786963434022	ns	0.1573575
A6NI73	protein_abundance	MIS-C	Seropositive Healthy Controls	25	24	12.8258131756919	46.9671534967219	5.89e-17	1.5903e-14	****	1.534412
B9A064	protein_abundance	MIS-C	Seropositive Healthy Controls	25	24	0.819708895268007	45.1115324512135	0.417	0.527765625	ns	0.21536561562
NTproBNP	protein_abundance	MIS-C	Seropositive Healthy Controls	25	24	8.09972765854598	28.2323581118668	7.6e-09	6.54893617021277e-08	****	4.09161733333333
O00161	protein_abundance	MIS-C	Seropositive Healthy Controls	25	24	-1.30621639918564	46.2298444915912	0.198	0.283858407079646	ns	-0.6163695
O00187	protein_abundance	MIS-C	Seropositive Healthy Controls	25	24	3.51430275915404	46.1289847319325	0.001	0.00252336448598131	**	1.23765353074333
O00273	protein_abundance	MIS-C	Seropositive Healthy Controls	25	23	3.8284916063456	39.5443052578079	0.000449	0.00121635451505017	**	0.981189513043478
O00300	protein_abundance	MIS-C	Seropositive Healthy Controls	25	24	1.74397672663152	31.767067747789	0.0908	0.14225918762089	ns	0.319059900000001
O00391	protein_abundance	MIS-C	Seropositive Healthy Controls	25	24	-2.04327407900908	45.4076017950242	0.0469	0.0788153526970954	ns	-0.40449856419
O00499.10	protein_abundance	MIS-C	Seropositive Healthy Controls	25	24	-2.51248291597036	46.1176451913633	0.0155	0.0293341121495327	*	-0.474021796805
O00533	protein_abundance	MIS-C	Seropositive Healthy Controls	25	24	-7.40465497888678	46.9493864076081	2.01e-09	2.1816e-08	****	-0.805463833333333
O00533.2	protein_abundance	MIS-C	Seropositive Healthy Controls	25	24	-5.68717302922573	44.7212819127978	9.25e-07	4.995e-06	****	-1.07672121869167
O00584	protein_abundance	MIS-C	Seropositive Healthy Controls	25	24	5.65826271907593	43.0021746848013	1.15e-06	6.08823529411765e-06	****	0.597374666666667
O14625	protein_abundance	MIS-C	Seropositive Healthy Controls	25	24	11.881166097714	28.9611445870424	1.18e-12	3.9825e-11	****	4.07398616666667
O14786	protein_abundance	MIS-C	Seropositive Healthy Controls	25	24	2.60407140159562	38.9378484427282	0.013	0.0252517985611511	*	0.295664333333333
O14788	protein_abundance	MIS-C	Seropositive Healthy Controls	25	24	-6.7247344022087	32.725780359107	1.21e-07	8.1e-07	****	-2.0086118
O14791.2	protein_abundance	MIS-C	Seropositive Healthy Controls	25	24	-3.29107909910235	40.476443601955	0.00207	0.00486	**	-0.746786573446667
O14793	protein_abundance	MIS-C	Seropositive Healthy Controls	25	24	-5.37190185809227	42.8670959583331	2.99e-06	1.44160714285714e-05	****	-1.5148625
O14798	protein_abundance	MIS-C	Seropositive Healthy Controls	25	24	2.14904031686826	42.9317406758748	0.0373	0.0644200426439232	ns	0.326851
O14867	protein_abundance	MIS-C	Seropositive Healthy Controls	25	23	2.82503834455642	45.9183697889101	0.00697	0.0145133676092545	*	0.513476713043478
O14917	protein_abundance	MIS-C	Seropositive Healthy Controls	25	24	1.92851788115232	46.9114758026599	0.0599	0.0984158215010142	ns	0.242305166666667
O15031	protein_abundance	MIS-C	Seropositive Healthy Controls	25	24	4.06406862631587	46.7453570023802	0.000183	0.000555168539325843	***	0.347514333333333
O15169	protein_abundance	MIS-C	Seropositive Healthy Controls	25	24	-1.04917572291838	46.7655040532989	0.299	0.405678391959799	ns	-0.4015917
O15270	protein_abundance	MIS-C	Seropositive Healthy Controls	25	24	-0.79247306887574	45.6942912370168	0.432	0.54	ns	-0.277004323263333
O15354	protein_abundance	MIS-C	Seropositive Healthy Controls	25	24	4.56839100544071	33.5840617856734	6.33e-05	0.000216341772151899	***	1.26556683333333
O15444	protein_abundance	MIS-C	Seropositive Healthy Controls	25	24	-3.31616223100562	38.5733613265812	0.002	0.0047787610619469	**	-0.66237645
O15467	protein_abundance	MIS-C	Seropositive Healthy Controls	25	24	-1.27320982644047	28.6302605265595	0.213	0.30375	ns	-0.404034666666667
O43186	protein_abundance	MIS-C	Seropositive Healthy Controls	25	24	0.300749956439873	40.3211791558875	0.765	0.821816976127321	ns	0.100914833333333
O43314.2	protein_abundance	MIS-C	Seropositive Healthy Controls	25	24	-1.76926029356873	37.1505963392922	0.0851	0.134368421052632	ns	-0.62645259824
O43508	protein_abundance	MIS-C	Seropositive Healthy Controls	25	24	-5.81901005834976	38.2952120738806	9.82e-07	5.2676821192053e-06	****	-0.789468183333334
O43557	protein_abundance	MIS-C	Seropositive Healthy Controls	25	24	8.06486331858749	34.3914620034317	1.94e-09	2.15260273972603e-08	****	2.21909195
O43597	protein_abundance	MIS-C	Seropositive Healthy Controls	25	23	-0.849658134694091	41.5534475049574	0.4	0.509433962264151	ns	-0.249173617391304
O43736	protein_abundance	MIS-C	Seropositive Healthy Controls	25	23	-0.550439017633798	41.968416575713	0.585	0.684754335260116	ns	-0.141189965217391
O43854	protein_abundance	MIS-C	Seropositive Healthy Controls	25	24	-1.9579050607817	43.4061172099905	0.0567	0.093920245398773	ns	-0.306023166666667
O43866	protein_abundance	MIS-C	Seropositive Healthy Controls	25	24	2.70583659796044	46.9814220369509	0.00946	0.0191565	*	0.448021281516667
O60449	protein_abundance	MIS-C	Seropositive Healthy Controls	25	23	-3.72165155463927	42.8447473617698	0.000572	0.00150428571428571	**	-0.43940332173913
O60496	protein_abundance	MIS-C	Seropositive Healthy Controls	25	24	-0.350352707702941	46.9969045488127	0.728	0.799024390243902	ns	-0.1260895
O60635	protein_abundance	MIS-C	Seropositive Healthy Controls	25	24	2.2103786307758	31.5972431811413	0.0344	0.060051724137931	ns	0.385956166666667
O60664	protein_abundance	MIS-C	Seropositive Healthy Controls	25	24	2.67716629425329	45.0046019678291	0.0103	0.0207022332506203	*	0.456830333333333
O60880	protein_abundance	MIS-C	Seropositive Healthy Controls	25	23	3.68721809435814	39.0961149994595	0.000687	0.00176657142857143	**	0.858557408695652
O75015.x	protein_abundance	MIS-C	Seropositive Healthy Controls	25	24	7.45578684454109	42.9640655933428	2.85e-09	2.95961538461538e-08	****	1.31522333333333
O75023	protein_abundance	MIS-C	Seropositive Healthy Controls	25	24	-3.05197994928877	41.9408490214082	0.00393	0.00858032345013477	**	-0.955387166666667
O75326	protein_abundance	MIS-C	Seropositive Healthy Controls	25	24	3.30373679368156	38.8110527767117	0.00206	0.00486	**	0.384070166666667
O75340	protein_abundance	MIS-C	Seropositive Healthy Controls	25	24	-2.05566223659761	46.6833044632661	0.0454	0.0766125	ns	-0.3927965
O75354	protein_abundance	MIS-C	Seropositive Healthy Controls	25	24	2.30514943510107	45.2862471180307	0.0258	0.0468565022421525	*	0.241981666666667
O75356	protein_abundance	MIS-C	Seropositive Healthy Controls	25	24	-1.00842873925025	37.3905174755248	0.32	0.429139072847682	ns	-0.1116585
O75475	protein_abundance	MIS-C	Seropositive Healthy Controls	25	23	4.06712672737486	45.5901219492884	0.000186	0.000562164179104478	***	1.27925354782609
O75594	protein_abundance	MIS-C	Seropositive Healthy Controls	25	24	7.8974812205067	38.6728063260734	1.38e-09	1.59685714285714e-08	****	1.59293166666667
O75636	protein_abundance	MIS-C	Seropositive Healthy Controls	25	24	-3.77676071251248	43.1901827630273	0.000481	0.00129009933774834	**	-0.772576840123333
O75791	protein_abundance	MIS-C	Seropositive Healthy Controls	25	24	-0.485098128407806	46.9858759128046	0.63	0.726923076923077	ns	-0.222833833333333
O75882.2	protein_abundance	MIS-C	Seropositive Healthy Controls	25	24	-5.11073993435256	39.2430847433971	8.7e-06	3.76844919786096e-05	****	-0.803991509136667
O75935.3	protein_abundance	MIS-C	Seropositive Healthy Controls	25	24	9.99695634802456	46.9998939213124	3.23e-13	1.539e-11	****	2.00884526623
O76036	protein_abundance	MIS-C	Seropositive Healthy Controls	25	23	1.8166588664547	31.3491222997148	0.0788	0.125398821218075	ns	0.461724469565217
O94903	protein_abundance	MIS-C	Seropositive Healthy Controls	25	24	0.298409770585124	44.7867040624563	0.767	0.82287417218543	ns	0.0839433333333333
O94966.6	protein_abundance	MIS-C	Seropositive Healthy Controls	25	24	-3.03960801165027	33.3313775552611	0.00459	0.00988803191489362	**	-1.40369335841
O94992	protein_abundance	MIS-C	Seropositive Healthy Controls	25	23	2.73019923853314	45.2351444746165	0.00899	0.0182503759398496	*	0.723227547826087
O95183	protein_abundance	MIS-C	Seropositive Healthy Controls	25	24	5.67666074721512	41.8351371275813	1.17e-06	6.1538961038961e-06	****	1.50368433333333
O95445.x	protein_abundance	MIS-C	Seropositive Healthy Controls	25	24	-10.1942804625169	34.8460511256602	5.38e-12	1.3618125e-10	****	-1.46070083333333
O95502	protein_abundance	MIS-C	Seropositive Healthy Controls	25	24	-4.41156523903752	44.5315817827556	6.43e-05	0.000218836134453782	***	-0.780275333333333
O95544	protein_abundance	MIS-C	Seropositive Healthy Controls	25	24	10.357037716988	33.2129099967975	6.2e-12	1.52181818181818e-10	****	2.44056583333333
O95630	protein_abundance	MIS-C	Seropositive Healthy Controls	25	24	0.0771451383626826	43.7362158660653	0.939	0.961554993678887	ns	0.0232657833333327
O95684	protein_abundance	MIS-C	Seropositive Healthy Controls	25	24	2.13650831654541	43.6368974903397	0.0383	0.0660063829787234	ns	0.4726345
O95750	protein_abundance	MIS-C	Seropositive Healthy Controls	25	24	-1.10678824126867	39.9367832177544	0.275	0.379471890971039	ns	-0.4505192
O95760	protein_abundance	MIS-C	Seropositive Healthy Controls	25	24	4.96119568542348	35.9328661775838	1.7e-05	6.885e-05	****	0.39288845
O95786	protein_abundance	MIS-C	Seropositive Healthy Controls	25	23	4.95699365700198	34.9338598844029	1.83e-05	7.37462686567164e-05	****	1.10702012173913
O95841	protein_abundance	MIS-C	Seropositive Healthy Controls	25	24	2.12350644408801	38.6418172226661	0.0402	0.0685515789473684	ns	0.358457333333333
O95988	protein_abundance	MIS-C	Seropositive Healthy Controls	25	24	-0.84620150665955	43.5839123872499	0.402	0.511177394034537	ns	-0.2278385
O95998	protein_abundance	MIS-C	Seropositive Healthy Controls	25	24	8.6598539782249	30.4937339399372	1.02e-09	1.25181818181818e-08	****	1.73104216666667
O96017	protein_abundance	MIS-C	Seropositive Healthy Controls	25	24	-0.438778453788897	42.6440563734106	0.663	0.754255617977528	ns	-0.0372426666666667
P00441	protein_abundance	MIS-C	Seropositive Healthy Controls	25	24	0.221102485674185	46.4661362558242	0.826	0.872307692307692	ns	0.0527705
P00450	protein_abundance	MIS-C	Seropositive Healthy Controls	25	24	-2.08352033850877	45.432371356739	0.0429	0.0728490566037736	ns	-0.354126382043333
P00451	protein_abundance	MIS-C	Seropositive Healthy Controls	25	24	-2.54877929044988	46.3869932322336	0.0142	0.0270635294117647	*	-0.564205144468333
P00488	protein_abundance	MIS-C	Seropositive Healthy Controls	25	24	-2.62588996020817	46.0305327608622	0.0117	0.0230583941605839	*	-0.698569811285
P00533	protein_abundance	MIS-C	Seropositive Healthy Controls	25	24	-6.71512403704357	46.8172464308392	2.25e-08	1.73571428571429e-07	****	-0.531279333333333
P00568	protein_abundance	MIS-C	Seropositive Healthy Controls	25	24	1.08282664468923	46.99351776692	0.284	0.388581081081081	ns	0.334113
P00734	protein_abundance	MIS-C	Seropositive Healthy Controls	25	24	-1.79352864768016	45.7416645747772	0.0795	0.126017612524462	ns	-0.276156290041667
P00736	protein_abundance	MIS-C	Seropositive Healthy Controls	25	24	-2.5868180196173	45.735892098717	0.0129	0.0251177884615385	*	-0.406712507751667
P00738	protein_abundance	MIS-C	Seropositive Healthy Controls	25	24	5.6722769474684	41.8266445182036	1.19e-06	6.17884615384615e-06	****	1.13997842561833
P00739.2	protein_abundance	MIS-C	Seropositive Healthy Controls	25	24	-2.39744247874139	42.210518242293	0.021	0.03874715261959	*	-0.860952056216667
P00740.x	protein_abundance	MIS-C	Seropositive Healthy Controls	25	24	2.40331429202062	46.1755315292274	0.0203	0.037541095890411	*	0.2556695
P00742	protein_abundance	MIS-C	Seropositive Healthy Controls	25	24	-2.88658699167231	43.3011007006574	0.00605	0.0127285714285714	*	-0.634966362433333
P00746	protein_abundance	MIS-C	Seropositive Healthy Controls	25	24	-2.77578815629274	43.4504519742872	0.00809	0.0166317258883249	*	-0.599865614031667
P00747	protein_abundance	MIS-C	Seropositive Healthy Controls	25	24	-4.23209361566121	41.4677387091306	0.000125	0.000393968871595331	***	-0.691672932185
P00748	protein_abundance	MIS-C	Seropositive Healthy Controls	25	24	-0.575453938629193	46.9546100921869	0.568	0.672631578947368	ns	-0.0921674705666666
P00749	protein_abundance	MIS-C	Seropositive Healthy Controls	25	24	-1.11436170308024	26.2993784940713	0.275	0.379471890971039	ns	-0.34928225
P00750	protein_abundance	MIS-C	Seropositive Healthy Controls	25	24	8.7723633094991	44.9681464346369	2.68e-11	5.29463414634146e-10	****	1.9218645
P00751	protein_abundance	MIS-C	Seropositive Healthy Controls	25	24	4.47067837399299	46.5150213975255	4.98e-05	0.000173124463519313	***	0.534384334038333
P00761	protein_abundance	MIS-C	Seropositive Healthy Controls	25	24	1.65926367467449	46.962947934189	0.104	0.160763358778626	ns	0.585944544878333
P00797	protein_abundance	MIS-C	Seropositive Healthy Controls	25	24	4.58982471204262	39.2903797849479	4.47e-05	0.000156413793103448	***	1.11705583333333
P00813	protein_abundance	MIS-C	Seropositive Healthy Controls	25	24	0.565683034814638	28.0927476924705	0.576	0.677155297532656	ns	0.169518516666667
P00915.x	protein_abundance	MIS-C	Seropositive Healthy Controls	25	24	0.381206976678799	46.6251572407987	0.705	0.784409340659341	ns	0.125745
P01008	protein_abundance	MIS-C	Seropositive Healthy Controls	25	24	-5.08850482374624	44.1638032499257	7.14e-06	3.14315217391304e-05	****	-0.832386174216666
P01009	protein_abundance	MIS-C	Seropositive Healthy Controls	25	24	0.616616235012733	46.9572752879063	0.54	0.644182621502209	ns	0.129001584686666
P01011	protein_abundance	MIS-C	Seropositive Healthy Controls	25	24	-0.0336301733679419	30.3236704998867	0.973	0.981481942714819	ns	-0.00711009968166643
P01019	protein_abundance	MIS-C	Seropositive Healthy Controls	25	24	-1.14323993155474	36.1954930129373	0.26	0.362478485370052	ns	-0.201959076148333
P01023	protein_abundance	MIS-C	Seropositive Healthy Controls	25	24	-4.70239313481297	44.008991420748	2.56e-05	9.82748815165877e-05	****	-0.849164781226666
P01024	protein_abundance	MIS-C	Seropositive Healthy Controls	25	24	-0.844605984704091	42.3148078772773	0.403	0.511645768025078	ns	-0.0996308900416665
P01031	protein_abundance	MIS-C	Seropositive Healthy Controls	25	24	-1.88809148747382	43.5399524217067	0.0657	0.106221556886228	ns	-0.2771724751
P01033	protein_abundance	MIS-C	Seropositive Healthy Controls	25	24	9.26839345711321	35.8872356466444	4.68e-11	8.496e-10	****	1.34342183333333
P01034.x	protein_abundance	MIS-C	Seropositive Healthy Controls	25	24	2.30085104042974	42.9988151809941	0.0263	0.0476577181208054	*	0.278951666666667
P01042	protein_abundance	MIS-C	Seropositive Healthy Controls	25	24	-1.35734212930382	45.2426141165949	0.181	0.261803571428571	ns	-0.199130953706667
P01042.2	protein_abundance	MIS-C	Seropositive Healthy Controls	25	24	3.16001979533326	41.2926827068971	0.00295	0.00665598885793872	**	0.508985024898333
P01130	protein_abundance	MIS-C	Seropositive Healthy Controls	25	24	3.98500805602593	44.7913864980042	0.000246	0.000716762589928058	***	0.813418
P01135	protein_abundance	MIS-C	Seropositive Healthy Controls	25	24	5.44041317235935	26.2229806196193	1.03e-05	4.41428571428571e-05	****	1.52780671666667
P01137	protein_abundance	MIS-C	Seropositive Healthy Controls	25	24	0.798584633898033	45.0743129653897	0.429	0.537910216718266	ns	0.178943283333334
P01138	protein_abundance	MIS-C	Seropositive Healthy Controls	25	24	1.89566600453354	26.5985485178163	0.0689	0.110952286282306	ns	0.139437933333333
P01222	protein_abundance	MIS-C	Seropositive Healthy Controls	25	24	-0.988487911438972	41.7770362497944	0.329	0.439028006589786	ns	-0.252350333333333
P01241	protein_abundance	MIS-C	Seropositive Healthy Controls	25	24	1.08485577786473	44.0237310951644	0.284	0.388581081081081	ns	0.702513833333333
P01374	protein_abundance	MIS-C	Seropositive Healthy Controls	25	24	-4.63403679639262	36.8459594914591	4.38e-05	0.000154252173913043	***	-0.937451033333333
P01375.x	protein_abundance	MIS-C	Seropositive Healthy Controls	25	24	6.78429250478232	27.5402143667327	2.49e-07	1.53961832061069e-06	****	1.4913282
P01579	protein_abundance	MIS-C	Seropositive Healthy Controls	25	24	5.42248627295961	25.7572892117262	1.14e-05	4.83455497382199e-05	****	3.1320281
P01583	protein_abundance	MIS-C	Seropositive Healthy Controls	25	24	-0.0393825573797228	46.6867152138345	0.969	0.978665835411471	ns	-0.00752053333333336
P01589	protein_abundance	MIS-C	Seropositive Healthy Controls	25	24	12.7845910806876	39.8463876514608	1.11e-15	2.24775e-13	****	2.46630766666667
P01591	protein_abundance	MIS-C	Seropositive Healthy Controls	25	24	3.53350561600842	46.9342996614737	0.000933	0.00236165625	**	0.975617272946667
P01599	protein_abundance	MIS-C	Seropositive Healthy Controls	25	24	-0.380334349995965	46.7964529557439	0.705	0.784409340659341	ns	-0.147538917971667
P01602	protein_abundance	MIS-C	Seropositive Healthy Controls	25	24	-0.0810396731711345	46.9986124472441	0.936	0.960912547528517	ns	-0.0366213649816667
P01619	protein_abundance	MIS-C	Seropositive Healthy Controls	25	24	2.36345457609768	40.2220054255155	0.023	0.0421493212669683	*	0.791959901765
P01700	protein_abundance	MIS-C	Seropositive Healthy Controls	25	24	4.04736872138589	46.9984659375541	0.000192	0.00057814126394052	***	1.15011623249333
P01701	protein_abundance	MIS-C	Seropositive Healthy Controls	25	24	-0.118440733618445	38.0140730860005	0.906	0.936045918367347	ns	-0.0362523088033333
P01714	protein_abundance	MIS-C	Seropositive Healthy Controls	25	24	2.60350077964099	42.2268509456457	0.0127	0.0248478260869565	*	0.73852321631
P01718	protein_abundance	MIS-C	Seropositive Healthy Controls	25	24	-1.51167768923269	45.8610421923751	0.137	0.203614678899083	ns	-0.432199338738334
P01732	protein_abundance	MIS-C	Seropositive Healthy Controls	25	24	-1.59310670314676	30.4803140560631	0.121	0.183883677298311	ns	-0.664863799999999
P01764	protein_abundance	MIS-C	Seropositive Healthy Controls	25	24	0.564421598203312	45.0464962741037	0.575	0.676962209302326	ns	0.13566673106
P01768	protein_abundance	MIS-C	Seropositive Healthy Controls	25	24	-1.57315796529642	45.4825106737159	0.123	0.186224299065421	ns	-0.559295100051667
P01780	protein_abundance	MIS-C	Seropositive Healthy Controls	25	24	-1.18268218332654	38.2156116478237	0.244	0.341937716262976	ns	-0.433375073473333
P01782	protein_abundance	MIS-C	Seropositive Healthy Controls	25	24	4.10134201640774	46.7543708723682	0.000163	0.00049822641509434	***	1.23774880349833
P01834	protein_abundance	MIS-C	Seropositive Healthy Controls	25	24	2.95263697084225	46.7754630055375	0.00491	0.0105214285714286	*	0.53336352002
P01857	protein_abundance	MIS-C	Seropositive Healthy Controls	25	24	0.891013956217915	38.8313543537458	0.378	0.487547770700637	ns	0.211574348611666
P01859	protein_abundance	MIS-C	Seropositive Healthy Controls	25	24	4.21753895405353	44.8063275908129	0.000118	0.000377786561264822	***	1.089121308425
P01860	protein_abundance	MIS-C	Seropositive Healthy Controls	25	24	0.316703332923611	46.9456838108551	0.753	0.813231382978723	ns	0.0891510346866666
P01861	protein_abundance	MIS-C	Seropositive Healthy Controls	25	24	4.1839912406679	46.6948129829656	0.000125	0.000393968871595331	***	1.11141725550333
P01871	protein_abundance	MIS-C	Seropositive Healthy Controls	25	24	-1.96464332403302	46.7805349317622	0.0554	0.0923333333333333	ns	-0.461064936831667
P01876	protein_abundance	MIS-C	Seropositive Healthy Controls	25	24	3.14479169086798	45.0818457477274	0.00294	0.00665195530726257	**	0.683036511081667
P02042	protein_abundance	MIS-C	Seropositive Healthy Controls	25	24	0.0733242075896691	43.4249651372393	0.942	0.962194199243379	ns	0.03080920548
P02144	protein_abundance	MIS-C	Seropositive Healthy Controls	25	24	0.495949974053933	36.7176688465654	0.623	0.721931330472103	ns	0.118459166666667
P02452	protein_abundance	MIS-C	Seropositive Healthy Controls	25	24	-6.73579283181145	27.7040697217872	2.73e-07	1.66263157894737e-06	****	-1.225871
P02462	protein_abundance	MIS-C	Seropositive Healthy Controls	25	24	3.96581387152567	46.9218936892209	0.000248	0.00072	***	0.558727666666667
P02538	protein_abundance	MIS-C	Seropositive Healthy Controls	25	24	-2.33193820109071	45.6385634690838	0.0242	0.0442483069977427	*	-1.37835225413
P02647	protein_abundance	MIS-C	Seropositive Healthy Controls	25	24	-4.59694130720336	46.5089410378851	3.29e-05	0.00012058371040724	***	-0.494802761114999
P02649	protein_abundance	MIS-C	Seropositive Healthy Controls	25	24	1.49870634079321	45.7808656324727	0.141	0.208793418647166	ns	0.22446237728
P02652	protein_abundance	MIS-C	Seropositive Healthy Controls	25	24	-0.347733758708848	46.0440975328006	0.73	0.800135317997294	ns	-0.0590706280633331
P02654	protein_abundance	MIS-C	Seropositive Healthy Controls	25	24	-4.00384669247532	46.8077828785363	0.000221	0.000653321167883212	***	-1.16035023738333
P02655	protein_abundance	MIS-C	Seropositive Healthy Controls	25	24	2.22755784132321	41.392069895202	0.0314	0.0560220264317181	ns	0.634472648886667
P02656	protein_abundance	MIS-C	Seropositive Healthy Controls	25	24	0.522475974166043	45.2992008973784	0.604	0.704956772334294	ns	0.11611824786
P02662	protein_abundance	MIS-C	Seropositive Healthy Controls	25	24	-1.11366819858191	46.4563762884346	0.271	0.375230769230769	ns	-0.249780821753333
P02671	protein_abundance	MIS-C	Seropositive Healthy Controls	25	24	0.7449431953205	44.5958553431238	0.46	0.563691376701967	ns	0.153601117726667
P02675	protein_abundance	MIS-C	Seropositive Healthy Controls	25	24	-0.95212122770878	46.1449076383535	0.346	0.457194127243067	ns	-0.194539647218333
P02679.2	protein_abundance	MIS-C	Seropositive Healthy Controls	25	24	-2.37445942498238	41.1796699777423	0.0223	0.0409591836734694	*	-0.58815868413
P02743	protein_abundance	MIS-C	Seropositive Healthy Controls	25	24	0.150051729867637	44.7367051327777	0.881	0.916059050064185	ns	0.030907893875
P02745	protein_abundance	MIS-C	Seropositive Healthy Controls	25	24	-1.23151100218013	46.9947310127774	0.224	0.317758318739054	ns	-0.284391430611667
P02746	protein_abundance	MIS-C	Seropositive Healthy Controls	25	24	-2.98697065563697	46.4846912681938	0.00449	0.00972433155080214	**	-0.465730160635
P02747	protein_abundance	MIS-C	Seropositive Healthy Controls	25	24	-0.161197601007196	44.5850910010545	0.873	0.91007722007722	ns	-0.03031738676
P02748	protein_abundance	MIS-C	Seropositive Healthy Controls	25	24	5.79336649809322	46.9999974047595	5.52e-07	3.08358620689655e-06	****	0.834768865713333
P02749	protein_abundance	MIS-C	Seropositive Healthy Controls	25	24	-1.01419136392288	46.6248174754582	0.316	0.424477611940299	ns	-0.136594464051667
P02750	protein_abundance	MIS-C	Seropositive Healthy Controls	25	24	8.16727564062474	41.73239199408	3.43e-10	5.145e-09	****	1.49542378180333
P02751.1	protein_abundance	MIS-C	Seropositive Healthy Controls	25	24	-4.32117774010409	46.942603720802	8e-05	0.000263331983805668	***	-0.770367931246667
P02753	protein_abundance	MIS-C	Seropositive Healthy Controls	25	24	-2.03712650894064	46.9632849877312	0.0473	0.0793229813664596	ns	-0.331484408441667
P02760	protein_abundance	MIS-C	Seropositive Healthy Controls	25	24	-3.53607780474776	46.4681312592046	0.000932	0.00236165625	**	-0.58151765088
P02763	protein_abundance	MIS-C	Seropositive Healthy Controls	25	24	8.92827700543914	39.8534514667229	4.72e-11	8.496e-10	****	1.61713279345833
P02765	protein_abundance	MIS-C	Seropositive Healthy Controls	25	24	-6.04999988985609	44.6438211895482	2.71e-07	1.66263157894737e-06	****	-0.65771057577
P02766	protein_abundance	MIS-C	Seropositive Healthy Controls	25	24	-2.94762952830475	41.2263990803369	0.00525	0.0111614173228346	*	-0.546204226161667
P02768	protein_abundance	MIS-C	Seropositive Healthy Controls	25	24	0.514720405676001	44.1670066108853	0.609	0.70875	ns	0.0700099753566672
P02769	protein_abundance	MIS-C	Seropositive Healthy Controls	25	24	-4.61289082031452	44.5861005748165	3.35e-05	0.00012222972972973	***	-0.833035940461667
P02774.3	protein_abundance	MIS-C	Seropositive Healthy Controls	25	24	0.726584178283085	46.8552136974034	0.471	0.575429864253394	ns	0.0973868040800001
P02775	protein_abundance	MIS-C	Seropositive Healthy Controls	25	24	-0.0965501227212342	46.1757963987052	0.924	0.951003811944092	ns	-0.0224609463083333
P02776	protein_abundance	MIS-C	Seropositive Healthy Controls	25	24	3.87646653897795	43.2290380731483	0.000356	0.000987534246575343	***	0.961171758636667
P02778	protein_abundance	MIS-C	Seropositive Healthy Controls	25	24	23.0783940416704	35.1576026808819	7.96e-23	6.4476e-20	****	4.60463833333333
P02786.x	protein_abundance	MIS-C	Seropositive Healthy Controls	25	24	-4.14532723175965	45.2606310564378	0.000147	0.000456206896551724	***	-0.412725
P02787	protein_abundance	MIS-C	Seropositive Healthy Controls	25	24	-4.36691371675868	45.7250810697366	7.15e-05	0.000239318181818182	***	-0.966686374713333
P02788	protein_abundance	MIS-C	Seropositive Healthy Controls	25	24	2.9362184568669	36.0342108836885	0.00576	0.0121817232375979	*	1.12528613659333
P02790	protein_abundance	MIS-C	Seropositive Healthy Controls	25	24	-2.09269306340662	34.6288956839248	0.0438	0.0742217573221757	ns	-0.33055374911
P03950.x	protein_abundance	MIS-C	Seropositive Healthy Controls	25	24	-0.94659527188797	46.8161048362312	0.349	0.460407166123778	ns	-0.160658833333333
P03951	protein_abundance	MIS-C	Seropositive Healthy Controls	25	24	4.05427832236433	39.2465222391819	0.000231	0.0006804	***	0.636833850696667
P03952	protein_abundance	MIS-C	Seropositive Healthy Controls	25	24	-4.70628448217682	46.0032397505599	2.34e-05	9.0688995215311e-05	****	-0.731776936016667
P03956	protein_abundance	MIS-C	Seropositive Healthy Controls	25	24	0.922414454848313	39.7226665224804	0.362	0.469903846153846	ns	0.402054383333335
P04003	protein_abundance	MIS-C	Seropositive Healthy Controls	25	24	-0.0843798241499631	46.183468624167	0.933	0.959048223350254	ns	-0.0150006294583334
P04004	protein_abundance	MIS-C	Seropositive Healthy Controls	25	24	4.72364577253807	46.9349319651095	2.13e-05	8.37391304347826e-05	****	0.503934063693333
P04040	protein_abundance	MIS-C	Seropositive Healthy Controls	25	24	0.403016565739317	46.3906595949794	0.689	0.774049930651872	ns	0.101034153195
P04054	protein_abundance	MIS-C	Seropositive Healthy Controls	25	24	1.40555155837433	41.765927685623	0.167	0.243291366906475	ns	0.232605
P04066	protein_abundance	MIS-C	Seropositive Healthy Controls	25	24	0.278998568308656	46.7908750433262	0.781	0.83341655716163	ns	0.0956253333333333
P04070	protein_abundance	MIS-C	Seropositive Healthy Controls	25	24	-2.07396797793946	41.2046219425575	0.0444	0.0750814196242171	ns	-0.407516166666667
P04070.2	protein_abundance	MIS-C	Seropositive Healthy Controls	25	24	-4.3255045472	43.9905727779283	8.61e-05	0.000280409638554217	***	-1.1391654767
P04075.2	protein_abundance	MIS-C	Seropositive Healthy Controls	25	24	-0.836415428576886	46.0758733998557	0.407	0.515915492957747	ns	-0.185746393443333
P04080	protein_abundance	MIS-C	Seropositive Healthy Controls	25	24	4.03786537783544	45.3072563354824	0.000206	0.000618	***	0.727791333333333
P04085	protein_abundance	MIS-C	Seropositive Healthy Controls	25	24	0.568833409045559	41.627493255985	0.573	0.675589519650655	ns	0.1952805
P04114	protein_abundance	MIS-C	Seropositive Healthy Controls	25	24	-2.14705514738092	46.4359985586243	0.037	0.0640384615384615	ns	-0.465597675968334
P04196	protein_abundance	MIS-C	Seropositive Healthy Controls	25	24	-3.75708163041557	45.5253607634834	0.000487	0.00130188118811881	**	-0.637097908406667
P04217	protein_abundance	MIS-C	Seropositive Healthy Controls	25	24	5.59630928650852	46.1602946809535	1.15e-06	6.08823529411765e-06	****	0.633565851456666
P04259	protein_abundance	MIS-C	Seropositive Healthy Controls	25	24	1.67175344791173	46.002963321483	0.101	0.156424474187381	ns	0.631156245826667
P04264	protein_abundance	MIS-C	Seropositive Healthy Controls	25	24	-2.20743361750175	44.2335935684838	0.0325	0.0576039387308534	ns	-0.809908058198333
P04275.x	protein_abundance	MIS-C	Seropositive Healthy Controls	25	24	5.9197486987842	44.132051705961	4.38e-07	2.55237410071942e-06	****	1.7701795
P04278	protein_abundance	MIS-C	Seropositive Healthy Controls	25	24	-4.33304307743696	45.4762886100942	8.03e-05	0.000263331983805668	***	-1.69295293091833
P04746	protein_abundance	MIS-C	Seropositive Healthy Controls	25	24	-3.86868386317092	32.5517457398117	0.000496	0.00132157894736842	**	-0.854035833333333
P04792	protein_abundance	MIS-C	Seropositive Healthy Controls	25	24	-0.0545389062480429	44.304483199647	0.957	0.9709875	ns	-0.0198996666666667
P05090	protein_abundance	MIS-C	Seropositive Healthy Controls	25	24	-3.38898052133912	39.0115895251324	0.00162	0.00392874251497006	**	-0.619270390651667
P05107	protein_abundance	MIS-C	Seropositive Healthy Controls	25	24	0.650880904397344	46.9176861589578	0.518	0.620680473372781	ns	0.0801116666666667
P05109	protein_abundance	MIS-C	Seropositive Healthy Controls	25	24	1.84102515193077	30.6100911634691	0.0753	0.120301775147929	ns	0.729781348475
P05112	protein_abundance	MIS-C	Seropositive Healthy Controls	25	24	-0.00871910272477374	46.3509774804905	0.993	0.996691449814126	ns	-0.00210263333333316
P05113	protein_abundance	MIS-C	Seropositive Healthy Controls	25	24	1.89098654356035	45.5523108568286	0.065	0.105511022044088	ns	0.60793135
P05113.1	protein_abundance	MIS-C	Seropositive Healthy Controls	25	23	2.18864253950602	44.7010394056095	0.0339	0.0594350649350649	ns	0.724466991304348
P05121	protein_abundance	MIS-C	Seropositive Healthy Controls	25	24	2.49017863285486	43.1775423913504	0.0167	0.0312401847575058	*	0.614857333333333
P05154	protein_abundance	MIS-C	Seropositive Healthy Controls	25	24	-4.96110183890025	37.1128994571532	1.58e-05	6.49644670050762e-05	****	-0.921184046313333
P05155.2	protein_abundance	MIS-C	Seropositive Healthy Controls	25	24	-0.273884105155397	29.0641778756456	0.786	0.835511811023622	ns	-0.0485821166016667
P05156	protein_abundance	MIS-C	Seropositive Healthy Controls	25	24	2.82717813096212	43.9453357944768	0.00704	0.0146215384615385	*	0.310578101695
P05160	protein_abundance	MIS-C	Seropositive Healthy Controls	25	24	-0.636719825487862	46.9485983978359	0.527	0.629601769911505	ns	-0.110379911983333
P05231.1	protein_abundance	MIS-C	Seropositive Healthy Controls	25	23	8.40585231162433	24.9150711604876	9.68e-09	8.1675e-08	****	4.3311875826087
P05231.x	protein_abundance	MIS-C	Seropositive Healthy Controls	25	24	8.73706658978937	25.2101627634253	4.23e-09	4.07892857142857e-08	****	4.57035266666667
P05362	protein_abundance	MIS-C	Seropositive Healthy Controls	25	24	7.13458046643789	46.759973192009	5.25e-09	4.83238636363636e-08	****	0.850898166666667
P05412	protein_abundance	MIS-C	Seropositive Healthy Controls	25	23	1.89318039285085	45.3554991130027	0.0647	0.105234939759036	ns	0.427873947826087
P05451	protein_abundance	MIS-C	Seropositive Healthy Controls	25	24	3.8103574630824	31.0618999467268	0.000616	0.0016043729903537	**	1.043427
P05452	protein_abundance	MIS-C	Seropositive Healthy Controls	25	24	-4.66369529841495	46.0164452398499	2.69e-05	0.000101344186046512	***	-0.995585146035
P05543	protein_abundance	MIS-C	Seropositive Healthy Controls	25	24	-0.750557053081093	45.7080497090892	0.457	0.561714719271624	ns	-0.139750596381667
P05546	protein_abundance	MIS-C	Seropositive Healthy Controls	25	24	-6.35395235445866	41.4489595003663	1.3e-07	8.63114754098361e-07	****	-1.21235951084333
P05556	protein_abundance	MIS-C	Seropositive Healthy Controls	25	24	-8.29949233734851	45.6788636436281	1.13e-10	1.86795918367347e-09	****	-0.717942666666667
P06127	protein_abundance	MIS-C	Seropositive Healthy Controls	25	24	-0.937922800354984	32.0289438858129	0.355	0.46304347826087	ns	-0.213067633333334
P06276	protein_abundance	MIS-C	Seropositive Healthy Controls	25	24	-7.14419053108039	45.746967554204	5.71e-09	5.193e-08	****	-1.20832825746333
P06312	protein_abundance	MIS-C	Seropositive Healthy Controls	25	24	-1.22572740201549	35.3958850849143	0.228	0.322303664921466	ns	-0.474554466358333
P06331	protein_abundance	MIS-C	Seropositive Healthy Controls	25	24	-2.1612911930729	42.2365500977636	0.0364	0.0634064516129032	ns	-0.91569030244
P06396	protein_abundance	MIS-C	Seropositive Healthy Controls	25	24	-7.17161312622873	46.972085149928	4.51e-09	4.29776470588235e-08	****	-1.29052198787333
P06681.x	protein_abundance	MIS-C	Seropositive Healthy Controls	25	24	5.18406036734959	44.6589031960429	5.06e-06	2.30258426966292e-05	****	0.526813333333333
P06702	protein_abundance	MIS-C	Seropositive Healthy Controls	25	24	7.13872291913917	40.8124746938962	1.08e-08	9.01855670103093e-08	****	2.01071312497833
P06727	protein_abundance	MIS-C	Seropositive Healthy Controls	25	24	-6.90112193177823	45.3386155358397	1.38e-08	1.1178e-07	****	-1.18244663646333
P06858	protein_abundance	MIS-C	Seropositive Healthy Controls	25	24	-8.51323885565391	44.021400147976	7.45e-11	1.2571875e-09	****	-1.4662995
P07195	protein_abundance	MIS-C	Seropositive Healthy Controls	25	24	-2.21142874434641	45.3620467692421	0.0321	0.0570197368421053	ns	-0.563857348465
P07204	protein_abundance	MIS-C	Seropositive Healthy Controls	25	24	0.74137650777931	46.6343268392811	0.462	0.565287009063444	ns	0.0889838333333333
P07225	protein_abundance	MIS-C	Seropositive Healthy Controls	25	24	-3.11936413263943	45.3491938522066	0.00315	0.00704834254143646	**	-0.668168850788334
P07339	protein_abundance	MIS-C	Seropositive Healthy Controls	25	24	4.72452421882206	32.292556534651	4.33e-05	0.000153828947368421	***	0.628364833333333
P07357	protein_abundance	MIS-C	Seropositive Healthy Controls	25	24	0.199479165027342	46.7707642104084	0.843	0.88449481865285	ns	0.0265469664916667
P07358	protein_abundance	MIS-C	Seropositive Healthy Controls	25	24	-4.54012845447936	43.8586244610189	4.35e-05	0.000153864628820961	***	-0.757664816993333
P07359	protein_abundance	MIS-C	Seropositive Healthy Controls	25	24	-2.99879507123276	37.8872484200898	0.00477	0.0102485411140584	*	-0.375959833333333
P07360	protein_abundance	MIS-C	Seropositive Healthy Controls	25	24	1.38652519485269	37.0274346845003	0.174	0.252128801431127	ns	0.22703112786
P07451	protein_abundance	MIS-C	Seropositive Healthy Controls	25	24	0.411017870491531	46.9930675847954	0.683	0.770515320334262	ns	0.112768666666667
P07478	protein_abundance	MIS-C	Seropositive Healthy Controls	25	24	6.40477882921987	28.8420968142689	5.41e-07	3.043125e-06	****	1.8208785
P07585	protein_abundance	MIS-C	Seropositive Healthy Controls	25	24	1.96569895924892	41.9487143807344	0.056	0.0931416837782341	ns	0.227153166666667
P07711	protein_abundance	MIS-C	Seropositive Healthy Controls	25	24	11.5239886940566	27.7545794031203	4.33e-12	1.1691e-10	****	2.0336335
P07858	protein_abundance	MIS-C	Seropositive Healthy Controls	25	24	3.87484649353149	38.3990851100323	0.000404	0.00110928813559322	**	1.20050033333333
P07911	protein_abundance	MIS-C	Seropositive Healthy Controls	25	24	-0.0589808433853022	45.3950500196321	0.953	0.969761306532663	ns	-0.0119151666666667
P07996	protein_abundance	MIS-C	Seropositive Healthy Controls	25	24	-0.690119029088495	46.8650391318745	0.494	0.598116591928251	ns	-0.183662611615
P08118	protein_abundance	MIS-C	Seropositive Healthy Controls	25	24	-5.46104065295172	46.9785297535289	1.75e-06	8.80434782608696e-06	****	-1.17129816666667
P08174	protein_abundance	MIS-C	Seropositive Healthy Controls	25	24	2.45637187507621	45.4282737153038	0.0179	0.0332545871559633	*	0.2749405
P08185	protein_abundance	MIS-C	Seropositive Healthy Controls	25	24	-4.194311244663	45.184812651818	0.000126	0.000395581395348837	***	-1.02302450159
P08236	protein_abundance	MIS-C	Seropositive Healthy Controls	25	24	1.01717969824677	46.9924487980246	0.314	0.422491694352159	ns	0.188414166666667
P08236.2	protein_abundance	MIS-C	Seropositive Healthy Controls	25	24	-6.62237341490805	42.6800448006645	4.7e-08	3.28189655172414e-07	****	-1.67986178039
P08263	protein_abundance	MIS-C	Seropositive Healthy Controls	25	24	1.62574381160387	40.8072942501901	0.112	0.171169811320755	ns	0.5885205
P08294	protein_abundance	MIS-C	Seropositive Healthy Controls	25	24	-0.650033218665387	45.1310359633156	0.519	0.62096011816839	ns	-0.150739155443333
P08319	protein_abundance	MIS-C	Seropositive Healthy Controls	25	24	0.314053039153585	46.9815505142909	0.755	0.813231382978723	ns	0.1250975
P08519	protein_abundance	MIS-C	Seropositive Healthy Controls	25	24	-1.90072046729878	46.0244735929231	0.0636	0.103862903225806	ns	-0.567232454865
P08571.x	protein_abundance	MIS-C	Seropositive Healthy Controls	25	24	7.35952424138184	40.2117323251438	5.77e-09	5.193e-08	****	1.4114755
P08581	protein_abundance	MIS-C	Seropositive Healthy Controls	25	24	0.372068417445928	42.3049516490383	0.712	0.785722070844687	ns	0.0316768333333333
P08603	protein_abundance	MIS-C	Seropositive Healthy Controls	25	24	-0.331206869671529	46.3096456594205	0.742	0.806738255033557	ns	-0.0546225020266666
P08670	protein_abundance	MIS-C	Seropositive Healthy Controls	25	24	2.05117426059499	43.5781224861475	0.0463	0.077968814968815	ns	0.718495166666667
P08697	protein_abundance	MIS-C	Seropositive Healthy Controls	25	24	-4.65785493983842	37.7584691579201	3.89e-05	0.000139420353982301	***	-0.936854669323333
P08709	protein_abundance	MIS-C	Seropositive Healthy Controls	25	24	-2.67148638799613	39.983895453853	0.0109	0.0216928746928747	*	-0.453577833333333
P08727	protein_abundance	MIS-C	Seropositive Healthy Controls	25	23	1.89964991126941	32.5794832510161	0.0664	0.107139442231076	ns	0.578747860869566
P08833	protein_abundance	MIS-C	Seropositive Healthy Controls	25	24	1.54066799080433	46.9919932648007	0.13	0.194280442804428	ns	0.778498666666667
P08887	protein_abundance	MIS-C	Seropositive Healthy Controls	25	24	-1.04380258424478	42.806256830201	0.302	0.409063545150502	ns	-0.1100115
P09038	protein_abundance	MIS-C	Seropositive Healthy Controls	25	23	-0.569126679286012	45.997282854825	0.572	0.675393586005831	ns	-0.147012417391304
P09093	protein_abundance	MIS-C	Seropositive Healthy Controls	25	24	2.44968956473666	31.850242842009	0.02	0.037070938215103	*	0.6201235
P09237	protein_abundance	MIS-C	Seropositive Healthy Controls	25	24	-1.297738132756	31.8657171267747	0.204	0.291943462897526	ns	-0.2807135
P09238	protein_abundance	MIS-C	Seropositive Healthy Controls	25	24	0.790315736888239	32.3793625104989	0.435	0.54	ns	0.291321083333333
P09341	protein_abundance	MIS-C	Seropositive Healthy Controls	25	24	0.67029404134509	46.4236896935539	0.506	0.609004457652303	ns	0.188036616666666
P09382.x	protein_abundance	MIS-C	Seropositive Healthy Controls	25	24	0.208210149794978	40.9867297439169	0.836	0.879428571428571	ns	0.0316315
P09417	protein_abundance	MIS-C	Seropositive Healthy Controls	25	24	0.349363180240127	46.5658673389384	0.728	0.799024390243902	ns	0.0618328333333333
P09467.x	protein_abundance	MIS-C	Seropositive Healthy Controls	25	24	2.66768908156169	45.2097147973466	0.0106	0.0211477832512315	*	1.03146683333333
P09496	protein_abundance	MIS-C	Seropositive Healthy Controls	25	24	3.35925452336275	46.7736655909804	0.00156	0.00381752265861027	**	0.666278666666667
P09525	protein_abundance	MIS-C	Seropositive Healthy Controls	25	24	-0.311030970395676	46.038555924564	0.757	0.814302788844621	ns	-0.0582523333333333
P09601	protein_abundance	MIS-C	Seropositive Healthy Controls	25	24	4.54156627045433	33.0863159284356	7.04e-05	0.000236614107883817	***	1.39270716666667
P09603	protein_abundance	MIS-C	Seropositive Healthy Controls	25	24	5.84023290523629	35.6043437466878	1.18e-06	6.16645161290323e-06	****	0.5856393
P09619	protein_abundance	MIS-C	Seropositive Healthy Controls	25	24	-4.73682279382688	41.1106935483369	2.59e-05	9.89575471698113e-05	****	-0.495463333333333
P09668	protein_abundance	MIS-C	Seropositive Healthy Controls	25	24	3.82181746734839	46.8904190949685	0.000389	0.00107173469387755	**	0.889870833333333
P09871	protein_abundance	MIS-C	Seropositive Healthy Controls	25	24	0.962437790587132	46.7226610444206	0.341	0.451323529411765	ns	0.130730296078333
P0C0L4	protein_abundance	MIS-C	Seropositive Healthy Controls	25	24	-2.70826077819868	41.3767360103587	0.00979	0.0197261194029851	*	-0.77815372568
P0C0L5	protein_abundance	MIS-C	Seropositive Healthy Controls	25	24	-1.71775020225706	45.1481024491249	0.0927	0.144676300578035	ns	-0.206398694983333
P0DJI8	protein_abundance	MIS-C	Seropositive Healthy Controls	25	24	10.2886317856023	46.8277145512799	1.32e-13	8.53615384615385e-12	****	4.94743282151167
P0DOY3	protein_abundance	MIS-C	Seropositive Healthy Controls	25	24	3.19610270511326	42.7471044604012	0.00262	0.00601189801699717	**	1.04325590877333
P10145.x	protein_abundance	MIS-C	Seropositive Healthy Controls	25	24	11.1139383157271	31.8057379615641	1.74e-12	5.6376e-11	****	2.72707391666667
P10147	protein_abundance	MIS-C	Seropositive Healthy Controls	25	24	8.94956517419501	27.543654011767	1.22e-09	1.45323529411765e-08	****	2.24660923333333
P10451	protein_abundance	MIS-C	Seropositive Healthy Controls	25	24	3.92707942020594	43.5058488060812	0.000303	0.000858146853146853	***	0.955423833333333
P10586	protein_abundance	MIS-C	Seropositive Healthy Controls	25	24	0.0298084165044481	46.4200228105709	0.976	0.983068322981366	ns	0.00329783333333333
P10643	protein_abundance	MIS-C	Seropositive Healthy Controls	25	24	-3.02617901664872	42.1459210547102	0.00421	0.00914235924932976	**	-0.654262516783333
P10644	protein_abundance	MIS-C	Seropositive Healthy Controls	25	24	-0.475394902843183	45.9775252292981	0.637	0.732911931818182	ns	-0.133334166666667
P10646	protein_abundance	MIS-C	Seropositive Healthy Controls	25	24	1.65926027069215	35.061721847181	0.106	0.163231939163498	ns	0.245988
P10721	protein_abundance	MIS-C	Seropositive Healthy Controls	25	24	-9.14819789141443	46.8946343935462	5.34e-12	1.3618125e-10	****	-0.965567833333333
P10747	protein_abundance	MIS-C	Seropositive Healthy Controls	25	23	-2.33293294050304	42.7311073636744	0.0244	0.0445135135135135	*	-0.259056869565217
P10909.2	protein_abundance	MIS-C	Seropositive Healthy Controls	25	24	-3.56853322190501	43.5341091004698	0.000889	0.00226443396226415	**	-0.660038266923333
P11021	protein_abundance	MIS-C	Seropositive Healthy Controls	25	24	3.24553689580358	46.8583811604169	0.00217	0.00506541786743516	**	0.508152551985
P11226	protein_abundance	MIS-C	Seropositive Healthy Controls	25	24	1.65402897131807	43.780026945899	0.105	0.162	ns	0.647508083001667
P11597	protein_abundance	MIS-C	Seropositive Healthy Controls	25	24	-6.10893814355075	45.2146264540041	2.11e-07	1.31469230769231e-06	****	-1.13050946644167
P11831	protein_abundance	MIS-C	Seropositive Healthy Controls	25	24	-2.11817858871356	41.8250845311537	0.0401	0.0685253164556962	ns	-0.703329048296667
P12034	protein_abundance	MIS-C	Seropositive Healthy Controls	25	24	0.118896216510027	44.0450492865362	0.906	0.936045918367347	ns	0.0088045166666666
P12104	protein_abundance	MIS-C	Seropositive Healthy Controls	25	24	-1.26045551018209	34.9390907184663	0.216	0.306947368421053	ns	-0.387002666666667
P12111.x	protein_abundance	MIS-C	Seropositive Healthy Controls	25	24	-5.05946481263744	44.3790359196629	7.77e-06	3.38370967741935e-05	****	-0.897154666666667
P12259	protein_abundance	MIS-C	Seropositive Healthy Controls	25	24	-3.79743740312263	43.1487366751312	0.000453	0.0012231	**	-0.77632919093
P12318	protein_abundance	MIS-C	Seropositive Healthy Controls	25	24	7.26819976061187	45.2028136476932	3.98e-09	3.98e-08	****	1.33357033333333
P12724	protein_abundance	MIS-C	Seropositive Healthy Controls	25	24	6.78527675422538	39.3822014017928	4.03e-08	2.8887610619469e-07	****	3.30583083333333
P12830	protein_abundance	MIS-C	Seropositive Healthy Controls	25	24	-4.76841541977851	43.1080651595081	2.14e-05	8.37391304347826e-05	****	-0.575618666666667
P13232	protein_abundance	MIS-C	Seropositive Healthy Controls	25	24	2.28332464952385	39.31437147227	0.0279	0.05022	ns	0.447371733333334
P13236	protein_abundance	MIS-C	Seropositive Healthy Controls	25	24	7.48779906281667	31.1613942487252	1.89e-08	1.50088235294118e-07	****	1.88922833333333
P13500	protein_abundance	MIS-C	Seropositive Healthy Controls	25	24	4.98015997102407	27.1649891187369	3.16e-05	0.000116876712328767	***	1.6591471
P13501	protein_abundance	MIS-C	Seropositive Healthy Controls	25	24	-2.49538905576392	40.3808238772668	0.0168	0.0313548387096774	*	-1.0256965
P13591	protein_abundance	MIS-C	Seropositive Healthy Controls	25	24	-6.97876506151024	46.7490618240538	9.04e-09	7.70778947368421e-08	****	-0.698189666666667
P13598	protein_abundance	MIS-C	Seropositive Healthy Controls	25	24	0.500892840472741	44.7530968091204	0.619	0.718323782234957	ns	0.0630093333333333
P13645	protein_abundance	MIS-C	Seropositive Healthy Controls	25	24	-2.48979302063241	46.0512546337348	0.0165	0.0309375	*	-0.961071674731667
P13671	protein_abundance	MIS-C	Seropositive Healthy Controls	25	24	-0.804209120771892	45.8302919626155	0.425	0.533720930232558	ns	-0.120164079426667
P13686	protein_abundance	MIS-C	Seropositive Healthy Controls	25	24	5.27407837258581	37.7084134507175	5.74e-06	2.56872928176796e-05	****	0.764360666666667
P13725	protein_abundance	MIS-C	Seropositive Healthy Controls	25	24	8.26933377604095	28.9801386715958	4.09e-09	3.99144578313253e-08	****	3.1687056
P13796	protein_abundance	MIS-C	Seropositive Healthy Controls	25	24	0.288127017363912	43.6357489948814	0.775	0.829260237780713	ns	0.0706147610533332
P13807	protein_abundance	MIS-C	Seropositive Healthy Controls	25	24	-0.671845920210587	46.0345591758846	0.505	0.608705357142857	ns	-0.2079655
P13987	protein_abundance	MIS-C	Seropositive Healthy Controls	25	24	5.25226936535359	42.9161539782792	4.43e-06	2.03880681818182e-05	****	0.6817955
P14151.2	protein_abundance	MIS-C	Seropositive Healthy Controls	25	24	-0.912402499523682	46.9563055908205	0.366	0.473578274760383	ns	-0.227025882433333
P14210	protein_abundance	MIS-C	Seropositive Healthy Controls	25	24	5.96839565593199	26.3107806808247	2.55e-06	1.2594512195122e-05	****	2.33610858333333
P14317	protein_abundance	MIS-C	Seropositive Healthy Controls	25	23	3.095363706632	45.0768569954488	0.00337	0.0074786301369863	**	0.858215530434782
P14543	protein_abundance	MIS-C	Seropositive Healthy Controls	25	24	8.4427662565345	40.584420960769	1.79e-10	2.8998e-09	****	1.1793935
P14555	protein_abundance	MIS-C	Seropositive Healthy Controls	25	24	10.8879259235452	31.9731334621309	2.75e-12	8.1e-11	****	3.79491116666667
P14618.2	protein_abundance	MIS-C	Seropositive Healthy Controls	25	24	1.7587185072919	42.0057802818395	0.0859	0.135367704280156	ns	0.554303524498334
P14784	protein_abundance	MIS-C	Seropositive Healthy Controls	25	24	0.283365775381918	44.9763313847127	0.778	0.831372031662269	ns	0.0482445333333332
P15018	protein_abundance	MIS-C	Seropositive Healthy Controls	25	24	3.12765929528444	32.336451867443	0.00371	0.00816603260869565	**	0.445120066666667
P15085	protein_abundance	MIS-C	Seropositive Healthy Controls	25	24	4.38614930313104	31.532480558203	0.00012	0.000382677165354331	***	1.299157
P15086	protein_abundance	MIS-C	Seropositive Healthy Controls	25	24	3.43746856567204	33.9598917129123	0.00157	0.00383042168674699	**	0.827161
P15090	protein_abundance	MIS-C	Seropositive Healthy Controls	25	24	-1.33640986622183	45.9112882640641	0.188	0.27144385026738	ns	-0.289397666666667
P15144	protein_abundance	MIS-C	Seropositive Healthy Controls	25	24	-3.16698551360915	40.6490585052804	0.00292	0.0066438202247191	**	-0.354675666666667
P15169	protein_abundance	MIS-C	Seropositive Healthy Controls	25	24	-3.05355332476295	45.8739324683105	0.00376	0.00825365853658537	**	-0.647178472746667
P15241	protein_abundance	MIS-C	Seropositive Healthy Controls	25	24	-3.19682152355759	38.4117636990909	0.00278	0.00636101694915254	**	-0.963837303696666
P15514	protein_abundance	MIS-C	Seropositive Healthy Controls	25	23	3.48218077671733	39.4414809232043	0.00123	0.003075	**	0.91657344347826
P15529	protein_abundance	MIS-C	Seropositive Healthy Controls	25	24	-2.92962931281127	46.7201887184204	0.00523	0.0111481578947368	*	-0.249122833333333
P15692	protein_abundance	MIS-C	Seropositive Healthy Controls	25	24	6.60851370788901	34.4950005254172	1.32e-07	8.69268292682927e-07	****	1.18146805
P15907	protein_abundance	MIS-C	Seropositive Healthy Controls	25	24	7.26865204803991	43.8555220276173	4.71e-09	4.43616279069767e-08	****	1.10380216666667
P15924	protein_abundance	MIS-C	Seropositive Healthy Controls	25	24	-6.8724396475336	46.3569325454738	1.36e-08	1.11272727272727e-07	****	-1.40259563707333
P16070.10	protein_abundance	MIS-C	Seropositive Healthy Controls	25	24	3.73747496944181	46.9014632128639	0.000504	0.00133849180327869	**	0.813473875031667
P16109	protein_abundance	MIS-C	Seropositive Healthy Controls	25	24	-1.03433803304158	43.3296032650616	0.307	0.41445	ns	-0.227867166666667
P16112	protein_abundance	MIS-C	Seropositive Healthy Controls	25	24	-3.27599028760207	44.6407051936866	0.00204	0.00484574780058651	**	-0.545400833333333
P16234	protein_abundance	MIS-C	Seropositive Healthy Controls	25	24	2.1224010323392	41.1446972173286	0.0399	0.0683276955602537	ns	0.348128333333333
P16278	protein_abundance	MIS-C	Seropositive Healthy Controls	25	23	3.85925312907456	45.0233315143785	0.00036	0.000995221843003413	***	0.945539026086957
P16455	protein_abundance	MIS-C	Seropositive Healthy Controls	25	23	1.19502863959523	45.3667244703859	0.238	0.334107452339688	ns	0.52766012173913
P16581	protein_abundance	MIS-C	Seropositive Healthy Controls	25	24	7.72452343942629	46.8236369439715	6.74e-10	8.66571428571429e-09	****	1.2289465
P16860	protein_abundance	MIS-C	Seropositive Healthy Controls	25	24	4.65870616423879	46.9895572666752	2.64e-05	0.000100394366197183	***	2.37545583333333
P17480.2	protein_abundance	MIS-C	Seropositive Healthy Controls	25	24	-4.141502436427	44.3603519168866	0.000152	0.000468136882129278	***	-1.27224603740333
P17516	protein_abundance	MIS-C	Seropositive Healthy Controls	25	24	3.21714983776331	46.9766974783204	0.00235	0.0054541547277937	**	0.2843225
P17676	protein_abundance	MIS-C	Seropositive Healthy Controls	25	24	4.39484437043516	36.163396495102	9.31e-05	0.000300442231075697	***	0.661403833333333
P17813	protein_abundance	MIS-C	Seropositive Healthy Controls	25	24	-3.85919112533948	46.9439441852872	0.000346	0.000966413793103448	***	-0.291116666666667
P17931	protein_abundance	MIS-C	Seropositive Healthy Controls	25	24	-0.943121972066177	44.8199798185407	0.351	0.461542207792208	ns	-0.1040985
P17936	protein_abundance	MIS-C	Seropositive Healthy Controls	25	24	-7.08977196707082	34.5796318552729	3.13e-08	2.32596330275229e-07	****	-1.752115
P17936.2	protein_abundance	MIS-C	Seropositive Healthy Controls	25	24	-0.966937117034409	45.3220354455524	0.339	0.450147540983607	ns	-0.24791850796
P18065	protein_abundance	MIS-C	Seropositive Healthy Controls	25	24	5.89191948767925	46.9981270330554	3.92e-07	2.30086956521739e-06	****	1.57078416666667
P18428.x	protein_abundance	MIS-C	Seropositive Healthy Controls	25	24	9.06413974366767	39.1521700842483	3.7e-11	6.96976744186047e-10	****	2.20540933333333
P18564	protein_abundance	MIS-C	Seropositive Healthy Controls	25	23	-6.53098292444933	37.3051136780418	1.16e-07	7.83e-07	****	-0.824817460869565
P18627	protein_abundance	MIS-C	Seropositive Healthy Controls	25	23	5.07658398337101	31.572074835704	1.65e-05	6.75e-05	****	0.747021686956522
P18827	protein_abundance	MIS-C	Seropositive Healthy Controls	25	24	8.80257384566431	33.2429185431199	3.35e-10	5.11981132075472e-09	****	2.25991716666667
P19021	protein_abundance	MIS-C	Seropositive Healthy Controls	25	24	-5.18606546030145	46.8399150412531	4.51e-06	2.06389830508475e-05	****	-0.771934166666667
P19022	protein_abundance	MIS-C	Seropositive Healthy Controls	25	24	5.92486573141309	46.953607550372	3.51e-07	2.07525547445255e-06	****	0.898230166666667
P19320	protein_abundance	MIS-C	Seropositive Healthy Controls	25	24	7.88670933050798	40.4060391278632	1.05e-09	1.26940298507463e-08	****	0.945493666666667
P19429	protein_abundance	MIS-C	Seropositive Healthy Controls	25	24	5.18385825264625	31.0551813179357	1.26e-05	5.2880829015544e-05	****	2.02602383333333
P19474	protein_abundance	MIS-C	Seropositive Healthy Controls	25	23	-2.52121524883411	36.7674999525192	0.0162	0.030445475638051	*	-0.800141426086957
P19652	protein_abundance	MIS-C	Seropositive Healthy Controls	25	24	0.746216986499622	42.2978395672899	0.46	0.563691376701967	ns	0.203520536453333
P19823	protein_abundance	MIS-C	Seropositive Healthy Controls	25	24	-3.65030225540675	44.9871741150375	0.000679	0.00175414012738854	**	-0.451597124298333
P19827	protein_abundance	MIS-C	Seropositive Healthy Controls	25	24	-6.55385956565973	39.6207902114509	8.22e-08	5.59512605042017e-07	****	-0.822737713646666
P19957	protein_abundance	MIS-C	Seropositive Healthy Controls	25	24	-0.41535218888144	42.1473512931299	0.68	0.768200836820084	ns	-0.0851103333333333
P19961	protein_abundance	MIS-C	Seropositive Healthy Controls	25	24	-3.35965757919688	31.7220981734523	0.00204	0.00484574780058651	**	-0.793065166666667
P19971	protein_abundance	MIS-C	Seropositive Healthy Controls	25	24	7.8994923143859	46.4918125151334	3.87e-10	5.59767857142857e-09	****	2.35713516666667
P20023	protein_abundance	MIS-C	Seropositive Healthy Controls	25	24	-9.95502903108149	44.1817528366474	7.33e-13	2.69877272727273e-11	****	-1.69152416666667
P20062	protein_abundance	MIS-C	Seropositive Healthy Controls	25	24	7.9604290368412	41.7498829964297	6.63e-10	8.66177419354839e-09	****	0.974665333333333
P20160	protein_abundance	MIS-C	Seropositive Healthy Controls	25	24	8.27255202634589	36.2581518444211	7.2e-10	9.1125e-09	****	2.86422733333333
P20711	protein_abundance	MIS-C	Seropositive Healthy Controls	25	24	-4.50208856069587	38.3524227835265	6.11e-05	0.000209707627118644	***	-0.971891333333333
P20718	protein_abundance	MIS-C	Seropositive Healthy Controls	25	24	7.35841576741261	39.475132091203	6.46e-09	5.68760869565217e-08	****	2.07224966666667
P20783	protein_abundance	MIS-C	Seropositive Healthy Controls	25	24	-2.53099160419368	37.4464720506384	0.0157	0.0296433566433566	*	-0.407204416666667
P20851.2	protein_abundance	MIS-C	Seropositive Healthy Controls	25	24	-3.64012140486179	41.8527699256729	0.000743	0.0019045253164557	**	-1.15626161119333
P21246	protein_abundance	MIS-C	Seropositive Healthy Controls	25	24	0.0285959570971699	46.9411748353143	0.977	0.983068322981366	ns	0.00955783333333332
P21333.2	protein_abundance	MIS-C	Seropositive Healthy Controls	25	24	-0.218009631418945	44.799668683455	0.828	0.873198959687906	ns	-0.0382073142349999
P21549	protein_abundance	MIS-C	Seropositive Healthy Controls	25	24	3.89899787698356	29.1579724218113	0.000522	0.00137726384364821	**	1.31472466666667
P21583.x	protein_abundance	MIS-C	Seropositive Healthy Controls	25	24	-22.3641166952764	31.7962694875847	5.11e-21	2.06955e-18	****	-2.97192788333333
P21964	protein_abundance	MIS-C	Seropositive Healthy Controls	25	24	1.5103177987802	46.3837658224343	0.138	0.204725274725275	ns	0.435967
P21980	protein_abundance	MIS-C	Seropositive Healthy Controls	25	24	0.216729963152173	46.768263911186	0.829	0.873198959687906	ns	0.081556
P22004	protein_abundance	MIS-C	Seropositive Healthy Controls	25	24	0.985346556795846	41.8509633937542	0.33	0.439638157894737	ns	0.134681
P22105.1	protein_abundance	MIS-C	Seropositive Healthy Controls	25	24	-4.28913272598019	46.6182971017984	8.95e-05	0.00028998	***	-0.981155884401667
P22301	protein_abundance	MIS-C	Seropositive Healthy Controls	25	24	6.65658425625184	25.7323826989168	4.87e-07	2.77552447552448e-06	****	2.9325877
P22301.1	protein_abundance	MIS-C	Seropositive Healthy Controls	25	23	6.66231020310413	25.6382465696897	4.9e-07	2.77552447552448e-06	****	2.89870426086957
P22352	protein_abundance	MIS-C	Seropositive Healthy Controls	25	24	-2.65814400620174	41.9192873898347	0.0111	0.0219828850855746	*	-0.756770144833333
P22748	protein_abundance	MIS-C	Seropositive Healthy Controls	25	24	1.89488665454479	39.6761324541366	0.0654	0.105948	ns	0.246309333333333
P22792	protein_abundance	MIS-C	Seropositive Healthy Controls	25	24	-0.814281559423035	42.3390630137971	0.42	0.529906542056075	ns	-0.146088153475
P22891.2	protein_abundance	MIS-C	Seropositive Healthy Controls	25	24	-3.35542702576446	45.3971419626119	0.00161	0.00391621621621622	**	-0.97263765488
P23141	protein_abundance	MIS-C	Seropositive Healthy Controls	25	24	2.49612533942686	45.5763638399517	0.0162	0.030445475638051	*	0.682919
P23142	protein_abundance	MIS-C	Seropositive Healthy Controls	25	24	0.40103176477093	46.9920288324406	0.69	0.77409972299169	ns	0.054568640575
P23142.4	protein_abundance	MIS-C	Seropositive Healthy Controls	25	24	-4.31175290299071	45.4183480176089	8.62e-05	0.000280409638554217	***	-1.58232420077167
P23229	protein_abundance	MIS-C	Seropositive Healthy Controls	25	23	-3.28879573635957	38.5589895221066	0.00215	0.00503323699421965	**	-0.754722643478261
P23284	protein_abundance	MIS-C	Seropositive Healthy Controls	25	24	-0.517689793308713	44.6677292599665	0.607	0.707438848920863	ns	-0.175904
P23526	protein_abundance	MIS-C	Seropositive Healthy Controls	25	24	5.84669425401714	41.7433898098804	6.73e-07	3.70836734693878e-06	****	1.4324425
P23528	protein_abundance	MIS-C	Seropositive Healthy Controls	25	24	1.06806584418328	46.6790914097159	0.291	0.396818181818182	ns	0.372019087063333
P24158	protein_abundance	MIS-C	Seropositive Healthy Controls	25	24	11.6956499272689	31.7904818879561	4.72e-13	2.124e-11	****	2.76367966666667
P24592.x	protein_abundance	MIS-C	Seropositive Healthy Controls	25	24	-0.31621977264418	45.354395032335	0.753	0.813231382978723	ns	-0.0426561666666667
P24821	protein_abundance	MIS-C	Seropositive Healthy Controls	25	24	8.91493982169981	44.715590881289	1.77e-11	3.87486486486487e-10	****	1.44607033333333
P25311	protein_abundance	MIS-C	Seropositive Healthy Controls	25	24	3.22550141137387	46.920569350093	0.00229	0.0053301724137931	**	0.565864205843333
P25445	protein_abundance	MIS-C	Seropositive Healthy Controls	25	24	0.37704800894584	45.2513042040671	0.708	0.78558904109589	ns	0.0483155
P25815	protein_abundance	MIS-C	Seropositive Healthy Controls	25	24	6.56734780558462	30.1245961900907	2.83e-07	1.71067164179104e-06	****	1.408549
P25942	protein_abundance	MIS-C	Seropositive Healthy Controls	25	24	6.17357804519579	43.8402456153867	1.9e-07	1.19302325581395e-06	****	0.90742775
P26927	protein_abundance	MIS-C	Seropositive Healthy Controls	25	24	0.891988274695531	45.1082057195473	0.377	0.487033492822967	ns	0.12750371066
P27169	protein_abundance	MIS-C	Seropositive Healthy Controls	25	24	-2.90000730634475	45.3503801235517	0.00574	0.0121712041884817	*	-0.529347117936667
P27352	protein_abundance	MIS-C	Seropositive Healthy Controls	25	24	-2.62496968017107	34.3531320710981	0.0128	0.0249831325301205	*	-0.768992833333333
P27487	protein_abundance	MIS-C	Seropositive Healthy Controls	25	24	-7.63317323685442	46.7911749838434	9.28e-10	1.15643076923077e-08	****	-0.8337165
P27540	protein_abundance	MIS-C	Seropositive Healthy Controls	25	23	-0.995545767801117	36.9073763354506	0.326	0.436462809917355	ns	-0.343169808695652
P27918	protein_abundance	MIS-C	Seropositive Healthy Controls	25	24	1.89701801242195	46.0180619215508	0.0641	0.104468812877264	ns	0.383747356435
P28325	protein_abundance	MIS-C	Seropositive Healthy Controls	25	24	-3.16195655712043	36.6599915438656	0.00314	0.00704542936288089	**	-0.776818083333333
P28845	protein_abundance	MIS-C	Seropositive Healthy Controls	25	23	-2.7539412588522	42.776790673807	0.00861	0.0175874055415617	*	-0.387241495652174
P29460	protein_abundance	MIS-C	Seropositive Healthy Controls	25	24	-2.68621218337194	28.1688239416372	0.012	0.0235922330097087	*	-1.054526
P29622	protein_abundance	MIS-C	Seropositive Healthy Controls	25	24	-6.73373793231758	37.174990325192	6.29e-08	4.31771186440678e-07	****	-2.234655350345
P30043	protein_abundance	MIS-C	Seropositive Healthy Controls	25	24	-0.595039187895203	43.3226970636888	0.555	0.6591642228739	ns	-0.193091281336667
P30044	protein_abundance	MIS-C	Seropositive Healthy Controls	25	23	1.01812663608441	44.9550438250437	0.314	0.422491694352159	ns	0.372426626086956
P30048	protein_abundance	MIS-C	Seropositive Healthy Controls	25	23	1.68556417104483	40.8860234448727	0.0995	0.154692898272553	ns	0.436603130434783
P30203	protein_abundance	MIS-C	Seropositive Healthy Controls	25	24	-3.7421884828062	45.8930589733654	0.000506	0.00133941176470588	**	-0.791889016666667
P30530	protein_abundance	MIS-C	Seropositive Healthy Controls	25	24	4.60102289167494	44.6602781323639	3.47e-05	0.000126040358744395	***	0.503703166666667
P31146	protein_abundance	MIS-C	Seropositive Healthy Controls	25	24	0.406846806507139	46.9188623333068	0.686	0.772823365785814	ns	0.145288833333333
P31431	protein_abundance	MIS-C	Seropositive Healthy Controls	25	24	-1.54558997861704	45.9954408550237	0.129	0.1935	ns	-0.449113333333333
P31483	protein_abundance	MIS-C	Seropositive Healthy Controls	25	24	1.3229270077033	36.9626367771217	0.194	0.27911190053286	ns	0.480164166666667
P31949	protein_abundance	MIS-C	Seropositive Healthy Controls	25	24	5.84341545971945	32.4942460335657	1.62e-06	8.20125e-06	****	0.937018166666667
P31997	protein_abundance	MIS-C	Seropositive Healthy Controls	25	24	8.42399173171413	40.5589288721593	1.9e-10	3.01764705882353e-09	****	1.89870366666667
P32119	protein_abundance	MIS-C	Seropositive Healthy Controls	25	24	-0.790243591858985	40.6623717225605	0.434	0.54	ns	-0.262915476071667
P32942	protein_abundance	MIS-C	Seropositive Healthy Controls	25	24	-1.68090332766838	43.186081416743	0.1	0.155172413793103	ns	-0.209524833333333
P33151.x	protein_abundance	MIS-C	Seropositive Healthy Controls	25	24	-6.16515891403853	46.6314490409836	1.56e-07	1.01088e-06	****	-0.646252666666667
P33176	protein_abundance	MIS-C	Seropositive Healthy Controls	25	24	-3.32316550005733	44.4504432977623	0.00179	0.0042896449704142	**	-1.574791645975
P34130	protein_abundance	MIS-C	Seropositive Healthy Controls	25	23	-2.88255303431846	44.7473220799789	0.00604	0.0127285714285714	*	-0.42592147826087
P34913	protein_abundance	MIS-C	Seropositive Healthy Controls	25	24	0.855338434831332	46.9690425216655	0.397	0.508009478672986	ns	0.321173333333333
P34947	protein_abundance	MIS-C	Seropositive Healthy Controls	25	24	-0.418283717155212	46.784742532328	0.678	0.767011173184358	ns	-0.0469891666666667
P34998	protein_abundance	MIS-C	Seropositive Healthy Controls	25	24	0.460614359164996	42.5822679907853	0.647	0.73812676056338	ns	0.0753683333333333
P35218	protein_abundance	MIS-C	Seropositive Healthy Controls	25	24	4.81339509869334	38.4972808216448	2.31e-05	8.99567307692308e-05	****	1.90546016666667
P35225	protein_abundance	MIS-C	Seropositive Healthy Controls	25	24	-1.12911309844096	28.4635517276893	0.268	0.371712328767123	ns	-0.353418383333333
P35240	protein_abundance	MIS-C	Seropositive Healthy Controls	25	23	0.344529239999684	44.1530375926195	0.732	0.800161943319838	ns	0.100723530434783
P35247	protein_abundance	MIS-C	Seropositive Healthy Controls	25	24	-0.066204828848526	36.7198749728112	0.948	0.96588679245283	ns	-0.0225448333333333
P35443.x	protein_abundance	MIS-C	Seropositive Healthy Controls	25	24	-0.11119130438773	42.4189408052912	0.912	0.939847328244275	ns	-0.0274398333333333
P35527	protein_abundance	MIS-C	Seropositive Healthy Controls	25	24	0.773821642174568	43.744400572749	0.443	0.546996951219512	ns	0.245048633843333
P35542	protein_abundance	MIS-C	Seropositive Healthy Controls	25	24	-2.54969511226244	45.0048436852456	0.0143	0.0271901408450704	*	-0.564054629861667
P35555	protein_abundance	MIS-C	Seropositive Healthy Controls	25	24	-7.61879166901248	44.4546746792247	1.34e-09	1.57304347826087e-08	****	-2.43882288726
P35590	protein_abundance	MIS-C	Seropositive Healthy Controls	25	24	0.936365758322559	46.5509570222734	0.354	0.462483870967742	ns	0.116168
P35754	protein_abundance	MIS-C	Seropositive Healthy Controls	25	24	2.56699221698297	46.9158103414681	0.0135	0.0259123222748815	*	0.750727
P35858.2	protein_abundance	MIS-C	Seropositive Healthy Controls	25	24	-9.26228515925784	42.4396509025331	9.5e-12	2.1375e-10	****	-2.05826043727833
P35908	protein_abundance	MIS-C	Seropositive Healthy Controls	25	24	-0.436159441246232	46.9514611417341	0.665	0.7554698457223	ns	-0.182775988358333
P36222	protein_abundance	MIS-C	Seropositive Healthy Controls	25	24	8.63348452721742	35.8303035120774	2.81e-10	4.37711538461538e-09	****	2.31275316666667
P36952	protein_abundance	MIS-C	Seropositive Healthy Controls	25	24	0.689270387180091	46.9928269878244	0.494	0.598116591928251	ns	0.1137005
P36955	protein_abundance	MIS-C	Seropositive Healthy Controls	25	24	3.8333344106108	42.5640577224874	0.000411	0.00112090909090909	**	0.572560629533333
P39060	protein_abundance	MIS-C	Seropositive Healthy Controls	25	24	-1.80040780209507	35.3411857588746	0.0803	0.127037109375	ns	-0.266875666666667
P39905	protein_abundance	MIS-C	Seropositive Healthy Controls	25	24	-2.24967508448631	42.0424122357712	0.0298	0.0534026548672566	ns	-0.327221883333333
P40189	protein_abundance	MIS-C	Seropositive Healthy Controls	25	24	-1.21601434713641	43.3896954047071	0.231	0.325975609756098	ns	-0.115644666666667
P40225	protein_abundance	MIS-C	Seropositive Healthy Controls	25	24	-0.790755383484624	38.3948588956566	0.434	0.54	ns	-0.1200245
P40818	protein_abundance	MIS-C	Seropositive Healthy Controls	25	24	-1.54152436898118	44.8372260840902	0.13	0.194280442804428	ns	-0.707284166666667
P41159	protein_abundance	MIS-C	Seropositive Healthy Controls	25	24	-1.93527218232162	46.0527812772548	0.0591	0.0976959183673469	ns	-0.890044333333333
P41218	protein_abundance	MIS-C	Seropositive Healthy Controls	25	24	5.18611575636749	40.4718460658272	6.35e-06	2.81065573770492e-05	****	2.4043045
P41222	protein_abundance	MIS-C	Seropositive Healthy Controls	25	24	-10.0576342576726	43.9766376238299	5.63e-13	2.28015e-11	****	-1.083539
P41236	protein_abundance	MIS-C	Seropositive Healthy Controls	25	24	2.18614471954301	46.8928829615399	0.0338	0.0593882863340564	ns	0.555637666666667
P42166	protein_abundance	MIS-C	Seropositive Healthy Controls	25	24	0.937378622464765	46.3629034874294	0.353	0.462483870967742	ns	0.337104364863333
P42574	protein_abundance	MIS-C	Seropositive Healthy Controls	25	24	-0.378387653781706	46.9969076514679	0.707	0.785555555555556	ns	-0.139771833333333
P42701	protein_abundance	MIS-C	Seropositive Healthy Controls	25	23	5.75377753333713	33.1308235444029	1.97e-06	9.85e-06	****	0.906790695652174
P42702	protein_abundance	MIS-C	Seropositive Healthy Controls	25	24	4.71303545280535	35.0395553556263	3.8e-05	0.0001368	***	0.562677466666667
P42785	protein_abundance	MIS-C	Seropositive Healthy Controls	25	24	-2.77564240259255	41.6498317644148	0.00822	0.0168562025316456	*	-0.341840833333333
P42830.x	protein_abundance	MIS-C	Seropositive Healthy Controls	25	24	-4.53343226086315	43.6818832876861	4.48e-05	0.000156413793103448	***	-1.94548336666667
P43121	protein_abundance	MIS-C	Seropositive Healthy Controls	25	24	-9.0592421125939	40.2317336848163	2.92e-11	5.63142857142857e-10	****	-0.972157333333333
P43251.2	protein_abundance	MIS-C	Seropositive Healthy Controls	25	24	-2.0006141969007	41.7577058039199	0.052	0.0870247933884297	ns	-0.481382851618333
P43652	protein_abundance	MIS-C	Seropositive Healthy Controls	25	24	-5.97175661451995	37.9373084635281	6.26e-07	3.47301369863014e-06	****	-1.103750383635
P46379	protein_abundance	MIS-C	Seropositive Healthy Controls	25	24	0.134087620207207	41.2498962552519	0.894	0.928384615384615	ns	0.021831
P46531	protein_abundance	MIS-C	Seropositive Healthy Controls	25	24	-3.8729666907356	46.93811179036	0.000332	0.00093375	***	-0.312060333333333
P48061	protein_abundance	MIS-C	Seropositive Healthy Controls	25	23	0.853860645937619	45.9994377809501	0.398	0.508485804416404	ns	0.061819686956522
P48304	protein_abundance	MIS-C	Seropositive Healthy Controls	25	24	6.4608018680208	31.5657516189721	3.06e-07	1.8225e-06	****	2.25980683333333
P48357	protein_abundance	MIS-C	Seropositive Healthy Controls	25	24	0.694081884669942	46.5143988358218	0.491	0.596266866566717	ns	0.1102995
P48634	protein_abundance	MIS-C	Seropositive Healthy Controls	25	24	0.325006393707445	42.7163869891501	0.747	0.811085790884719	ns	0.136617004046667
P48740.x	protein_abundance	MIS-C	Seropositive Healthy Controls	25	23	-6.69709500775926	42.6864729198676	3.66e-08	2.67081081081081e-07	****	-0.685201252173913
P48745	protein_abundance	MIS-C	Seropositive Healthy Controls	25	24	-11.616147684613	46.9999912729565	2.05e-15	2.7675e-13	****	-2.40569033333333
P48960	protein_abundance	MIS-C	Seropositive Healthy Controls	25	24	-1.05835027641508	38.2598209230053	0.297	0.403640939597315	ns	-0.161427666666667
P49747.x	protein_abundance	MIS-C	Seropositive Healthy Controls	25	24	-3.99681924039867	41.4271121132735	0.000258	0.000741063829787234	***	-0.680711333333333
P49771	protein_abundance	MIS-C	Seropositive Healthy Controls	25	24	-1.16600023229857	32.9641021367373	0.252	0.351931034482759	ns	-0.265317116666667
P49908	protein_abundance	MIS-C	Seropositive Healthy Controls	25	24	-5.6529889331906	46.9739064390679	9e-07	4.89261744966443e-06	****	-1.57996805254167
P50135	protein_abundance	MIS-C	Seropositive Healthy Controls	25	23	2.80578381415137	30.8328381494513	0.00862	0.0175874055415617	*	0.646133182608696
P50225	protein_abundance	MIS-C	Seropositive Healthy Controls	25	24	-2.19150144833107	45.4565387182827	0.0336	0.0592941176470588	ns	-0.840416966666667
P50591	protein_abundance	MIS-C	Seropositive Healthy Controls	25	24	-2.44191458282287	25.8193181963559	0.0218	0.0401318181818182	*	-0.49016695
P51161	protein_abundance	MIS-C	Seropositive Healthy Controls	25	24	-0.291478357141582	37.5924200395326	0.772	0.827142857142857	ns	-0.0479971666666667
P51617	protein_abundance	MIS-C	Seropositive Healthy Controls	25	23	0.42178518085156	45.9491447973513	0.675	0.764685314685315	ns	0.0901991304347827
P51648.2	protein_abundance	MIS-C	Seropositive Healthy Controls	25	24	0.2322357609546	46.4157261547196	0.817	0.863929503916449	ns	0.0871658213133334
P51671	protein_abundance	MIS-C	Seropositive Healthy Controls	25	24	0.559809656518333	34.6594034175272	0.579	0.679695652173913	ns	0.0995085666666666
P51671.1	protein_abundance	MIS-C	Seropositive Healthy Controls	25	23	-0.502762910332655	36.5803587011472	0.618	0.71819225251076	ns	-0.0908313913043477
P51693	protein_abundance	MIS-C	Seropositive Healthy Controls	25	24	-0.773722831080806	41.6254583336219	0.443	0.546996951219512	ns	-0.170899333333333
P51884	protein_abundance	MIS-C	Seropositive Healthy Controls	25	24	-3.98764554739801	46.9594964077588	0.000232	0.000680869565217391	***	-0.601009334593333
P52294	protein_abundance	MIS-C	Seropositive Healthy Controls	25	23	-1.72431708638567	44.9217162372044	0.0915	0.143079150579151	ns	-0.723098347826087
P52789	protein_abundance	MIS-C	Seropositive Healthy Controls	25	24	0.0767147546978836	46.9029421134318	0.939	0.961554993678887	ns	0.00672783333333333
P52823	protein_abundance	MIS-C	Seropositive Healthy Controls	25	23	-0.786923480545267	43.6001619212422	0.436	0.54	ns	-0.100275113043478
P52888	protein_abundance	MIS-C	Seropositive Healthy Controls	25	24	-1.94862631306266	30.8534665174634	0.0605	0.0992004048582996	ns	-0.570023833333333
P53621.2	protein_abundance	MIS-C	Seropositive Healthy Controls	25	24	3.5114910009848	45.9649513913508	0.00101	0.00254068322981366	**	1.68066777648167
P54108.2	protein_abundance	MIS-C	Seropositive Healthy Controls	25	24	-0.277767816651874	46.9969551740368	0.782	0.83341655716163	ns	-0.0593106116933333
P54760	protein_abundance	MIS-C	Seropositive Healthy Controls	25	24	2.6970323722345	46.9562390179998	0.00968	0.0195531172069825	*	0.2544865
P55058.x	protein_abundance	MIS-C	Seropositive Healthy Controls	25	24	-7.47433434838845	40.3264716827867	3.93e-09	3.979125e-08	****	-1.376512
P55082	protein_abundance	MIS-C	Seropositive Healthy Controls	25	24	0.614254117238428	40.7894588679152	0.542	0.645617647058824	ns	0.0763095
P55259	protein_abundance	MIS-C	Seropositive Healthy Controls	25	24	4.64683513694376	32.9505178154666	5.22e-05	0.000179923404255319	***	1.41425466666667
P55285	protein_abundance	MIS-C	Seropositive Healthy Controls	25	24	-9.26363074142555	46.9466956764778	3.6e-12	1.00551724137931e-10	****	-1.33972483333333
P55773	protein_abundance	MIS-C	Seropositive Healthy Controls	25	24	8.96912135082977	43.4064228282849	1.94e-11	4.13526315789474e-10	****	1.64717345
P55774	protein_abundance	MIS-C	Seropositive Healthy Controls	25	24	3.15625527960043	43.935416675408	0.00288	0.0065712676056338	**	0.777362666666667
P55808	protein_abundance	MIS-C	Seropositive Healthy Controls	25	24	-5.55515173800692	46.8518418679662	1.27e-06	6.55222929936306e-06	****	-0.8503855
P58499	protein_abundance	MIS-C	Seropositive Healthy Controls	25	23	-4.82817389308134	32.1567462603609	3.24e-05	0.000119290909090909	***	-1.04282015652174
P58546	protein_abundance	MIS-C	Seropositive Healthy Controls	25	24	2.85987216524245	41.6247375699857	0.0066	0.0138497409326425	*	0.2906915
P59665	protein_abundance	MIS-C	Seropositive Healthy Controls	25	24	11.4584194282077	38.6375035660117	5.39e-14	3.969e-12	****	2.48584816666667
P60568	protein_abundance	MIS-C	Seropositive Healthy Controls	25	24	1.57539811849998	38.7435348552164	0.123	0.186224299065421	ns	0.128958633333333
P60709	protein_abundance	MIS-C	Seropositive Healthy Controls	25	24	0.797784506053138	41.1817126550853	0.43	0.538330757341577	ns	0.20660566687
P61626	protein_abundance	MIS-C	Seropositive Healthy Controls	25	24	3.89141869471707	46.9694164619468	0.000313	0.000883379790940767	***	0.799467926561666
P61769	protein_abundance	MIS-C	Seropositive Healthy Controls	25	24	4.75768555435883	45.4080548050178	2.02e-05	7.98146341463415e-05	****	0.903841172193333
P61978	protein_abundance	MIS-C	Seropositive Healthy Controls	25	24	1.69041823741989	46.2182329622102	0.0977	0.152186538461538	ns	0.14951
P62736	protein_abundance	MIS-C	Seropositive Healthy Controls	25	24	-0.39674515622726	39.8357299815178	0.694	0.776436464088398	ns	-0.149652666666667
P62937	protein_abundance	MIS-C	Seropositive Healthy Controls	25	24	-0.935197325943417	46.8417164299899	0.354	0.462483870967742	ns	-0.345277137661666
P63104	protein_abundance	MIS-C	Seropositive Healthy Controls	25	24	-0.48831863753561	46.2732803522269	0.628	0.72564907275321	ns	-0.200015994266667
P63241	protein_abundance	MIS-C	Seropositive Healthy Controls	25	23	-0.344653360376807	45.5067348314286	0.732	0.800161943319838	ns	-0.0659990608695652
P68871	protein_abundance	MIS-C	Seropositive Healthy Controls	25	24	-0.314033078845481	46.8114637833169	0.755	0.813231382978723	ns	-0.0723611701050002
P69905	protein_abundance	MIS-C	Seropositive Healthy Controls	25	24	2.46103800911384	45.1254244870136	0.0177	0.0329586206896552	*	0.547314356745
P78310	protein_abundance	MIS-C	Seropositive Healthy Controls	25	23	1.20763332767769	42.8722735529281	0.234	0.329634782608696	ns	0.169616956521739
P78324	protein_abundance	MIS-C	Seropositive Healthy Controls	25	24	3.26385176275216	46.2290215726754	0.00207	0.00486	**	0.730229
P78362	protein_abundance	MIS-C	Seropositive Healthy Controls	25	23	1.4679286624166	42.7519093710391	0.149	0.219038112522686	ns	0.447161547826087
P78380	protein_abundance	MIS-C	Seropositive Healthy Controls	25	24	3.51953054318791	28.4530136187071	0.00148	0.00364376899696049	**	1.06251083333333
P78410	protein_abundance	MIS-C	Seropositive Healthy Controls	25	23	4.73948810585757	31.8281581528651	4.28e-05	0.000152722466960352	***	0.693659026086956
P78423	protein_abundance	MIS-C	Seropositive Healthy Controls	25	24	4.81132314722799	37.8353479900202	2.41e-05	9.29571428571429e-05	****	0.901461483333333
P78556	protein_abundance	MIS-C	Seropositive Healthy Controls	25	24	1.6065201792676	46.1931147765176	0.115	0.175423728813559	ns	0.624803233333333
P80075	protein_abundance	MIS-C	Seropositive Healthy Controls	25	24	6.2561087009854	29.308432560653	7.55e-07	4.13209459459459e-06	****	2.08003358333333
P80098	protein_abundance	MIS-C	Seropositive Healthy Controls	25	24	12.3537024278311	25.5615280894571	2.8e-12	8.1e-11	****	4.07410355
P80108	protein_abundance	MIS-C	Seropositive Healthy Controls	25	24	-7.80814650597886	46.3609824232221	5.4e-10	7.29e-09	****	-1.34531060031667
P80162	protein_abundance	MIS-C	Seropositive Healthy Controls	25	24	-0.371965689735127	40.9462851102702	0.712	0.785722070844687	ns	-0.0958145166666675
P80188	protein_abundance	MIS-C	Seropositive Healthy Controls	25	24	6.25697531739965	33.0485993911687	4.51e-07	2.60935714285714e-06	****	1.29107633333333
P80370	protein_abundance	MIS-C	Seropositive Healthy Controls	25	24	-9.75173595599959	45.04765722735	1.12e-12	3.94434782608696e-11	****	-1.80036416666667
P80511	protein_abundance	MIS-C	Seropositive Healthy Controls	25	24	10.254063797772	30.3899428405739	2.2e-11	4.56923076923077e-10	****	2.42899268333333
P80748	protein_abundance	MIS-C	Seropositive Healthy Controls	25	24	0.233869710188674	46.2463496562341	0.816	0.863929503916449	ns	0.0637841124633334
P98160.x	protein_abundance	MIS-C	Seropositive Healthy Controls	25	24	-4.35601722180234	46.3264126954712	7.27e-05	0.000242333333333333	***	-0.554810666666667
P98175.5	protein_abundance	MIS-C	Seropositive Healthy Controls	25	24	5.33346390955813	44.6380630265466	3.07e-06	1.4714201183432e-05	****	2.64595766174
Q00978	protein_abundance	MIS-C	Seropositive Healthy Controls	25	23	4.24515070181872	34.4840726977255	0.000156	0.000478636363636364	***	0.683230556521739
Q01151	protein_abundance	MIS-C	Seropositive Healthy Controls	25	23	-3.95530521200509	43.9444916727607	0.000275	0.000787102473498233	***	-0.490076782608696
Q01638	protein_abundance	MIS-C	Seropositive Healthy Controls	25	24	9.14058143170636	29.758247932874	3.83e-10	5.59767857142857e-09	****	3.118526
Q01973	protein_abundance	MIS-C	Seropositive Healthy Controls	25	24	-10.8972056376512	45.1737383766849	3.13e-14	2.7216e-12	****	-1.559218
Q03154	protein_abundance	MIS-C	Seropositive Healthy Controls	25	24	4.10905665430408	33.5022876633423	0.000241	0.000704729241877256	***	1.01799516666667
Q03167	protein_abundance	MIS-C	Seropositive Healthy Controls	25	24	-0.460947284562861	46.5465517917598	0.647	0.73812676056338	ns	-0.0682096666666667
Q03431	protein_abundance	MIS-C	Seropositive Healthy Controls	25	23	-4.23081498479675	45.3841387478143	0.000112	0.00036	***	-0.601372747826087
Q03591	protein_abundance	MIS-C	Seropositive Healthy Controls	25	24	-0.164889532359284	46.3991755421862	0.87	0.909290322580645	ns	-0.0424562919033333
Q04637	protein_abundance	MIS-C	Seropositive Healthy Controls	25	23	0.124391434604982	45.930831957708	0.902	0.934296675191816	ns	0.0493299652173911
Q04756	protein_abundance	MIS-C	Seropositive Healthy Controls	25	24	-6.13331456305224	46.9967415066717	1.69e-07	1.07787401574803e-06	****	-0.928177497236667
Q04759	protein_abundance	MIS-C	Seropositive Healthy Controls	25	23	-2.1877656903205	45.9983938117131	0.0338	0.0593882863340564	ns	-0.344022086956522
Q04760	protein_abundance	MIS-C	Seropositive Healthy Controls	25	24	2.58934138432056	39.799260331232	0.0134	0.0257814726840855	*	0.744576833333333
Q05084	protein_abundance	MIS-C	Seropositive Healthy Controls	25	23	0.393872025489068	41.1371798568899	0.696	0.7776	ns	0.0653324521739131
Q05086.2	protein_abundance	MIS-C	Seropositive Healthy Controls	25	24	-4.39984008529246	44.1699815232103	6.76e-05	0.00022815	***	-1.00225867038
Q05315	protein_abundance	MIS-C	Seropositive Healthy Controls	25	24	0.872282877836279	42.8652536739744	0.388	0.498857142857143	ns	0.223251
Q05516	protein_abundance	MIS-C	Seropositive Healthy Controls	25	23	2.14819593751921	45.7900112812558	0.037	0.0640384615384615	ns	0.468647130434783
Q06033	protein_abundance	MIS-C	Seropositive Healthy Controls	25	24	12.151368216524	42.7264910655223	1.88e-15	2.7675e-13	****	1.37682333333333
Q06033.2	protein_abundance	MIS-C	Seropositive Healthy Controls	25	24	1.81945937878023	44.5060280415188	0.0756	0.120543307086614	ns	0.339829823621667
Q06141	protein_abundance	MIS-C	Seropositive Healthy Controls	25	24	6.85746572961691	29.4355041691008	1.44e-07	9.40645161290323e-07	****	2.31924533333333
Q06418	protein_abundance	MIS-C	Seropositive Healthy Controls	25	24	-7.30834628040211	46.2301295849334	3.06e-09	3.13746835443038e-08	****	-0.891454833333333
Q06830	protein_abundance	MIS-C	Seropositive Healthy Controls	25	23	3.08116234040426	37.7343610768037	0.00384	0.00840648648648649	**	1.00292389565217
Q07011	protein_abundance	MIS-C	Seropositive Healthy Controls	25	24	-3.14112602490089	42.7528326592265	0.00305	0.0068625	**	-0.56006735
Q07065	protein_abundance	MIS-C	Seropositive Healthy Controls	25	23	4.38033650158694	41.0734438778162	7.99e-05	0.000263331983805668	***	0.608501982608696
Q07108	protein_abundance	MIS-C	Seropositive Healthy Controls	25	24	-0.195188107215345	46.2518928341702	0.846	0.886395348837209	ns	-0.0767591666666666
Q07325	protein_abundance	MIS-C	Seropositive Healthy Controls	25	24	12.651760651375	30.1349018524493	1.37e-13	8.53615384615385e-12	****	3.98544591666667
Q07507	protein_abundance	MIS-C	Seropositive Healthy Controls	25	24	-6.89319798080504	38.7991668577116	3.08e-08	2.31e-07	****	-1.3904465
Q07654	protein_abundance	MIS-C	Seropositive Healthy Controls	25	24	-0.764297535906154	41.5609801753488	0.449	0.553561643835616	ns	-0.0777111666666667
Q08334	protein_abundance	MIS-C	Seropositive Healthy Controls	25	24	1.08710172642368	35.3741734601864	0.284	0.388581081081081	ns	0.293350516666667
Q08380	protein_abundance	MIS-C	Seropositive Healthy Controls	25	24	-2.59283779674591	39.9347458387602	0.0132	0.0255178997613365	*	-0.633022102891667
Q09666	protein_abundance	MIS-C	Seropositive Healthy Controls	25	24	2.83703469015356	46.902179077586	0.0067	0.0140232558139535	*	2.04944567817
Q10588	protein_abundance	MIS-C	Seropositive Healthy Controls	25	24	-1.48924616989259	41.0286156439208	0.144	0.212459016393443	ns	-0.330976166035
Q12794	protein_abundance	MIS-C	Seropositive Healthy Controls	25	24	-0.808280041225326	33.4104027149281	0.425	0.533720930232558	ns	-0.101254666666667
Q12805	protein_abundance	MIS-C	Seropositive Healthy Controls	25	24	0.0700945953219529	46.9486670129109	0.944	0.963022670025189	ns	0.00962283333333333
Q12805.2	protein_abundance	MIS-C	Seropositive Healthy Controls	25	24	1.83993334450279	45.6792118500805	0.0723	0.115966336633663	ns	0.358804699445
Q12860	protein_abundance	MIS-C	Seropositive Healthy Controls	25	24	-10.7107211275356	46.9720693231802	3.36e-14	2.7216e-12	****	-1.44336483333333
Q12860.2	protein_abundance	MIS-C	Seropositive Healthy Controls	25	24	0.333790316000915	45.8119412479443	0.74	0.805645161290322	ns	0.0550522007116667
Q12864	protein_abundance	MIS-C	Seropositive Healthy Controls	25	24	-6.62045344905616	43.576749087827	4.31e-08	3.03573913043478e-07	****	-1.39512016666667
Q12884	protein_abundance	MIS-C	Seropositive Healthy Controls	25	24	-10.1320995364988	42.2304801276532	7.11e-13	2.69877272727273e-11	****	-1.43041183333333
Q12906	protein_abundance	MIS-C	Seropositive Healthy Controls	25	24	-1.6285463232174	46.9394929870313	0.11	0.168431001890359	ns	-0.771637153521667
Q12912	protein_abundance	MIS-C	Seropositive Healthy Controls	25	24	0.423362423526996	46.3721277553698	0.674	0.764621848739496	ns	0.106041666666667
Q12933	protein_abundance	MIS-C	Seropositive Healthy Controls	25	23	-0.756203252364175	45.3589626670853	0.453	0.557644376899696	ns	-0.147108747826087
Q12968	protein_abundance	MIS-C	Seropositive Healthy Controls	25	23	0.988320241681061	39.9588533932749	0.329	0.439028006589786	ns	0.144870956521739
Q13007	protein_abundance	MIS-C	Seropositive Healthy Controls	25	24	1.08799605452459	42.9285319044473	0.283	0.388581081081081	ns	0.213688916666666
Q13043	protein_abundance	MIS-C	Seropositive Healthy Controls	25	24	-0.964662187982526	46.9972598526298	0.34	0.450736497545008	ns	-0.328653333333333
Q13103	protein_abundance	MIS-C	Seropositive Healthy Controls	25	24	-6.46934459889918	45.928045667928	5.75e-08	3.98076923076923e-07	****	-1.88064350635
Q13105	protein_abundance	MIS-C	Seropositive Healthy Controls	25	24	8.2753203534303	32.4042180513666	1.7e-09	1.9125e-08	****	1.7269245
Q13158	protein_abundance	MIS-C	Seropositive Healthy Controls	25	24	0.967753531287734	46.991142268925	0.338	0.449556650246305	ns	0.228207166666667
Q13231	protein_abundance	MIS-C	Seropositive Healthy Controls	25	24	3.36663926696827	38.1958656000346	0.00175	0.00420623145400593	**	0.864013333333333
Q13241	protein_abundance	MIS-C	Seropositive Healthy Controls	25	23	5.30218844591314	36.8746267771275	5.58e-06	2.511e-05	****	0.899250330434782
Q13261	protein_abundance	MIS-C	Seropositive Healthy Controls	25	24	3.58693397964187	27.5732526475308	0.00128	0.00318036809815951	**	0.44125925
Q13275	protein_abundance	MIS-C	Seropositive Healthy Controls	25	24	2.31845233024538	39.5149963806213	0.0257	0.0467797752808989	*	0.303117333333333
Q13291	protein_abundance	MIS-C	Seropositive Healthy Controls	25	24	2.55629908822153	44.9237230378988	0.014	0.0267452830188679	*	0.4049337
Q13332	protein_abundance	MIS-C	Seropositive Healthy Controls	25	24	-7.83426482885097	46.6365345127276	4.74e-10	6.50745762711864e-09	****	-0.779291666666667
Q13361	protein_abundance	MIS-C	Seropositive Healthy Controls	25	24	-5.50360460526398	46.0599059269944	1.59e-06	8.1e-06	****	-1.53248866666667
Q13444	protein_abundance	MIS-C	Seropositive Healthy Controls	25	24	-2.20663701956483	41.0966275065561	0.033	0.0583624454148472	ns	-0.305680666666667
Q13478	protein_abundance	MIS-C	Seropositive Healthy Controls	25	24	8.24853837947289	38.968351242671	4.45e-10	6.32368421052632e-09	****	1.14753491666667
Q13490	protein_abundance	MIS-C	Seropositive Healthy Controls	25	23	-0.252523508872241	42.726595209888	0.802	0.851402359108781	ns	-0.0233780869565217
Q13508	protein_abundance	MIS-C	Seropositive Healthy Controls	25	24	-3.19855561326599	45.708988347518	0.00251	0.00579230769230769	**	-0.4140915
Q13541.x	protein_abundance	MIS-C	Seropositive Healthy Controls	25	24	2.5331798550772	46.9119469388719	0.0147	0.0278852459016393	*	0.820496166666668
Q13574	protein_abundance	MIS-C	Seropositive Healthy Controls	25	23	-0.0226009123870071	45.8816219458237	0.982	0.986873449131514	ns	-0.00338253913043474
Q13651	protein_abundance	MIS-C	Seropositive Healthy Controls	25	24	2.65252747232236	43.4899474909283	0.0111	0.0219828850855746	*	0.246866816666667
Q13740	protein_abundance	MIS-C	Seropositive Healthy Controls	25	24	-4.78633355163065	43.4468363416277	1.99e-05	7.94039408866995e-05	****	-0.380625333333333
Q13822	protein_abundance	MIS-C	Seropositive Healthy Controls	25	24	-0.471679290969397	41.7351155403188	0.64	0.7342776203966	ns	-0.0697033333333333
Q13867	protein_abundance	MIS-C	Seropositive Healthy Controls	25	24	4.66075542707411	46.3514784303961	2.68e-05	0.000101344186046512	***	0.501620666666667
Q14116	protein_abundance	MIS-C	Seropositive Healthy Controls	25	24	7.23365289463957	30.7457063473811	4.09e-08	2.90605263157895e-07	****	1.80620523333333
Q14162	protein_abundance	MIS-C	Seropositive Healthy Controls	25	24	1.85649011878153	36.0922771865795	0.0716	0.115071428571429	ns	0.296692
Q14203	protein_abundance	MIS-C	Seropositive Healthy Controls	25	23	-0.679534753669622	43.953473109889	0.5	0.603576751117735	ns	-0.221045791304348
Q14393	protein_abundance	MIS-C	Seropositive Healthy Controls	25	24	1.31206015106699	46.7429520679193	0.196	0.281489361702128	ns	0.143312
Q14435	protein_abundance	MIS-C	Seropositive Healthy Controls	25	23	-2.27937077093428	40.4628141859756	0.028	0.0502882483370288	ns	-0.235507895652174
Q14515	protein_abundance	MIS-C	Seropositive Healthy Controls	25	24	-3.94421581638082	44.7581714778956	0.000279	0.000795739436619718	***	-0.464433
Q14520.2	protein_abundance	MIS-C	Seropositive Healthy Controls	25	24	1.55745118746194	46.1383769817017	0.126	0.189350649350649	ns	0.202599015671667
Q14624	protein_abundance	MIS-C	Seropositive Healthy Controls	25	24	5.55421272667584	38.2202648578738	2.29e-06	1.1379754601227e-05	****	0.449572872235
Q14767	protein_abundance	MIS-C	Seropositive Healthy Controls	25	24	6.35214970826547	34.4071974102896	2.86e-07	1.716e-06	****	1.03879316666667
Q14790	protein_abundance	MIS-C	Seropositive Healthy Controls	25	24	3.96400187862241	46.9186696065679	0.00025	0.000723214285714286	***	1.20571246666667
Q14956	protein_abundance	MIS-C	Seropositive Healthy Controls	25	24	-3.89025947777349	41.6595309742928	0.000354	0.000985360824742268	***	-0.375459666666667
Q15067	protein_abundance	MIS-C	Seropositive Healthy Controls	25	24	-0.663841210037417	46.2937646245446	0.51	0.612	ns	-0.0980741666666667
Q15113	protein_abundance	MIS-C	Seropositive Healthy Controls	25	24	-5.49624548168128	37.6881244979914	2.86e-06	1.3955421686747e-05	****	-1.07665233333333
Q15165	protein_abundance	MIS-C	Seropositive Healthy Controls	25	24	0.714108654630615	46.1031755280409	0.479	0.584322289156627	ns	0.120090333333333
Q15166	protein_abundance	MIS-C	Seropositive Healthy Controls	25	24	-5.00158937795783	37.9668237347152	1.32e-05	5.51134020618557e-05	****	-0.994023891855
Q15437	protein_abundance	MIS-C	Seropositive Healthy Controls	25	24	-3.685397511345	46.2524046455976	0.000598	0.00156757281553398	**	-1.28560729395667
Q15485.x	protein_abundance	MIS-C	Seropositive Healthy Controls	25	24	1.74179626441515	45.2641163819067	0.0883	0.138610465116279	ns	0.2967685
Q15517	protein_abundance	MIS-C	Seropositive Healthy Controls	25	23	0.471799535960092	45.6731003420495	0.639	0.734170212765958	ns	0.0803230782608697
Q15582.x	protein_abundance	MIS-C	Seropositive Healthy Controls	25	24	2.21064438396144	46.3397709462798	0.032	0.056967032967033	ns	0.2429465
Q15661	protein_abundance	MIS-C	Seropositive Healthy Controls	25	23	-4.01456729764977	31.7211979969999	0.00034	0.000952941176470588	***	-1.13353826086956
Q15828	protein_abundance	MIS-C	Seropositive Healthy Controls	25	24	-1.59475396423722	42.2161263570681	0.118	0.179661654135338	ns	-0.249334333333333
Q15831	protein_abundance	MIS-C	Seropositive Healthy Controls	25	24	0.814122525975993	43.2936238119082	0.42	0.529906542056075	ns	0.222612333333333
Q15846	protein_abundance	MIS-C	Seropositive Healthy Controls	25	24	-6.8876512407747	43.4004922951208	1.79e-08	1.43554455445545e-07	****	-1.23094283333333
Q15848	protein_abundance	MIS-C	Seropositive Healthy Controls	25	24	-5.32230174298249	46.9984985874769	2.81e-06	1.37945454545455e-05	****	-1.51234997305
Q16270	protein_abundance	MIS-C	Seropositive Healthy Controls	25	24	-3.71111646388588	40.5087520911643	0.000621	0.00161221153846154	**	-0.373298
Q16552	protein_abundance	MIS-C	Seropositive Healthy Controls	25	24	6.48250595206137	28.3351610229872	4.77e-07	2.74021276595745e-06	****	1.89731345
Q16610	protein_abundance	MIS-C	Seropositive Healthy Controls	25	24	-1.45066241751551	31.9858448372688	0.157	0.229548736462094	ns	-0.202279238365
Q16619	protein_abundance	MIS-C	Seropositive Healthy Controls	25	24	-1.52196225418501	45.3686878664793	0.135	0.201011029411765	ns	-0.414463166666667
Q16620	protein_abundance	MIS-C	Seropositive Healthy Controls	25	24	-11.6691236412245	41.3170479167622	1.17e-14	1.184625e-12	****	-1.17517933333333
Q16627	protein_abundance	MIS-C	Seropositive Healthy Controls	25	24	3.18789079357593	46.8359892451691	0.00255	0.00586789772727273	**	0.435641333333333
Q16663	protein_abundance	MIS-C	Seropositive Healthy Controls	25	24	2.78889216405291	40.6754167490533	0.00801	0.0165512755102041	*	0.374512
Q16769	protein_abundance	MIS-C	Seropositive Healthy Controls	25	24	0.371552002240018	45.3633246004682	0.712	0.785722070844687	ns	0.0484273333333333
Q16773	protein_abundance	MIS-C	Seropositive Healthy Controls	25	24	-0.0559034613009635	43.4538442560633	0.956	0.9709875	ns	-0.0137525
Q16820	protein_abundance	MIS-C	Seropositive Healthy Controls	25	24	-3.38986344521049	38.3832728680836	0.00163	0.00394119402985075	**	-0.947585833333333
Q16853	protein_abundance	MIS-C	Seropositive Healthy Controls	25	24	-4.89193631239529	42.6880015970175	1.46e-05	6.06461538461539e-05	****	-0.691358666666667
Q2M3C7.2	protein_abundance	MIS-C	Seropositive Healthy Controls	25	24	-4.65842691196655	46.0690431765904	2.73e-05	0.000102375	***	-1.20578048934
Q3SY84	protein_abundance	MIS-C	Seropositive Healthy Controls	25	24	-4.46317533758333	46.7776314952863	5.06e-05	0.000175153846153846	***	-0.862730912815
Q53H82	protein_abundance	MIS-C	Seropositive Healthy Controls	25	24	0.668969978334312	46.9670189258153	0.507	0.609302670623145	ns	0.159119166666667
Q562R1	protein_abundance	MIS-C	Seropositive Healthy Controls	25	24	-0.205463678915643	42.1062526640587	0.838	0.880389105058366	ns	-0.0667072309500001
Q59H18.1	protein_abundance	MIS-C	Seropositive Healthy Controls	25	24	5.21512500672531	45.2368268905708	4.43e-06	2.03880681818182e-05	****	2.43189360584833
Q5T4W7	protein_abundance	MIS-C	Seropositive Healthy Controls	25	24	1.80200015001172	40.7174852307521	0.079	0.125470588235294	ns	0.204794433333333
Q5T9A4	protein_abundance	MIS-C	Seropositive Healthy Controls	25	24	-1.53162952013512	41.5746212448285	0.133	0.198397790055249	ns	-0.601344869053333
Q5VY43	protein_abundance	MIS-C	Seropositive Healthy Controls	25	24	-5.29130121161075	42.102095603385	4.09e-06	1.9149710982659e-05	****	-0.520772
Q5VZK9.2	protein_abundance	MIS-C	Seropositive Healthy Controls	25	24	-7.37340935862214	31.3656868883172	2.47e-08	1.88745283018868e-07	****	-2.18731106826167
Q6DN72	protein_abundance	MIS-C	Seropositive Healthy Controls	25	23	-0.610198745535012	45.9985087799729	0.545	0.648237885462555	ns	-0.107487686956522
Q6EIG7	protein_abundance	MIS-C	Seropositive Healthy Controls	25	23	5.64718203139851	32.1633527473962	2.97e-06	1.44053892215569e-05	****	1.37942450434783
Q6EMK4.x	protein_abundance	MIS-C	Seropositive Healthy Controls	25	24	-3.58612596313702	43.9577133637638	0.000838	0.002141261829653	**	-0.3561205
Q6GTS8	protein_abundance	MIS-C	Seropositive Healthy Controls	25	24	-1.03893008676331	38.410334687482	0.305	0.412437395659432	ns	-0.546766
Q6P4E1.2	protein_abundance	MIS-C	Seropositive Healthy Controls	25	24	3.63880939676113	46.9873809112372	0.00068	0.00175414012738854	**	1.454037927045
Q6PJW8	protein_abundance	MIS-C	Seropositive Healthy Controls	25	24	-0.583673227199341	46.5532239667695	0.562	0.666500732064422	ns	-0.151658833333333
Q6UWL2	protein_abundance	MIS-C	Seropositive Healthy Controls	25	24	-3.0981417376668	46.9939139529592	0.00328	0.00731900826446281	**	-0.547357666666667
Q6UXB4	protein_abundance	MIS-C	Seropositive Healthy Controls	25	23	4.30363457443578	35.6542424393554	0.000125	0.000393968871595331	***	0.716598434782608
Q6UXB8	protein_abundance	MIS-C	Seropositive Healthy Controls	25	24	-5.15613515250634	45.4482147756573	5.34e-06	2.41642458100559e-05	****	-1.32772789976333
Q6WN34	protein_abundance	MIS-C	Seropositive Healthy Controls	25	24	-0.47515622463804	46.4788903090889	0.637	0.732911931818182	ns	-0.0911998333333333
Q6ZMZ3.2	protein_abundance	MIS-C	Seropositive Healthy Controls	25	24	-0.812740619280049	40.735110193127	0.421	0.530342146189736	ns	-0.157119673905
Q6ZRV2	protein_abundance	MIS-C	Seropositive Healthy Controls	25	24	5.04182953662729	46.9983114314556	7.3e-06	3.19621621621622e-05	****	1.77194509299667
Q6ZUJ8	protein_abundance	MIS-C	Seropositive Healthy Controls	25	23	0.785671596097076	41.8656593924542	0.436	0.54	ns	0.226939547826087
Q76LX8	protein_abundance	MIS-C	Seropositive Healthy Controls	25	24	-8.12382648141831	39.4651416032447	5.93e-10	7.87426229508197e-09	****	-1.13520883333333
Q76M96	protein_abundance	MIS-C	Seropositive Healthy Controls	25	24	-1.57060172691834	41.7133823258885	0.124	0.187388059701493	ns	-0.265065333333333
Q7Z4W1	protein_abundance	MIS-C	Seropositive Healthy Controls	25	24	-1.20209569389211	45.2713509449951	0.236	0.331875	ns	-0.196579384385
Q7Z6M3	protein_abundance	MIS-C	Seropositive Healthy Controls	25	23	-0.00502721215799879	44.3988258190957	0.996	0.997231149567367	ns	-0.00102441739130432
Q86U17	protein_abundance	MIS-C	Seropositive Healthy Controls	25	24	-0.453807902535552	44.2514548451701	0.652	0.742784810126582	ns	-0.109324833333333
Q86VB7	protein_abundance	MIS-C	Seropositive Healthy Controls	25	24	8.01644406994056	42.8211071033292	4.63e-10	6.46603448275862e-09	****	1.47112833333333
Q86VY4	protein_abundance	MIS-C	Seropositive Healthy Controls	25	24	-4.55792942618404	46.2135758281024	3.78e-05	0.0001366875	***	-1.84974124073833
Q86VZ4	protein_abundance	MIS-C	Seropositive Healthy Controls	25	24	-0.859890794392557	46.6816163282557	0.394	0.50496835443038	ns	-0.120929
Q8IU57	protein_abundance	MIS-C	Seropositive Healthy Controls	25	23	0.33951135485159	34.2068072713944	0.736	0.80345013477089	ns	0.050680052173913
Q8IW75	protein_abundance	MIS-C	Seropositive Healthy Controls	25	24	0.277967879426309	34.95548984533	0.783	0.83341655716163	ns	0.0991186666666667
Q8IXJ6	protein_abundance	MIS-C	Seropositive Healthy Controls	25	24	0.944230384026281	46.3018807367193	0.35	0.460975609756098	ns	0.36976655
Q8IZP9	protein_abundance	MIS-C	Seropositive Healthy Controls	25	24	-6.73779793456701	46.9692555743022	2.05e-08	1.59663461538462e-07	****	-1.001245
Q8N1Q1	protein_abundance	MIS-C	Seropositive Healthy Controls	25	24	-1.74380971845666	46.7336306087456	0.0878	0.138093203883495	ns	-0.873464666666667
Q8N423	protein_abundance	MIS-C	Seropositive Healthy Controls	25	24	11.4179281602247	44.7918957236427	7.43e-15	8.59757142857143e-13	****	1.58050766666667
Q8N4A0	protein_abundance	MIS-C	Seropositive Healthy Controls	25	24	-1.42769018771338	43.331733543275	0.161	0.234972972972973	ns	-0.24700100288
Q8N608	protein_abundance	MIS-C	Seropositive Healthy Controls	25	23	-1.63339472893679	40.8397890062097	0.11	0.168431001890359	ns	-0.219584591304348
Q8N6P7	protein_abundance	MIS-C	Seropositive Healthy Controls	25	24	-0.334553645518877	46.9262407306567	0.739	0.80563930013459	ns	-0.0770039833333335
Q8NBP7	protein_abundance	MIS-C	Seropositive Healthy Controls	25	24	4.65077767479924	43.5229579518349	3.08e-05	0.000114967741935484	***	1.05164216666667
Q8NC01	protein_abundance	MIS-C	Seropositive Healthy Controls	25	24	4.74413104173247	46.8098693018647	2e-05	7.94117647058824e-05	****	0.597952166666667
Q8NF91.4	protein_abundance	MIS-C	Seropositive Healthy Controls	25	24	-2.1016314647976	46.7610176436749	0.041	0.0697689075630252	ns	-0.998741117926667
Q8NFT8	protein_abundance	MIS-C	Seropositive Healthy Controls	25	24	-6.25935260384335	41.0688478512499	1.84e-07	1.164375e-06	****	-0.663162099999999
Q8NHJ6	protein_abundance	MIS-C	Seropositive Healthy Controls	25	23	12.2665202972479	29.0394215672076	5.2e-13	2.21684210526316e-11	****	2.40495373913043
Q8NHL6	protein_abundance	MIS-C	Seropositive Healthy Controls	25	24	8.50428029200216	44.2596256762053	7.35e-11	1.2571875e-09	****	0.980330333333333
Q8NHS0	protein_abundance	MIS-C	Seropositive Healthy Controls	25	24	-0.918828130025735	44.6122762351231	0.363	0.470448	ns	-0.124109666666667
Q8NI22	protein_abundance	MIS-C	Seropositive Healthy Controls	25	24	4.99984665508	34.2956396532911	1.68e-05	6.83819095477387e-05	****	0.945633166666667
Q8TAQ9.2	protein_abundance	MIS-C	Seropositive Healthy Controls	25	24	1.91726111974929	45.8789216802724	0.0614	0.100472727272727	ns	0.640391200516667
Q8TDL5	protein_abundance	MIS-C	Seropositive Healthy Controls	25	24	-9.32089950742815	37.6568719910974	2.54e-11	5.1435e-10	****	-3.2367775
Q8TE57	protein_abundance	MIS-C	Seropositive Healthy Controls	25	24	-4.12874998013099	46.9126668744231	0.000149	0.000460648854961832	***	-0.375222
Q8WTT0	protein_abundance	MIS-C	Seropositive Healthy Controls	25	23	-5.19405978433788	32.6437978659852	1.07e-05	4.56157894736842e-05	****	-1.39503603478261
Q8WTU2	protein_abundance	MIS-C	Seropositive Healthy Controls	25	24	-4.03072204611427	34.1345669250805	0.000295	0.000838421052631579	***	-2.30540366666667
Q8WVQ1	protein_abundance	MIS-C	Seropositive Healthy Controls	25	24	2.12922994515732	46.6482129574856	0.0385	0.0662101910828025	ns	0.197024
Q8WX77	protein_abundance	MIS-C	Seropositive Healthy Controls	25	24	0.850889804634168	44.735850522504	0.399	0.50896062992126	ns	0.149472333333333
Q8WXI8	protein_abundance	MIS-C	Seropositive Healthy Controls	25	23	3.94484674096927	28.9206034718242	0.000466	0.00125401993355482	**	1.20454144347826
Q8WZ42.10	protein_abundance	MIS-C	Seropositive Healthy Controls	25	24	-3.0749296638804	42.9945425349259	0.00365	0.0080558583106267	**	-0.665886456513333
Q92496.2	protein_abundance	MIS-C	Seropositive Healthy Controls	25	24	2.57629779719337	45.7449063282773	0.0133	0.02565	*	0.692730022438333
Q92520	protein_abundance	MIS-C	Seropositive Healthy Controls	25	24	-4.08844612009246	39.2838050268123	0.000208	0.00062169741697417	***	-0.574831833333333
Q92558	protein_abundance	MIS-C	Seropositive Healthy Controls	25	24	0.0018189810562044	44.8452109472914	0.999	0.999	ns	0.000473666666666664
Q92609.2	protein_abundance	MIS-C	Seropositive Healthy Controls	25	24	-0.465307693356638	45.075742248593	0.644	0.737821782178218	ns	-0.237650838828333
Q92692	protein_abundance	MIS-C	Seropositive Healthy Controls	25	24	7.11488647619528	46.2350701942532	5.97e-09	5.31395604395604e-08	****	0.680601666666667
Q92820	protein_abundance	MIS-C	Seropositive Healthy Controls	25	24	-2.94552529111007	42.8678094664394	0.00519	0.0110920844327177	*	-0.387710333333333
Q92823	protein_abundance	MIS-C	Seropositive Healthy Controls	25	24	-3.80699506957362	46.6033055005463	0.00041	0.00112090909090909	**	-0.435779166666667
Q92844	protein_abundance	MIS-C	Seropositive Healthy Controls	25	23	-0.0464855585820362	45.4855727673946	0.963	0.973820224719101	ns	-0.00918700869565225
Q92954.6	protein_abundance	MIS-C	Seropositive Healthy Controls	25	24	1.55841553961255	46.9708275426579	0.126	0.189350649350649	ns	0.322440595295
Q969D9.x	protein_abundance	MIS-C	Seropositive Healthy Controls	25	24	0.931750404604539	40.930973878949	0.357	0.464903536977492	ns	0.179657566666667
Q969P0	protein_abundance	MIS-C	Seropositive Healthy Controls	25	24	1.06721436143611	37.6215813504892	0.293	0.398873949579832	ns	0.1230795
Q969S9.2	protein_abundance	MIS-C	Seropositive Healthy Controls	25	24	-0.86244664918574	46.9350945577423	0.393	0.504484944532488	ns	-0.281804189601667
Q96A56	protein_abundance	MIS-C	Seropositive Healthy Controls	25	24	1.34242641012216	28.2898252020369	0.19	0.273843416370107	ns	0.181834833333333
Q96AP7	protein_abundance	MIS-C	Seropositive Healthy Controls	25	24	-1.26421410685309	45.3638088895508	0.213	0.30375	ns	-0.157459
Q96DB9	protein_abundance	MIS-C	Seropositive Healthy Controls	25	23	0.792363589367995	41.57299373216	0.433	0.54	ns	0.139295773913043
Q96H15	protein_abundance	MIS-C	Seropositive Healthy Controls	25	24	9.16063896065222	45.757032674333	6.44e-12	1.53423529411765e-10	****	1.572445
Q96IY4	protein_abundance	MIS-C	Seropositive Healthy Controls	25	24	-4.11064637931502	36.1735896802795	0.000217	0.000643846153846154	***	-0.83828057621
Q96KN2.x	protein_abundance	MIS-C	Seropositive Healthy Controls	25	24	-2.22554657710144	45.2725373873583	0.0311	0.0556092715231788	ns	-0.751795833333333
Q96KR1	protein_abundance	MIS-C	Seropositive Healthy Controls	25	24	-1.97945770232318	46.8278272493404	0.0537	0.0896845360824742	ns	-0.78505456877
Q96LA6	protein_abundance	MIS-C	Seropositive Healthy Controls	25	24	-5.21734010375441	46.9360196259066	4.03e-06	1.8978488372093e-05	****	-0.911076
Q96N03	protein_abundance	MIS-C	Seropositive Healthy Controls	25	24	-0.464227099448031	41.6352549479035	0.645	0.737923728813559	ns	-0.093664
Q96P31	protein_abundance	MIS-C	Seropositive Healthy Controls	25	23	-1.25785402812355	45.9999676837165	0.215	0.306063268892794	ns	-0.127487982608696
Q96PD2	protein_abundance	MIS-C	Seropositive Healthy Controls	25	23	-2.68653369236867	26.5444288778652	0.0123	0.0241234866828087	*	-0.880880608695652
Q96PD5	protein_abundance	MIS-C	Seropositive Healthy Controls	25	24	-7.47108531955067	43.7381926169472	2.43e-09	2.58986842105263e-08	****	-0.990574430521666
Q96SB3	protein_abundance	MIS-C	Seropositive Healthy Controls	25	23	-0.925044205532815	44.5781513013069	0.36	0.468057784911718	ns	-0.363310121739131
Q99453	protein_abundance	MIS-C	Seropositive Healthy Controls	25	24	-3.43208042323774	46.9855338887172	0.00126	0.00314030769230769	**	-1.22429945510333
Q99523	protein_abundance	MIS-C	Seropositive Healthy Controls	25	24	4.03968432116037	37.34807027392	0.000256	0.000737935943060498	***	0.659607
Q99549	protein_abundance	MIS-C	Seropositive Healthy Controls	25	24	2.2756762380128	45.5103246668666	0.0276	0.0497906458797327	*	0.531954
Q99616	protein_abundance	MIS-C	Seropositive Healthy Controls	25	24	4.10669993668464	36.9998447178554	0.000213	0.000634301470588235	***	1.40545823333333
Q99650	protein_abundance	MIS-C	Seropositive Healthy Controls	25	24	3.14072210760792	46.3171415949356	0.00293	0.00664789915966387	**	0.301025833333333
Q99674	protein_abundance	MIS-C	Seropositive Healthy Controls	25	24	-1.93297413696723	43.9019025629534	0.0597	0.0984158215010142	ns	-0.2879955
Q99731	protein_abundance	MIS-C	Seropositive Healthy Controls	25	24	2.71953889442153	30.8913038646946	0.0106	0.0211477832512315	*	0.8136981
Q99748	protein_abundance	MIS-C	Seropositive Healthy Controls	25	24	1.48661007257456	35.5592088905213	0.146	0.215018181818182	ns	0.170197216666667
Q99969	protein_abundance	MIS-C	Seropositive Healthy Controls	25	24	0.00659213196590867	35.8639191230033	0.995	0.997231149567367	ns	0.00138616666666669
Q99988	protein_abundance	MIS-C	Seropositive Healthy Controls	25	24	7.76608477255762	29.6784110789384	1.24e-08	1.02489795918367e-07	****	1.77700316666667
Q9BQB4	protein_abundance	MIS-C	Seropositive Healthy Controls	25	24	0.574632966485616	37.5423218109337	0.569	0.672832116788321	ns	0.106505833333333
Q9BQR3.x	protein_abundance	MIS-C	Seropositive Healthy Controls	25	24	-5.54296876379042	46.0446399235866	1.39e-06	7.12594936708861e-06	****	-0.9873725
Q9BUD6	protein_abundance	MIS-C	Seropositive Healthy Controls	25	24	5.31272831347703	39.7374999465674	4.43e-06	2.03880681818182e-05	****	0.894779666666667
Q9BWP8.4	protein_abundance	MIS-C	Seropositive Healthy Controls	25	24	-1.44314708291061	46.5013444480196	0.156	0.228499095840868	ns	-0.275646761018334
Q9BWV1	protein_abundance	MIS-C	Seropositive Healthy Controls	25	24	-8.7583566314572	42.1129899062467	4.91e-11	8.64586956521739e-10	****	-1.20459233333333
Q9BXJ1	protein_abundance	MIS-C	Seropositive Healthy Controls	25	24	0.367384098995615	46.9916696847691	0.715	0.786888586956522	ns	0.0879783333333334
Q9BXN2	protein_abundance	MIS-C	Seropositive Healthy Controls	25	23	3.47307902597254	41.179869172828	0.00122	0.0030594427244582	**	0.876721217391304
Q9BXR6	protein_abundance	MIS-C	Seropositive Healthy Controls	25	24	-0.248819205628306	46.9814452372543	0.805	0.853468586387435	ns	-0.105450753806666
Q9BYF1	protein_abundance	MIS-C	Seropositive Healthy Controls	25	24	4.67074331816255	28.6073238085944	6.51e-05	0.00022063179916318	***	0.905009666666667
Q9BZW8	protein_abundance	MIS-C	Seropositive Healthy Controls	25	24	-2.27813086683252	44.3004406499534	0.0276	0.0497906458797327	*	-0.361818816666666
Q9C035	protein_abundance	MIS-C	Seropositive Healthy Controls	25	23	0.688605734583504	45.832495006275	0.495	0.598432835820895	ns	0.1630608
Q9C0B1	protein_abundance	MIS-C	Seropositive Healthy Controls	25	24	-0.155862533083035	33.5515031531046	0.877	0.913071979434447	ns	-0.0636512375416669
Q9GZM7	protein_abundance	MIS-C	Seropositive Healthy Controls	25	24	7.36758481565652	38.7182682556957	7.04e-09	6.13161290322581e-08	****	1.147394
Q9GZT9	protein_abundance	MIS-C	Seropositive Healthy Controls	25	23	3.54745329233784	28.9665793768863	0.00135	0.00333384146341463	**	0.531669773913043
Q9GZV9	protein_abundance	MIS-C	Seropositive Healthy Controls	25	24	2.83196549050965	26.3609122972408	0.00875	0.0178077889447236	*	0.769390283333333
Q9H1U4	protein_abundance	MIS-C	Seropositive Healthy Controls	25	24	-1.95767682868508	46.5026599141805	0.0563	0.0934487704918033	ns	-0.170730333333333
Q9H2A7	protein_abundance	MIS-C	Seropositive Healthy Controls	25	24	3.42672806671388	44.6258983033589	0.00132	0.0032697247706422	**	0.385820333333333
Q9H5V8	protein_abundance	MIS-C	Seropositive Healthy Controls	25	24	7.51906764977472	27.6067042161673	3.77e-08	2.72651785714286e-07	****	2.22095745
Q9H5Y7	protein_abundance	MIS-C	Seropositive Healthy Controls	25	24	-2.1570401614847	44.2467574122953	0.0365	0.0634442060085837	ns	-0.418241666666667
Q9H773	protein_abundance	MIS-C	Seropositive Healthy Controls	25	24	6.6988560888188	31.5070582607093	1.58e-07	1.01571428571429e-06	****	1.164507
Q9H7M9	protein_abundance	MIS-C	Seropositive Healthy Controls	25	24	0.162213849881319	41.6418935450941	0.872	0.91007722007722	ns	0.02302
Q9HBB8	protein_abundance	MIS-C	Seropositive Healthy Controls	25	24	-7.43259318399838	39.9147215034867	4.78e-09	4.45034482758621e-08	****	-1.1204145
Q9HBL0	protein_abundance	MIS-C	Seropositive Healthy Controls	25	24	1.39452272191095	45.7622319606343	0.17	0.246774193548387	ns	0.528370494965
Q9HCM2	protein_abundance	MIS-C	Seropositive Healthy Controls	25	23	-2.67306497520706	45.9677325572813	0.0104	0.0208514851485148	*	-1.02551085217391
Q9HD89	protein_abundance	MIS-C	Seropositive Healthy Controls	25	24	11.1340849432729	36.2759290495687	2.95e-13	1.528875e-11	****	2.128044
Q9HDC9	protein_abundance	MIS-C	Seropositive Healthy Controls	25	24	-0.404085761773591	44.8239836453207	0.688	0.774	ns	-0.0958398214983336
Q9NNX6	protein_abundance	MIS-C	Seropositive Healthy Controls	25	24	-0.317830743393664	46.8485758584602	0.752	0.813231382978723	ns	-0.0471505
Q9NP99	protein_abundance	MIS-C	Seropositive Healthy Controls	25	23	1.93250405920739	42.697955490052	0.0599	0.0984158215010142	ns	0.274483182608696
Q9NPY3	protein_abundance	MIS-C	Seropositive Healthy Controls	25	24	-3.79895066296428	43.8735224641586	0.000444	0.00120684563758389	**	-0.442017666666667
Q9NQ79	protein_abundance	MIS-C	Seropositive Healthy Controls	25	24	-9.2998087694451	42.1858125536988	8.97e-12	2.07591428571429e-10	****	-1.69665466666667
Q9NQX5	protein_abundance	MIS-C	Seropositive Healthy Controls	25	24	-1.08055683422239	42.7904653014519	0.286	0.390657672849916	ns	-0.1708635
Q9NR28	protein_abundance	MIS-C	Seropositive Healthy Controls	25	24	-1.16907181014955	45.6893366299551	0.248	0.346943005181347	ns	-0.477897333333333
Q9NRD8	protein_abundance	MIS-C	Seropositive Healthy Controls	25	24	0.703512332818531	43.8203022311271	0.485	0.589864864864865	ns	0.131132166666667
Q9NRJ3	protein_abundance	MIS-C	Seropositive Healthy Controls	25	24	0.558427607498377	40.8260920785907	0.58	0.679884225759768	ns	0.0974162999999999
Q9NRK6	protein_abundance	MIS-C	Seropositive Healthy Controls	25	24	-7.90313207653981	33.0771329775265	4.04e-09	3.99073170731707e-08	****	-1.92751478580333
Q9NRV9	protein_abundance	MIS-C	Seropositive Healthy Controls	25	24	-0.935828182431063	45.6486903974297	0.354	0.462483870967742	ns	-0.191358666666667
Q9NSA1	protein_abundance	MIS-C	Seropositive Healthy Controls	25	24	2.19272024428759	40.8285362582625	0.0341	0.0596565874730022	ns	1.18794455
Q9NTI5.2	protein_abundance	MIS-C	Seropositive Healthy Controls	25	24	4.6076482405363	46.8227978054592	3.15e-05	0.000116876712328767	***	2.52191559086333
Q9NUI1	protein_abundance	MIS-C	Seropositive Healthy Controls	25	24	-5.34855656832237	43.3332564336242	3.15e-06	1.50088235294118e-05	****	-1.26240107444833
Q9NWQ8	protein_abundance	MIS-C	Seropositive Healthy Controls	25	24	10.6380300815237	40.8622072192711	2.41e-13	1.39435714285714e-11	****	1.88879916666667
Q9NWZ3	protein_abundance	MIS-C	Seropositive Healthy Controls	25	23	-0.0730429548001173	42.7890684073086	0.942	0.962194199243379	ns	-0.0243261217391304
Q9NY25	protein_abundance	MIS-C	Seropositive Healthy Controls	25	24	10.3335921976575	36.3818969822199	2.27e-12	7.07192307692308e-11	****	1.56880683333333
Q9NYY1	protein_abundance	MIS-C	Seropositive Healthy Controls	25	24	2.88376646796701	33.4925963710039	0.00682	0.0142376288659794	*	0.190982033333333
Q9NZK5	protein_abundance	MIS-C	Seropositive Healthy Controls	25	24	6.65356972410674	45.2657152826503	3.24e-08	2.38581818181818e-07	****	0.918881833333333
Q9NZP8	protein_abundance	MIS-C	Seropositive Healthy Controls	25	24	3.01421812070653	45.6122060588189	0.0042	0.00914235924932976	**	0.502619170723333
Q9NZQ7	protein_abundance	MIS-C	Seropositive Healthy Controls	25	24	8.26152430012232	33.3278345196758	1.42e-09	1.62e-08	****	1.5646203
Q9P0M4	protein_abundance	MIS-C	Seropositive Healthy Controls	25	24	4.31085328146312	33.2946837645959	0.000136	0.000423692307692308	***	0.85863295
Q9UBP4	protein_abundance	MIS-C	Seropositive Healthy Controls	25	24	-1.39574412208006	40.0585494996062	0.17	0.246774193548387	ns	-0.211718666666667
Q9UBR2	protein_abundance	MIS-C	Seropositive Healthy Controls	25	24	2.61434069507085	34.7747995393495	0.0131	0.0253851674641148	*	0.395437666666667
Q9UBU3	protein_abundance	MIS-C	Seropositive Healthy Controls	25	24	0.131097284619899	46.805459458963	0.896	0.929270166453265	ns	0.036147
Q9UEW3	protein_abundance	MIS-C	Seropositive Healthy Controls	25	24	1.45662280426667	35.6852421813951	0.154	0.225978260869565	ns	0.239891166666667
Q9UGM5.x	protein_abundance	MIS-C	Seropositive Healthy Controls	25	24	-4.46639467178598	34.7851037410151	8.03e-05	0.000263331983805668	***	-0.935301
Q9UHC6	protein_abundance	MIS-C	Seropositive Healthy Controls	25	23	-1.83203588793224	36.6941125650581	0.0751	0.120219367588933	ns	-0.327392573913043
Q9UHD0	protein_abundance	MIS-C	Seropositive Healthy Controls	25	24	0.373084651615424	39.0880198377642	0.711	0.785722070844687	ns	0.0779666666666667
Q9UHF4	protein_abundance	MIS-C	Seropositive Healthy Controls	25	24	0.194501923427269	46.9081921259174	0.847	0.886395348837209	ns	0.0237340333333333
Q9UHL4	protein_abundance	MIS-C	Seropositive Healthy Controls	25	24	3.33963433206687	45.5997223975324	0.00168	0.00405	**	0.731780833333333
Q9UJJ9	protein_abundance	MIS-C	Seropositive Healthy Controls	25	24	-1.22902403920247	43.029483487692	0.226	0.320034965034965	ns	-0.347056478563334
Q9UK05	protein_abundance	MIS-C	Seropositive Healthy Controls	25	24	-10.1943312042722	44.7521483912967	3.02e-13	1.528875e-11	****	-1.83412616666667
Q9UK55	protein_abundance	MIS-C	Seropositive Healthy Controls	25	24	-0.386282324481298	45.225238643715	0.701	0.782107438016529	ns	-0.100113200681667
Q9UKJ0	protein_abundance	MIS-C	Seropositive Healthy Controls	25	24	6.69151610399577	46.1994714413456	2.6e-08	1.96822429906542e-07	****	1.4032755
Q9UKL0	protein_abundance	MIS-C	Seropositive Healthy Controls	25	24	0.547219655719165	46.923466838747	0.587	0.686103896103896	ns	0.161316666666667
Q9UKP3	protein_abundance	MIS-C	Seropositive Healthy Controls	25	24	-0.0522390049781184	45.1813782213445	0.959	0.9709875	ns	-0.023441
Q9UKX5	protein_abundance	MIS-C	Seropositive Healthy Controls	25	23	-7.58732214150124	42.3525436573054	2.02e-09	2.1816e-08	****	-1.41636723478261
Q9ULL4	protein_abundance	MIS-C	Seropositive Healthy Controls	25	24	-2.58720755847659	38.6701415894896	0.0136	0.0260425531914894	*	-0.3927675
Q9UM47	protein_abundance	MIS-C	Seropositive Healthy Controls	25	24	-4.96939480417002	45.0584510936243	1.02e-05	4.39468085106383e-05	****	-0.637577166666667
Q9UMF0	protein_abundance	MIS-C	Seropositive Healthy Controls	25	24	-4.07916305651076	45.5841250511839	0.00018	0.00054812030075188	***	-0.582362666666667
Q9UMR7	protein_abundance	MIS-C	Seropositive Healthy Controls	25	23	-7.47337292841138	42.6148655174026	2.82e-09	2.95961538461538e-08	****	-1.02655104347826
Q9UN19	protein_abundance	MIS-C	Seropositive Healthy Controls	25	23	-1.48952827035716	45.9705276385062	0.143	0.211368613138686	ns	-0.729877686956522
Q9UNE0	protein_abundance	MIS-C	Seropositive Healthy Controls	25	23	-3.16817394613792	31.0710067946608	0.00343	0.00759098360655738	**	-0.566005147826087
Q9UNK0	protein_abundance	MIS-C	Seropositive Healthy Controls	25	24	1.09052403542617	46.2598102765507	0.281	0.387091836734694	ns	0.253546325375
Q9UPN3	protein_abundance	MIS-C	Seropositive Healthy Controls	25	24	5.11055110534383	46.6415641955472	5.88e-06	2.61692307692308e-05	****	1.82597313618
Q9UQQ2	protein_abundance	MIS-C	Seropositive Healthy Controls	25	23	-1.62758286498373	45.9607959335147	0.11	0.168431001890359	ns	-0.69112347826087
Q9UQV4	protein_abundance	MIS-C	Seropositive Healthy Controls	25	23	3.06657194217434	30.0628951262888	0.00455	0.009828	**	0.598323426086957
Q9Y275	protein_abundance	MIS-C	Seropositive Healthy Controls	25	24	5.65264865658775	29.7111883226055	3.82e-06	1.80947368421053e-05	****	1.24777166666667
Q9Y286	protein_abundance	MIS-C	Seropositive Healthy Controls	25	24	4.92275661435793	45.2858634910725	1.17e-05	4.9359375e-05	****	0.648578833333333
Q9Y2B0	protein_abundance	MIS-C	Seropositive Healthy Controls	25	24	-0.110774364049659	46.4215801856301	0.912	0.939847328244275	ns	-0.0151546666666667
Q9Y2I7	protein_abundance	MIS-C	Seropositive Healthy Controls	25	24	3.67293834125699	46.9070042231702	0.000614	0.00160432258064516	**	2.075674934525
Q9Y2J8	protein_abundance	MIS-C	Seropositive Healthy Controls	25	23	1.12867710239907	42.0553797251785	0.265	0.368814432989691	ns	0.342557565217391
Q9Y2Q3	protein_abundance	MIS-C	Seropositive Healthy Controls	25	24	-0.0520277456816577	40.4550423180243	0.959	0.9709875	ns	-0.0193524283383333
Q9Y2Z9.3	protein_abundance	MIS-C	Seropositive Healthy Controls	25	24	-3.20260164038689	46.1380295546523	0.00247	0.00571628571428571	**	-0.87155495421
Q9Y3P8	protein_abundance	MIS-C	Seropositive Healthy Controls	25	23	3.29304802740243	40.2496686512314	0.00207	0.00486	**	0.6364256
Q9Y4D8.4	protein_abundance	MIS-C	Seropositive Healthy Controls	25	24	0.707733129693765	46.9646963660612	0.483	0.588315789473684	ns	0.196060524211667
Q9Y4L1	protein_abundance	MIS-C	Seropositive Healthy Controls	25	24	2.76841974335908	46.9990301294261	0.00804	0.0165709923664122	*	0.2570465
Q9Y4X3	protein_abundance	MIS-C	Seropositive Healthy Controls	25	24	2.11807491210365	46.3085226583413	0.0396	0.0679576271186441	ns	0.48459
Q9Y5C1	protein_abundance	MIS-C	Seropositive Healthy Controls	25	24	-1.56155308943524	41.9779044502467	0.126	0.189350649350649	ns	-0.243920666666667
Q9Y5K6	protein_abundance	MIS-C	Seropositive Healthy Controls	25	24	0.399143562632234	45.3119030073557	0.692	0.775269709543568	ns	0.1014465
Q9Y5X1	protein_abundance	MIS-C	Seropositive Healthy Controls	25	24	0.491846874014577	44.6730327315182	0.625	0.723214285714286	ns	0.1481945
Q9Y6R7	protein_abundance	MIS-C	Seropositive Healthy Controls	25	24	6.83432879642597	43.99812511004	2e-08	1.57281553398058e-07	****	1.16410796596
