# Supplementary material for: In depth characterisation of the proteome of MIS-C and post COVID-19 infection in children reveals inflammatory pathway activation and evidence of tissue damage
Source: J Transl Med. 2025 Aug 18;23:929. doi: 10.1186/s12967-025-06826-3 (PMC12363030; doi:10.1186/s12967-025-06826-3)
Supplement: Supplementary file 10 — Supplementary Material 10 [file 12967_2025_6826_MOESM10_ESM.csv]

uniprot	.y.	group1	group2	n1	n2	statistic	df	p	p.adj	p.adj.signif	mis_febfoldchange
NTproBNP	protein_abundance	Febrile Controls	MIS-C	30	25	-3.56511083618096	51.9913259203236	0.00079	0.01377	*	2.38817066666667
O14625	protein_abundance	Febrile Controls	MIS-C	30	25	-6.11085940872624	52.9670701780948	1.21e-07	9.801e-06	****	2.92270933333333
P01241	protein_abundance	Febrile Controls	MIS-C	30	25	3.98902504894646	47.4918769007603	0.000228	0.00527657142857143	**	-2.02023533333333
P02778	protein_abundance	Febrile Controls	MIS-C	30	25	-7.3687044152158	41.9910913052681	4.34e-09	5.859e-07	****	2.95696333333333
P0DJI8	protein_abundance	Febrile Controls	MIS-C	29	25	-4.31300321964756	51.5755835887786	7.29e-05	0.00210889285714286	**	2.01913119106483
P14555	protein_abundance	Febrile Controls	MIS-C	30	25	-4.40658198313795	52.7209973436233	5.18e-05	0.00182426086956522	**	2.19810866666667
Q07325	protein_abundance	Febrile Controls	MIS-C	30	25	-7.96443812769287	52.2414354604306	1.4e-10	3.78e-08	****	3.29515966666667
Q8TDL5	protein_abundance	Febrile Controls	MIS-C	30	25	5.96122769720582	51.5588597534461	2.28e-07	1.42061538461538e-05	****	-2.46428333333333
Q9NSA1	protein_abundance	Febrile Controls	MIS-C	30	25	3.25749881571984	51.979286460861	0.00198	0.0254390625	*	-2.39411586666667
