# Supplementary material for: In depth characterisation of the proteome of MIS-C and post COVID-19 infection in children reveals inflammatory pathway activation and evidence of tissue damage
Source: J Transl Med. 2025 Aug 18;23:929. doi: 10.1186/s12967-025-06826-3 (PMC12363030; doi:10.1186/s12967-025-06826-3)
Supplement: Supplementary file 13 — Supplementary Material 13 [file 12967_2025_6826_MOESM13_ESM.csv]

Disease_Groups	RAPID_ID	P00813	P15514	P27540	Q5T4W7	O15169	O14867	P01138	Q13490	P78410	Q14790	P51671	P51671.1	Q99731	P78556	P55773	O15444	Q9NRJ3	P10147	P13236	Q9BZW8	P10747	P25942	P06127	P30203	Q01151	P01732	Q9H5V8	Q15517	Q07065	Q9UMR7	Q8WTT0	Q8WXI8	Q6UXB4	Q6EIG7	Q9BXN2	Q9UHC6	P09603	P28325	P78423	P78310	P09341	P02778	O14625	P48061	P42830.x	P80162	Q07325	Q9UN19
Acute COVID-19	H41	5.89346	3.25585	1.24656	-0.02128	3.26706	1.95598	1.07514	0.39158	3.18991	5.38065	7.52696	7.22348	9.25733	7.88511	10.46682	5.15033	1.7596	7.61936	7.31439	6.52192	2.80097	10.96474	6.18825	5.60114	2.72146	8.81753	3.8935	3.67432	4.89965	3.00439	4.06606	3.46235	4.39192	1.44855	3.25266	1.5489	9.61224	4.07523	3.55145	2.99806	8.80261	9.20632	7.58229	1.19293	9.3727	8.96	5.72404	3.29036
Acute COVID-19	H49	5.76483	4.52894	1.06531	-0.03021	6.07333	2.16671	0.91894	0.57889	3.76974	5.42499	7.75546	7.41413	10.04289	10.19691	11.85132	8.33602	1.96944	7.97018	8.32307	5.86129	1.98513	11.50444	5.50086	3.46709	2.86814	9.33122	4.64894	5.27209	6.42036	2.76015	3.19557	2.44859	2.27984	2.11945	4.05694	2.04643	10.30869	6.19191	4.75103	2.88219	10.32866	12.59937	10.60033	1.23532	9.93393	9.79723	9.21306	7.07216
Acute COVID-19	H55	6.36922	5.66516	1.46313	0.46389	2.61534	1.75381	0.99954	0.36693	2.64617	3.72897	7.20211	6.87882	9.85529	8.89794	11.42015	6.08644	1.75967	6.83515	6.0805	5.53143	1.66195	11.65297	5.77824	4.02594	2.08176	9.30865	2.89314	4.16598	6.22042	2.08567	3.80991	2.16307	3.05854	1.72008	2.55543	1.01968	10.45385	4.36104	4.93119	1.65166	9.42524	12.84139	10.55249	0.94536	9.0575	9.04269	7.77533	1.84439
Acute COVID-19	H58	5.07376	4.34412	0.47752	0.25176	2.56219	1.28249	1.03985	0.20164	2.37156	3.81206	7.70295	7.1748	9.86269	8.82669	11.87639	7.29316	1.75878	6.43186	6.82459	4.54193	1.26652	10.38083	5.5415	3.70619	1.40169	10.59484	3.75845	3.07984	5.22089	2.25332	3.09379	1.49459	3.21995	1.26795	2.51408	1.27344	10.50621	4.10005	2.47326	2.18555	9.41605	10.06736	7.98541	0.84392	9.13474	9.10633	5.99929	1.90365
Febrile Controls	H003	6.92739	6.2606	2.0174	1.56647	5.62023	4.24977	1.42041	0.92586	3.69349	5.8208	9.41919	8.97436	11.6448	11.60784	11.72552	6.0095	3.06555	8.74892	9.31314	6.05246	3.0218	11.39829	7.67607	6.61772	3.54623	11.66799	4.61729	6.70947	7.21994	4.01247	4.18339	6.58002	3.52291	2.5203	4.12953	1.74597	10.84817	5.77211	3.5134	3.43008	11.69301	11.47759	11.60008	1.75793	12.46123	11.80007	8.37097	4.98815
Febrile Controls	H28	5.54012	3.46882	3.42333	0.73647	4.38452	2.06639	1.1646	0.63938	3.25936	3.21237	8.71483	8.38615	10.31139	9.46841	12.77369	4.53437	2.08369	7.41508	8.72244	5.357	2.04984	11.01143	6.07099	5.01084	2.14958	9.85142	2.21307	3.75529	5.47761	3.08109	2.87313	4.23074	3.05084	2.44525	2.29245	2.7548	10.67229	4.1641	3.02543	2.41946	9.05972	9.55412	8.79845	1.39118	11.49884	9.04607	6.02305	4.94781
Febrile Controls	H60	5.86015	2.26333	2.31968	0.5857	5.76224	2.36838	1.01462	1.17725	3.66606	4.70052	7.23922	6.67521	9.05729	7.96757	11.79903	7.14737	1.63232	7.01511	7.77885	6.42208	1.83868	12.04367	6.63868	5.79661	2.79146	10.86606	3.3977	3.5605	5.32007	3.25836	3.86487	2.61717	3.04833	1.9568	3.68025	1.87248	10.49388	5.68688	3.61545	4.28085	9.95982	9.87621	9.36636	0.6644	11.15826	9.53583	7.84449	6.53235
Febrile Controls	H65	5.21965	2.69492	0.51005	0.1908	3.58088	1.14077	1.03592	0.43569	2.73348	2.61825	7.18832	6.69233	10.28103	9.1075	11.53719	4.92512	2.1882	6.07181	7.03093	5.8172	1.70994	11.22711	6.60419	5.35567	2.19123	11.54344	2.00383	2.85779	4.82363	4.11533	2.93492	3.99288	4.69896	2.69824	2.2547	1.12147	10.52756	3.99959	3.49212	1.5821	9.41125	7.4805	7.8893	1.241	10.88273	9.66058	6.32256	1.33354
Febrile Controls	H66	6.16338	8.87324	1.54214	0.51788	3.43331	2.38108	0.96904	0.49667	4.24184	4.48117	9.01962	8.54643	12.26517	13.68836	13.22826	5.31637	2.98351	8.48095	8.58845	5.72107	1.97964	12.65941	7.29528	4.85929	2.62461	12.09613	4.51904	5.51759	8.03144	4.32525	2.63465	7.16926	4.63038	3.15442	6.10395	1.45733	10.71826	6.0214	4.76956	3.81124	9.94157	9.96081	8.13461	1.01101	6.90358	8.76632	8.39518	1.83044
Febrile Controls	H56	5.62462	4.71568	1.34612	0.84751	5.17756	2.01656	1.04577	0.7407	3.15959	5.26418	8.57966	8.20504	8.67736	7.95053	11.09971	6.26698	1.95826	6.55516	7.89624	5.59925	1.57541	11.53394	6.77783	6.01473	2.343	10.43849	3.33428	3.50933	5.43553	3.44311	2.5118	4.19022	3.94642	1.83543	3.7391	1.91107	10.13091	4.97498	4.04256	2.17125	9.22851	10.62154	10.523	1.1057	9.96754	9.64532	10.12605	5.00353
Febrile Controls	H57	5.11953	2.53608	0.18466	0.20528	1.53288	0.38692	0.96947	-0.00792	1.58363	2.05616	6.24761	6.05601	6.56206	7.2304	9.91776	5.60092	1.4922	4.79827	5.19854	4.47772	0.9937	9.24843	5.51819	4.51827	1.06388	8.30819	1.0224	2.70602	3.34023	2.42372	1.0514	2.45941	2.68299	0.97635	2.014	0.61639	8.36358	4.35936	1.75128	1.24977	4.74273	6.44866	4.7885	0.85609	5.01878	5.88768	4.34638	0.84421
Febrile Controls	H004	7.13791	7.59613	2.04669	0.61725	4.32912	2.82598	1.02755	0.43174	4.01861	4.59468	8.55287	8.32059	11.29272	13.73535	11.96107	7.96323	2.48531	9.17733	9.20819	6.19483	3.2695	12.86049	6.56039	4.77097	2.6815	8.20332	4.65079	4.85006	8.22079	3.62911	3.65101	6.56893	2.82673	2.99181	5.07507	2.21087	10.47171	6.043	4.34598	4.85318	9.607	9.45842	6.26427	0.81394	8.38826	9.6116	5.85894	2.86528
Febrile Controls	H006	5.5503	2.13518	1.31054	-0.0121	6.30286	2.16049	1.07176	0.70407	2.78982	4.71104	7.11862	6.7596	7.77133	6.90634	10.69148	5.60923	1.7458	6.34696	6.97773	5.90874	2.74554	11.26139	6.66099	5.08583	1.60473	9.6357	2.01189	3.49976	4.79402	2.44848	3.77965	4.10638	3.69263	2.04678	2.82588	0.92247	10.15354	5.24276	2.89985	2.61445	10.05516	8.08505	8.97076	1.01725	10.93545	9.81364	5.40632	7.78129
Febrile Controls	H005	5.92519	1.96735	1.30701	0.15179	4.31559	0.98659	0.96459	0.29383	2.29554	3.28478	7.10978	6.51613	8.8037	7.74564	10.97878	5.37199	1.35585	9.82254	7.19848	5.5458	1.62388	11.1433	7.76542	5.6738	1.86383	9.98119	2.32663	3.47957	5.10793	2.64769	3.30192	2.86906	3.36371	1.57203	3.37707	1.43656	10.34259	4.37067	3.26108	1.74986	8.21956	8.50572	7.8678	1.2199	10.5048	8.16304	6.42486	4.95989
Febrile Controls	H007	6.82591	3.92526	1.89784	0.81844	3.74676	2.83273	1.30501	1.62284	3.86893	5.87733	7.61253	7.19775	10.51621	7.45753	11.17361	6.03783	2.69036	7.45489	7.73455	6.68945	2.6368	12.17365	7.29789	5.75756	3.14044	10.35392	3.04657	5.41659	5.55496	3.23575	4.6098	5.14206	3.98689	3.46994	3.47713	2.75501	10.53354	8.14552	3.77246	1.81702	10.2368	11.16367	9.82291	1.2987	12.21191	10.14755	7.9416	2.11147
Febrile Controls	H009	7.52753	2.70125	0.43454	0.59753	6.904	3.21118	1.21953	0.77116	2.7705	6.53098	7.56841	7.13617	9.61448	8.48427	10.90031	6.2129	2.14903	6.47225	7.70124	5.91437	2.57863	11.5882	7.81445	6.47341	2.76145	9.14003	1.44417	3.68483	6.32657	3.41393	4.01184	2.9992	2.86741	2.01588	3.37618	2.19067	10.05958	6.02352	3.41271	2.45153	10.89192	9.45038	9.0489	1.10249	12.40225	9.98267	6.96216	8.55828
Febrile Controls	H018	6.74482	8.16483	1.70254	1.11691	4.30342	3.76843	1.15635	1.11141	4.89532	4.28929	8.38419	7.83927	11.38559	13.83607	13.12556	6.81075	2.62977	10.03843	10.10083	6.24575	2.60508	13.60789	6.94747	5.00167	2.55415	10.25012	5.02977	4.9565	9.19149	2.9553	0.48317	5.64613	4.7101	3.49441	3.73195	2.22372	10.97903	4.87201	4.47315	4.34428	11.01613	11.21491	6.70535	0.65757	8.69548	9.63267	9.59489	1.43963
Febrile Controls	H35	5.61341	3.9792	1.17185	1.1089	4.32118	1.8204	1.00656	0.34289	2.77483	3.72755	7.41346	7.11358	10.50701	10.82909	11.94872	5.72636	1.54595	6.8082	7.77025	5.23653	1.23493	11.5813	6.58304	4.41599	1.4332	10.45624	2.09371	3.02488	6.13989	3.0055	3.36794	5.60336	3.62961	2.72513	3.33577	1.15229	10.61515	3.97104	2.94768	1.53597	8.44117	8.81871	8.82257	1.48881	9.14674	8.16378	6.32188	3.68587
Febrile Controls	H67	6.05673	4.78036	2.36063	0.97981	2.73965	1.65039	0.9249	0.5798	3.08187	3.08378	6.82996	6.50927	10.68538	12.91974	12.42998	6.73706	1.66933	7.797	7.74647	4.64424	1.81736	11.55587	6.20333	4.86788	2.24874	10.45972	3.14178	4.11528	6.49134	2.14747	1.78622	3.8472	3.68018	3.05367	4.02891	1.73188	10.40423	4.04184	3.00083	2.58891	7.76291	11.76659	7.13083	1.62465	5.86259	8.02715	7.39416	3.21497
Febrile Controls	H29	4.98759	3.11946	1.94838	0.5266	3.94732	0.81466	0.9965	0.37597	2.4686	3.04271	7.5519	6.9625	9.34116	9.98311	11.76311	6.23927	1.58791	7.06417	8.25217	4.88977	0.98263	11.03306	5.9266	3.68654	1.65788	10.35083	2.42245	3.02986	4.48785	2.95635	2.29972	2.42132	2.7732	1.42846	3.38531	1.65451	10.05645	5.59088	3.5417	2.3626	8.61465	11.2441	8.11617	0.85989	10.00712	8.21279	6.06263	3.03275
Febrile Controls	H42	5.0213	4.39304	0.47098	0.47767	4.87246	1.95825	1.08321	0.87571	3.1806	6.33729	6.79425	6.69332	8.78902	8.34889	11.1621	4.63096	2.18056	6.09314	7.25066	5.4888	1.96388	11.46372	6.35025	5.2387	2.02038	9.05311	1.36052	3.18127	4.99431	3.90747	3.15374	4.17076	3.50174	2.44481	2.71678	1.68628	9.57743	4.10037	3.73908	1.33241	9.89178	8.36533	8.83646	1.04466	11.77889	9.20627	7.40556	7.72569
Febrile Controls	H50	4.93672	3.41031	0.72993	0.55037	2.37947	0.46297	1.04255	0.03029	2.27818	2.68501	7.98633	7.44407	8.7831	7.58256	10.83165	4.67867	1.80401	5.49544	6.33281	5.07569	1.15047	10.74234	6.09651	5.12652	1.47654	10.29423	1.2364	2.90525	5.31672	2.76996	2.12265	2.69603	3.19943	1.70682	2.4908	1.2165	10.10279	4.73367	4.10132	1.67449	8.92069	8.05196	7.13948	0.6764	10.38563	8.493	5.23836	9.35311
Febrile Controls	H51	6.18491	6.36077	2.55171	0.16899	2.98158	1.89898	1.15034	0.57702	3.09864	4.65222	7.89012	7.43946	8.12956	8.45384	10.68943	6.68575	1.13295	7.19193	7.09349	5.87401	1.73041	11.40805	6.42009	4.51563	1.82594	8.8551	3.13467	3.80613	6.78548	2.52873	3.46265	3.36399	3.02077	1.60864	4.22235	1.35026	10.39182	6.05245	4.74429	3.19007	9.83603	12.73461	9.52004	1.03406	11.80474	8.90296	9.65032	1.49961
Febrile Controls	H63	6.36684	4.12418	0.42394	-0.17082	2.47752	0.87324	1.11763	0.15592	2.84069	3.23812	7.25406	6.74278	10.22452	8.71629	11.24761	7.01772	2.06353	6.48251	7.25534	5.9031	2.33366	11.1532	7.35612	5.77674	2.8009	10.61308	2.86856	3.08978	5.98959	3.73779	4.66022	3.24614	2.63061	1.41469	2.56761	2.95458	10.16379	6.00565	3.63869	3.65699	7.97779	8.18461	7.38844	1.11629	10.28612	8.92165	5.97007	1.13673
Febrile Controls	H68	6.36922	5.47501	0.42357	0.68195	2.31353	2.63648	1.08444	0.32351	3.71044	5.12023	8.81087	8.29	11.03744	12.418	11.4848	7.53216	3.45277	8.15937	8.46564	4.88533	1.97013	11.40451	7.10561	5.57809	2.8232	11.36654	3.20867	3.71411	6.66592	2.88613	4.82026	4.35621	2.43182	2.60681	2.8687	1.93027	10.93073	4.91494	5.75388	2.42457	10.51382	13.52294	12.24068	0.96284	9.96982	9.32157	8.77617	1.19358
Febrile Controls	H64	5.71487	2.6386	1.79454	0.35905	2.27851	1.11348	1.04791	0.20281	2.53686	2.08959	6.4562	6.48771	7.19985	8.17046	10.36464	5.92203	1.7097	5.32973	6.48717	6.0829	2.53291	10.58527	6.50586	5.73278	2.6775	10.79135	2.30496	2.87201	4.79819	3.41775	4.28891	4.03745	3.42292	3.11522	2.87924	2.8823	9.75395	5.25535	3.19665	1.74211	7.66679	9.46579	8.44396	0.61127	8.91584	8.43885	7.83912	0.95477
Febrile Controls	H30	6.02768	4.35886	0.21574	0.57304	3.4995	1.9395	0.95059	-0.06137	3.04106	3.57686	7.94544	7.43894	9.81306	9.58131	10.76354	5.84953	1.89278	6.91658	7.21606	5.36326	1.92651	11.11152	6.36227	4.80577	2.54371	8.87493	1.95344	4.07135	6.73659	3.24909	3.18023	3.56698	2.62837	1.721	3.57144	2.65249	10.39667	6.41804	4.20162	5.91341	9.71384	12.8053	10.05544	0.98132	9.75784	9.38751	6.71439	2.75671
Febrile Controls	H31	4.85447	3.48759	0.63199	0.44831	5.21214	1.12573	1.01402	0.36595	2.07345	4.1742	5.7716	5.36	5.88857	7.76241	11.5496	4.84386	2.19238	5.46809	6.33591	5.66366	1.54066	11.47689	6.65292	4.93901	1.66038	9.55218	1.90603	3.11807	5.12537	2.72597	3.05698	3.42301	3.21207	1.42816	2.43155	1.44534	9.81681	5.31776	3.80934	1.80412	9.80706	7.03873	8.21688	0.80001	9.60284	9.13299	4.42555	5.2943
Febrile Controls	H33	5.64084	3.39721	0.68576	0.57814	2.72782	1.94066	1.0592	-0.00064	3.45662	2.97558	6.15777	6.06568	10.05979	9.06765	11.25529	5.17933	1.60853	7.17467	6.72977	5.20528	2.77117	11.34976	7.39431	4.92454	3.35932	10.37921	1.95385	4.94002	7.41797	3.63544	4.21688	4.5463	2.78851	2.48674	4.76668	2.56562	10.29141	7.72041	3.82149	4.03699	7.8	8.86652	7.60647	0.71931	8.08892	7.9685	5.81624	1.01118
Febrile Controls	H34	6.33005	3.64214	0.63524	0.18566	3.21035	1.11684	1.14071	1.06984	2.69227	4.1964	6.48891	6.07007	6.1902	7.20134	12.91114	5.49552	2.27489	5.52456	6.50593	6.09486	2.21979	11.30695	6.63366	5.1924	2.31342	10.11772	2.33904	3.68039	5.4271	3.43315	1.91846	2.7464	3.40773	2.78563	3.18366	1.22719	10.26186	5.41183	4.19865	2.03635	8.62637	9.1168	7.13575	1.20151	10.58258	8.73302	4.77256	3.16013
Febrile Controls	H36	6.03437	4.52781	0.66085	0.40435	2.01442	1.69686	1.1171	-0.07143	2.85833	3.88552	9.23927	8.91899	9.49004	9.37222	11.26533	6.40125	2.69839	6.79614	7.40518	5.27981	1.36123	10.37946	5.94393	4.70326	1.86585	11.82654	2.23718	2.83635	5.34903	2.35957	1.35758	2.02202	2.72745	2.05366	1.97961	1.01793	10.5895	3.96915	4.58719	1.53699	11.54877	13.29159	13.28248	0.74987	11.37781	11.30975	7.4882	0.69244
Febrile Controls	H37	5.39512	4.42786	3.93776	0.57714	3.82194	2.43039	0.83092	1.09326	2.77546	3.97844	8.2004	7.83201	11.57299	9.52761	10.7431	6.57559	2.4507	6.54619	6.12492	5.94377	3.24194	11.57775	7.81832	5.73417	3.03444	10.53934	3.12319	4.07982	5.70069	2.69593	3.9513	3.21215	3.46402	1.63444	3.88836	1.40215	10.57695	5.05597	3.95586	2.46707	8.61877	9.88872	8.64462	1.11681	9.14338	9.68806	8.70502	4.76495
Febrile Controls	H38	6.4727	5.72688	2.07812	0.80183	4.8292	2.40041	1.36643	0.82674	4.04555	4.42296	9.05753	8.66124	10.30713	9.86593	12.24047	6.68702	2.4874	7.9731	8.21039	6.03157	2.54327	11.91773	7.43437	5.55309	2.46073	11.09273	3.42049	3.3503	6.68088	2.30496	4.12844	3.06815	3.06697	2.02031	3.42795	1.61323	10.70814	4.87405	5.34884	2.2597	11.07253	13.42701	11.86066	1.2335	12.88382	11.19931	7.61448	5.33505
Febrile Controls	H40	5.08649	2.44917	-0.19131	0.44848	3.10547	0.92597	0.88537	0.24158	3.03128	1.58592	6.71782	6.22075	10.10278	8.84298	10.42475	6.31857	1.88556	6.49516	7.52714	5.51087	2.4694	11.2654	7.04303	5.66287	3.06024	9.6106	2.09195	3.06729	6.30451	3.47596	4.68669	2.76878	2.91295	1.06533	3.14264	2.88668	10.09269	6.23847	3.66178	3.24298	7.34544	7.96261	5.70546	0.9874	7.02784	7.57651	4.81949	1.78385
Febrile Controls	H012	NA	NA	NA	NA	NA	NA	NA	NA	NA	NA	NA	NA	NA	NA	NA	NA	NA	NA	NA	NA	NA	NA	NA	NA	NA	NA	NA	NA	NA	NA	NA	NA	NA	NA	NA	NA	NA	NA	NA	NA	NA	NA	NA	NA	NA	NA	NA	NA
Febrile Controls	H013	NA	NA	NA	NA	NA	NA	NA	NA	NA	NA	NA	NA	NA	NA	NA	NA	NA	NA	NA	NA	NA	NA	NA	NA	NA	NA	NA	NA	NA	NA	NA	NA	NA	NA	NA	NA	NA	NA	NA	NA	NA	NA	NA	NA	NA	NA	NA	NA
Febrile Controls	H014	NA	NA	NA	NA	NA	NA	NA	NA	NA	NA	NA	NA	NA	NA	NA	NA	NA	NA	NA	NA	NA	NA	NA	NA	NA	NA	NA	NA	NA	NA	NA	NA	NA	NA	NA	NA	NA	NA	NA	NA	NA	NA	NA	NA	NA	NA	NA	NA
Febrile Controls	H015	NA	NA	NA	NA	NA	NA	NA	NA	NA	NA	NA	NA	NA	NA	NA	NA	NA	NA	NA	NA	NA	NA	NA	NA	NA	NA	NA	NA	NA	NA	NA	NA	NA	NA	NA	NA	NA	NA	NA	NA	NA	NA	NA	NA	NA	NA	NA	NA
Febrile Controls	H016	NA	NA	NA	NA	NA	NA	NA	NA	NA	NA	NA	NA	NA	NA	NA	NA	NA	NA	NA	NA	NA	NA	NA	NA	NA	NA	NA	NA	NA	NA	NA	NA	NA	NA	NA	NA	NA	NA	NA	NA	NA	NA	NA	NA	NA	NA	NA	NA
Febrile Controls	H017	NA	NA	NA	NA	NA	NA	NA	NA	NA	NA	NA	NA	NA	NA	NA	NA	NA	NA	NA	NA	NA	NA	NA	NA	NA	NA	NA	NA	NA	NA	NA	NA	NA	NA	NA	NA	NA	NA	NA	NA	NA	NA	NA	NA	NA	NA	NA	NA
Healthy Controls	C008	5.5303	2.54205	0.54907	0.24756	5.02722	1.93455	0.90596	0.52462	2.54473	3.03089	7.3282	7.04859	9.06891	7.32799	10.06629	5.86502	1.64318	5.8191	6.39947	5.64795	2.38274	11.03059	6.88357	5.69536	2.80788	9.33811	1.23822	3.77037	4.77999	3.1931	4.02138	3.19307	3.05334	1.08427	2.12344	2.0116	9.73529	5.87624	2.95936	1.8928	8.73897	8.288	7.41392	0.9541	9.4262	8.80417	6.7336	4.48486
Healthy Controls	C023.1	8.35203	3.04335	1.30066	0.33616	8.28686	5.12916	1.24154	2.34358	3.25847	9.22765	9.0821	8.59974	9.67058	9.14319	10.87413	5.4579	4.32961	6.93142	7.92113	6.6911	2.6427	12.46975	8.87421	8.24383	2.74896	9.65455	1.71002	2.15757	5.6372	4.03604	4.04391	5.37508	2.09203	2.86129	3.49396	2.87965	9.72113	6.20233	2.50553	2.05637	11.67966	8.89255	9.09435	1.04635	13.10824	11.58759	6.93928	7.89829
Healthy Controls	C067	5.36334	2.28	0.56918	0.15294	2.12016	0.5282	1.03365	0.22059	0.96258	2.88845	7.73002	7.58349	7.72139	7.99194	8.7878	5.52028	1.40011	4.9621	6.02129	5.25784	1.6798	9.82076	6.06635	5.83062	1.88855	8.3384	1.21727	3.65142	4.40437	3.25139	3.90134	2.36829	2.53248	1.38935	0.07801	1.7003	9.22973	5.64525	2.86875	1.45275	9.21591	7.78734	7.2255	1.17996	10.41225	10.13401	5.02475	2.063
Healthy Controls	C067.4	5.36334	2.28	0.56918	0.15294	2.12016	0.5282	1.03365	0.22059	0.96258	2.88845	7.73002	7.58349	7.72139	7.99194	8.7878	5.52028	1.40011	4.9621	6.02129	5.25784	1.6798	9.82076	6.06635	5.83062	1.88855	8.3384	1.21727	3.65142	4.40437	3.25139	3.90134	2.36829	2.53248	1.38935	0.07801	1.7003	9.22973	5.64525	2.86875	1.45275	9.21591	7.78734	7.2255	1.17996	10.41225	10.13401	5.02475	2.063
Healthy Controls	C064	5.67071	2.67553	2.88701	0.55564	4.57935	1.40361	1.21281	1.05054	2.69326	4.56511	8.69162	8.23048	10.20272	9.35247	10.79371	6.28744	2.49932	7.0121	7.64337	6.24282	2.29585	10.9902	7.50541	6.65831	2.79329	10.33151	1.6505	3.79649	4.60986	3.26592	4.71232	3.62507	3.02527	1.8749	3.14591	2.4122	10.16073	5.30398	3.10527	2.16919	10.1988	8.72502	9.96041	1.46756	12.39874	10.61967	7.03832	5.6021
Healthy Controls	C154	5.62839	2.86571	2.00686	-0.14678	3.90873	1.25966	1.1272	0.7057	3.16815	4.29455	7.68129	7.48582	9.18696	7.64562	10.30999	6.0581	1.9617	6.01669	6.70143	5.69388	2.9641	11.06626	7.29567	6.68845	2.98687	9.74896	1.2071	3.90127	5.49685	3.26355	4.74112	2.12012	3.55146	0.90217	2.32666	2.33019	9.64315	5.83675	3.3684	2.46964	9.57525	8.28821	7.77308	1.22069	10.54856	10.18125	6.54096	4.06267
Healthy Controls	C024	7.85427	2.34438	1.56677	0.5249	8.18901	4.37583	1.20168	1.90823	3.25506	8.83999	7.9549	7.4916	8.62193	8.05573	10.65763	6.19704	3.28716	6.92231	8.30542	6.69631	2.82283	12.31637	8.85467	8.58179	2.3459	9.21172	1.56194	3.10749	5.04273	4.2305	3.92069	4.49838	2.38724	2.7387	3.32754	2.9229	9.66046	6.03662	2.99154	2.27042	11.56074	8.8061	8.45229	1.36006	12.84386	10.99886	6.32523	8.2073
Healthy Controls	C210	5.66397	2.65515	2.21735	-0.21468	6.0689	1.95889	1.08066	0.93154	2.46417	4.71752	8.68449	8.28816	9.13197	8.198	10.40114	6.93684	2.97469	6.27172	7.32218	6.25708	2.17782	11.73844	6.96488	6.4033	3.16514	10.93547	1.73968	3.71896	5.04362	2.94951	4.44678	1.85081	3.07614	1.30859	2.7645	2.32852	9.91179	5.04895	3.08636	2.00775	9.1305	8.68785	9.35312	1.20086	11.802	10.37158	6.97421	7.40648
Healthy Controls	GLA107	5.73348	2.44413	1.99123	-0.14041	2.29069	0.68087	0.94763	0.66221	2.81609	2.36241	7.42645	7.13803	8.81159	7.26417	10.42337	6.03193	1.99379	5.79304	6.55013	5.91505	2.51304	11.13083	6.85814	6.82029	2.97263	10.31489	1.99357	3.25331	4.6928	3.5793	4.06147	2.18172	2.81681	1.7645	2.07966	1.68513	9.68012	6.23092	3.18466	1.74682	9.49255	8.68138	8.36821	1.04672	11.28741	8.83854	7.65524	1.7167
Healthy Controls	C191	5.91377	2.57699	1.57397	0.23861	5.23622	1.23742	1.0935	0.8063	2.76854	4.25066	7.39819	7.058	9.71454	9.38971	10.56396	5.84187	1.83733	5.8235	6.82144	6.17875	2.4048	11.08184	7.22145	6.1604	2.72827	10.13926	1.39738	3.44977	4.88246	3.4659	4.21037	2.75725	2.92196	1.05957	2.75014	2.47952	9.67064	5.59548	3.56625	1.93138	9.51544	7.7951	7.5528	1.13817	12.19747	9.76569	6.58479	7.07539
Healthy Controls	GLA099	6.23424	2.9725	1.46705	0.3935	2.25267	0.5571	1.08698	0.40792	2.94736	2.47541	8.24253	7.94236	10.39874	9.0669	10.82822	6.59913	2.27965	6.682	7.82222	6.51865	2.80663	11.15912	7.6008	6.94806	3.36445	11.4136	2.07372	4.45438	5.49745	4.00076	4.74123	3.00112	3.06445	1.19536	3.31249	2.49528	10.18312	5.44585	4.11873	2.11376	9.04455	9.21393	7.53945	1.13741	9.70618	8.81445	7.42198	0.76566
Healthy Controls	GLA091	5.3188	2.70624	1.43647	0.76392	2.65372	1.19307	1.08403	0.4668	2.56227	3.2542	7.39007	7.11954	8.5384	7.62109	10.53356	6.01258	1.62026	5.61741	6.45913	5.79323	2.15513	10.55998	6.39366	5.76162	2.45372	9.60714	1.53569	2.86534	5.04003	3.41073	4.06585	1.69603	2.40992	0.80549	2.48385	1.99504	9.85758	5.50121	3.29848	1.56562	7.89805	7.76685	6.78589	1.05733	9.99974	8.939	5.87259	2.21069
Healthy Controls	GlA118.1	5.31079	2.23218	1.06628	-0.11631	2.79008	0.69682	0.92084	0.016	2.1847	1.95769	7.12969	6.81716	9.00149	7.82125	9.36806	6.25706	1.7218	5.59815	5.95525	5.36834	1.95096	10.6226	6.15689	5.32523	2.12952	9.36303	0.93193	2.75713	4.86241	3.56523	4.47013	1.70211	2.64726	1.01397	2.34243	2.10006	9.65272	5.03561	3.73799	1.58298	8.88482	8.76773	6.63114	1.12151	10.25212	8.40286	6.07746	2.31815
Healthy Controls	C092.1	6.4352	NA	NA	0.15249	5.95718	NA	1.12104	NA	NA	3.97982	8.07049	NA	8.96781	7.56733	10.19	6.40235	2.50757	5.76585	6.84162	6.45088	NA	11.2102	7.34413	6.04596	NA	10.57174	1.73857	NA	NA	NA	NA	NA	NA	NA	NA	NA	9.93809	5.78155	3.96946	NA	9.61587	8.47636	8.90849	NA	11.36459	10.44373	7.263	NA
Healthy Controls	GLA158	6.46439	2.70439	1.14298	0.43793	2.40937	0.70834	0.96129	0.31634	2.83119	2.15057	7.75364	7.61016	9.37141	7.98247	10.42901	7.10746	2.26392	5.74262	6.90358	6.35352	2.74594	10.72737	7.08527	7.03301	2.73722	9.7593	1.9983	4.43482	5.27707	3.3713	4.44454	1.79377	3.23541	1.02233	3.00965	1.802	9.83422	5.76838	3.7991	2.18409	9.98982	8.59733	7.26624	1.13052	11.05489	9.43838	6.64169	1.61812
Healthy Controls	GLA202	6.0794	2.49469	0.54671	0.63805	3.18445	0.66367	1.10414	0.29159	2.65047	3.00709	7.9968	7.73865	9.50599	8.47994	10.89445	7.17638	2.32165	6.17546	7.10252	6.15213	2.35545	10.81468	6.87103	6.20317	2.79612	9.39007	2.03925	3.37079	4.91998	3.37638	4.61605	2.08516	2.80941	1.64949	2.51609	2.55044	9.85072	6.34763	3.11599	1.87135	9.64305	8.98169	8.52662	0.99098	11.54862	9.36196	6.85979	3.33972
Healthy Controls	UHW174.1	6.3195	3.62805	2.35007	0.42907	3.01415	0.97482	1.18616	0.40413	3.09707	2.85715	8.21104	7.8519	9.85021	9.43138	10.81703	6.97917	2.54304	6.0956	7.38868	6.33707	2.92	11.02949	7.1715	6.90866	3.28322	10.68929	1.66693	4.20221	5.70164	3.77649	4.71442	1.97643	2.88539	1.92171	3.02027	2.99096	10.48642	5.65088	3.66121	3.01218	9.44835	9.00055	8.95295	1.23281	11.18588	10.11219	7.96642	1.12655
Healthy Controls	UHW013.1	6.07765	3.41602	1.72508	0.44639	3.13968	0.76205	0.967	0.18229	2.49029	2.8834	7.80482	7.42494	10.28983	9.88633	11.0007	6.63536	2.29807	6.37482	7.14002	5.95688	2.62714	11.30013	7.53428	6.66366	3.39389	10.73756	2.0093	4.60326	5.41897	3.987	4.46912	3.34051	3.40828	1.51408	3.48457	2.4064	10.14275	5.14161	4.25875	2.31349	7.62254	8.82936	7.75833	1.06458	7.94631	8.11553	6.98412	1.83615
Healthy Controls	UHW153.1	5.43352	2.5409	0.02137	-0.09079	3.19385	0.80724	1.05585	-0.07927	2.46393	2.67705	7.37847	7.04778	8.99411	8.62949	10.55608	6.31977	1.99922	4.9188	5.76904	5.87176	2.14332	10.61058	6.32247	5.43742	2.24202	9.52766	1.35069	4.06653	4.71144	3.59906	4.20596	1.93035	3.01552	1.50417	1.94925	2.33794	9.61577	5.57243	3.14287	1.99467	10.15717	7.8635	6.97038	0.97503	10.79873	8.88572	6.22396	2.89854
Healthy Controls	GLA187	5.36404	2.06143	3.16728	0.22886	1.88615	0.44894	1.00013	0.69491	1.67736	2.36122	7.27569	6.98257	8.9135	8.11497	8.97403	5.63515	1.47821	5.59196	6.4098	5.31535	2.12011	10.61033	6.51241	5.65036	2.32017	9.60771	1.37071	3.19457	4.37799	2.97632	3.96191	1.05511	2.39052	0.77884	2.37702	1.7782	9.49529	5.05301	2.89851	1.67398	7.83896	7.53291	6.79635	0.89091	10.88408	8.35834	5.97002	1.27186
Healthy Controls	C199	5.47334	2.33092	1.45179	0.07687	5.85817	1.4197	1.04669	0.53866	2.44513	4.51815	7.44962	6.84388	9.1997	9.10182	10.09363	6.65819	1.75179	5.81952	7.08865	6.21053	2.34321	11.01121	7.2718	6.97239	2.74945	9.87643	1.69691	3.7758	4.43825	3.47691	4.18379	2.95235	2.74954	1.48726	2.66268	2.04461	9.62971	5.10577	2.82829	2.12305	9.97394	8.1227	7.91561	0.73841	11.83581	9.72678	6.74433	7.01353
Healthy Controls	GLA196	5.36072	2.96465	1.05698	0.0336	1.74213	0.49234	0.89139	0.34475	2.50126	2.59828	7.08769	7.01366	8.42551	6.95715	10.56335	6.35061	1.40815	5.43859	6.31018	5.71558	2.01762	10.60601	5.99484	5.22936	2.03246	9.64046	0.68844	4.65542	5.13732	3.13716	3.84414	2.9694	2.76334	1.20836	2.26908	1.33024	9.7851	5.52463	3.52018	2.25633	7.6205	8.18695	7.25024	1.2223	7.56538	8.6239	6.06385	0.99909
Healthy Controls	C170	5.7767	2.14668	0.25147	0.26154	4.09053	0.65672	0.99928	0.07272	1.87272	3.88333	7.5731	6.90112	8.69662	7.95318	9.60986	6.5115	1.6927	5.45043	6.54951	5.61041	1.50402	10.97637	6.37515	5.74985	1.93548	9.47612	1.13702	2.96046	4.633	3.03044	3.9259	1.71753	2.49597	0.50027	2.22612	1.30629	9.60134	5.11259	3.25023	0.94277	9.57601	8.41744	7.78716	1.13753	10.54097	8.66674	5.87484	4.95819
Healthy Controls	GLA213	6.12038	2.66499	1.67499	0.046	1.71054	0.51162	0.97951	0.52289	2.35022	3.28653	7.46815	7.20433	9.44937	7.83149	11.06374	5.89016	1.51422	5.81174	6.64687	6.05414	3.42304	11.0165	7.04953	5.95002	2.82808	11.09617	1.81242	3.92165	5.019	3.64276	4.02661	1.77344	2.90505	1.52778	3.11848	1.95503	9.95974	5.68443	4.72499	1.90441	8.73573	11.04913	8.9121	1.23378	9.9879	9.2802	7.91562	0.96038
Healthy Controls	GLA013	6.07801	2.7534	2.35767	0.1591	2.10613	0.61185	0.96833	0.59357	3.13773	1.92022	7.15821	7.03663	9.83938	9.15089	10.16061	6.88243	1.93117	6.22149	6.15932	6.20059	2.78919	10.90851	7.20038	6.8797	3.1983	10.82915	2.28667	4.36886	5.50206	3.81311	5.07314	2.79042	2.85185	1.98392	3.5068	2.32705	9.9583	5.81981	3.39489	2.44988	9.5557	10.47238	8.52467	1.24255	9.07459	8.82422	8.00295	1.23209
Healthy Controls	GLA204	5.80153	2.70111	2.04028	0.33623	4.39794	1.49341	0.93167	0.55966	2.76617	3.58605	7.17339	6.76812	9.30975	8.58722	10.55072	6.49751	1.58954	6.60361	7.03602	6.4801	1.90336	11.40821	6.8354	5.6459	2.66124	10.63078	2.55803	2.85428	4.92194	3.16315	3.61059	2.30842	3.62219	1.32615	3.04827	1.39725	9.94765	5.05786	3.68567	2.50614	9.20359	8.6508	7.71691	1.22613	11.18006	9.06208	5.52123	4.30647
Healthy Controls	C207.1	5.35952	2.06416	2.2676	0.38408	5.39473	1.49492	1.10371	0.78174	3.18559	4.09249	7.44697	7.71738	8.02687	7.71261	10.29699	6.11642	2.35677	4.95663	6.21071	5.69952	2.06605	11.1183	6.17846	5.51059	2.24046	10.68895	1.1211	3.30583	4.90738	3.03879	4.07019	2.29602	3.37967	1.17347	2.9876	1.98693	9.40123	5.44329	3.18366	1.65325	8.92304	7.9138	8.40766	1.47837	12.34298	9.57804	6.60714	7.33062
Healthy Controls	C187	6.24534	2.50873	0.41857	-0.14333	4.33987	1.36293	1.00152	0.33412	2.46024	4.19979	6.96125	6.72372	8.21262	7.108	10.2153	5.51001	1.35402	5.05616	6.19334	5.89753	1.84214	10.93035	6.39901	5.37379	2.24201	9.55791	0.94247	3.68218	4.94173	3.53012	4.52349	2.61597	2.84748	1.59212	2.52181	1.52587	9.69646	5.49688	3.62543	1.76492	8.0778	8.3125	7.32654	1.28745	8.59247	9.11704	5.86937	4.96418
Healthy Controls	GLA145	5.56168	2.73023	1.8717	0.70123	3.18131	0.93234	1.05441	0.61242	2.42544	2.98966	7.25139	6.97815	9.18727	7.60586	10.47744	5.64374	1.71806	5.67445	6.00788	6.12457	2.62531	10.65934	7.07947	6.27359	2.95481	9.78783	1.79032	4.16349	5.07297	3.37745	4.47107	1.66069	2.72649	1.37545	2.90182	2.2431	9.79462	5.49704	3.39871	1.92154	8.98901	8.07707	7.33765	1.2991	11.06897	9.18449	6.46321	3.01033
Healthy Controls	GLA200	5.23442	2.89212	0.67272	0.75649	2.83551	0.70049	1.02782	0.25995	2.29203	2.30526	7.00528	6.6377	8.82629	7.83666	10.27778	5.91043	2.68266	5.01942	6.22984	5.44966	1.92267	10.61262	6.40916	5.20313	2.04332	10.3128	1.1448	4.18039	4.99688	3.43045	3.91413	2.51114	2.74818	1.77823	3.36848	1.44912	9.99283	5.06519	4.01478	1.72611	7.52493	8.06013	6.80851	1.27281	9.73652	7.44235	5.52351	2.73385
Healthy Controls	C044	6.21547	2.51945	2.78135	0.28145	3.97971	0.9941	1.10527	0.42779	2.80962	2.88031	8.65768	8.22877	9.11528	8.03444	11.03971	5.9796	2.47625	5.9787	7.03839	6.30831	2.57896	11.01952	7.08375	6.42021	2.77528	10.4257	1.68737	3.17108	4.95862	3.55247	4.66218	2.96497	2.77547	1.79726	2.922	2.06197	9.81654	5.57688	3.82558	2.28767	9.87659	8.31772	8.81974	1.34654	12.79111	10.83843	6.26643	4.0585
Healthy Controls	C084	6.08554	2.41715	0.9456	0.58153	4.60297	1.22333	0.96245	0.14457	5.43124	2.26978	7.77949	7.66113	8.11918	6.67215	9.87641	6.11355	1.55176	7.18461	9.13606	5.20831	1.49334	10.6413	6.12648	4.83106	2.39209	10.69241	0.88956	3.91658	5.33288	3.42734	4.08152	1.84555	2.74528	0.71333	2.6472	1.38502	9.682	4.644	3.05599	1.50353	8.67578	7.90249	7.63332	0.82415	9.09968	9.85432	5.37658	4.26006
Healthy Controls	C152	6.06648	2.27487	1.41007	-0.23117	6.29698	2.4188	0.94827	0.47647	2.93667	3.94738	6.74746	6.38447	8.39378	8.40102	10.05857	6.86057	1.53562	5.82607	6.82147	6.32907	2.40355	11.48846	6.71852	5.84195	2.29742	10.25907	1.51921	3.31583	4.81161	3.66908	3.6386	2.55578	3.06307	1.98932	2.52218	2.15756	9.64163	5.32154	3.13177	2.32924	10.01233	7.99056	7.15081	1.07471	10.77012	9.04438	6.25741	6.34718
Healthy Controls	C006	5.81933	1.98551	0.06913	0.22077	3.06493	0.56473	0.96543	-0.18343	1.93906	2.65545	7.13177	6.57177	7.96828	8.05216	10.01832	5.42174	2.26369	6.06594	6.94311	5.82975	1.63188	10.39242	6.30928	5.03879	2.18469	10.31157	1.65483	4.21624	4.10815	3.21684	4.33305	2.02954	2.69698	0.85234	2.29083	1.35169	9.60673	5.85734	3.13654	1.37199	9.61147	8.04563	7.86716	0.87054	10.38471	9.5707	5.98883	2.25534
Healthy Controls	UHW057.1	5.38247	2.91259	1.54708	-0.103	2.92989	0.74021	0.93312	0.26656	2.67135	2.37968	7.33354	7.21982	8.7931	8.569	9.64189	6.5201	1.72162	4.90151	5.74959	5.36363	2.19086	10.59591	6.41145	5.39347	2.51611	9.9197	0.90073	4.13595	5.03	3.46312	4.74527	2.40194	3.0832	0.96846	3.04319	1.49996	9.51999	4.8008	2.97029	2.17443	8.30956	7.62454	7.22672	0.74696	10.39754	8.63023	5.9603	2.24592
Healthy Controls	C023	NA	NA	NA	NA	NA	NA	NA	NA	NA	NA	NA	NA	NA	NA	NA	NA	NA	NA	NA	NA	NA	NA	NA	NA	NA	NA	NA	NA	NA	NA	NA	NA	NA	NA	NA	NA	NA	NA	NA	NA	NA	NA	NA	NA	NA	NA	NA	NA
Healthy Controls	ContRolH49	NA	NA	NA	NA	NA	NA	NA	NA	NA	NA	NA	NA	NA	NA	NA	NA	NA	NA	NA	NA	NA	NA	NA	NA	NA	NA	NA	NA	NA	NA	NA	NA	NA	NA	NA	NA	NA	NA	NA	NA	NA	NA	NA	NA	NA	NA	NA	NA
Healthy Controls	C009	NA	NA	NA	NA	NA	NA	NA	NA	NA	NA	NA	NA	NA	NA	NA	NA	NA	NA	NA	NA	NA	NA	NA	NA	NA	NA	NA	NA	NA	NA	NA	NA	NA	NA	NA	NA	NA	NA	NA	NA	NA	NA	NA	NA	NA	NA	NA	NA
Healthy Controls	C015	NA	NA	NA	NA	NA	NA	NA	NA	NA	NA	NA	NA	NA	NA	NA	NA	NA	NA	NA	NA	NA	NA	NA	NA	NA	NA	NA	NA	NA	NA	NA	NA	NA	NA	NA	NA	NA	NA	NA	NA	NA	NA	NA	NA	NA	NA	NA	NA
Healthy Controls	C150	NA	NA	NA	NA	NA	NA	NA	NA	NA	NA	NA	NA	NA	NA	NA	NA	NA	NA	NA	NA	NA	NA	NA	NA	NA	NA	NA	NA	NA	NA	NA	NA	NA	NA	NA	NA	NA	NA	NA	NA	NA	NA	NA	NA	NA	NA	NA	NA
Healthy Controls	GLA007	NA	NA	NA	NA	NA	NA	NA	NA	NA	NA	NA	NA	NA	NA	NA	NA	NA	NA	NA	NA	NA	NA	NA	NA	NA	NA	NA	NA	NA	NA	NA	NA	NA	NA	NA	NA	NA	NA	NA	NA	NA	NA	NA	NA	NA	NA	NA	NA
Healthy Controls	GLA012	NA	NA	NA	NA	NA	NA	NA	NA	NA	NA	NA	NA	NA	NA	NA	NA	NA	NA	NA	NA	NA	NA	NA	NA	NA	NA	NA	NA	NA	NA	NA	NA	NA	NA	NA	NA	NA	NA	NA	NA	NA	NA	NA	NA	NA	NA	NA	NA
Healthy Controls	GLA050	NA	NA	NA	NA	NA	NA	NA	NA	NA	NA	NA	NA	NA	NA	NA	NA	NA	NA	NA	NA	NA	NA	NA	NA	NA	NA	NA	NA	NA	NA	NA	NA	NA	NA	NA	NA	NA	NA	NA	NA	NA	NA	NA	NA	NA	NA	NA	NA
MIS-C	H002	6.80197	3.25182	2.06073	2.06323	7.52313	3.00762	1.45459	1.78909	4.05922	7.06479	8.72615	8.6051	8.76991	7.81482	11.67453	5.52958	2.865	8.28223	9.80651	6.9818	2.70401	12.40826	7.39011	6.90872	2.61292	9.92137	3.79529	3.25534	5.81792	2.83408	4.51396	4.36326	4.38612	3.50609	4.85503	1.39097	10.25345	5.76528	4.05972	2.6787	10.59595	13.44137	13.58909	1.64229	12.14315	11.43088	11.06327	8.41819
MIS-C	H26	5.90739	2.8591	2.2838	-0.04848	2.3143	1.37282	0.90923	0.3969	3.49453	3.88305	8.04364	7.58455	10.61667	8.33325	11.80867	6.56353	1.42867	9.63533	9.18394	5.38116	2.16237	12.22677	6.52847	4.90872	2.56928	9.5527	5.19991	3.88986	5.72579	2.33589	2.23737	3.08543	4.42375	3.7044	4.94121	1.31031	10.36728	4.43273	5.54099	2.23633	8.79662	13.11423	12.54901	1.10581	8.54692	8.43458	11.60477	1.30488
MIS-C	H27	5.36775	4.1201	2.1808	0.36217	4.05478	1.53761	0.92269	0.68801	1.95322	3.43397	5.74127	5.79508	7.76338	7.20248	11.61022	4.41005	1.33301	6.47889	7.25322	4.76473	1.66201	11.64041	5.77212	4.12071	1.40618	8.2861	3.59314	3.16594	5.49819	2.36674	1.59371	2.25314	4.49391	2.51772	4.09126	2.87881	9.95471	3.87488	4.33877	2.4088	8.87344	13.21536	11.06619	0.77958	8.82452	8.71141	10.36957	4.12629
MIS-C	H32	8.48413	6.46518	2.76133	0.31254	2.86862	1.82546	2.6563	0.62752	4.20527	5.68842	7.07968	5.90773	10.67944	9.87791	13.499	4.88596	3.11027	8.8623	10.24901	6.04355	1.59097	11.69489	6.80069	5.52857	1.98704	8.49823	5.00644	3.22244	6.70696	2.41204	0.86848	2.53452	4.82333	3.44309	4.21403	0.95378	9.09431	4.98599	4.48467	3.17892	9.82836	13.94458	14.72623	1.247	8.80424	10.6975	12.11174	1.73302
MIS-C	H39	6.22431	4.25791	0.85714	0.66467	2.07917	1.39657	1.00766	0.2959	3.95464	4.61256	7.89493	7.45913	12.30562	12.82668	13.15828	6.30599	2.24876	9.67829	10.62995	5.48387	2.21844	12.44417	7.00172	5.45418	2.25835	10.32577	4.69946	4.00393	5.80001	2.99666	3.62013	6.13881	3.90094	4.13366	2.68833	1.31193	10.88996	4.24908	4.63633	2.70572	9.03339	13.47178	12.53017	1.14056	7.37624	9.3634	11.66998	1.23696
MIS-C	H43	5.6723	2.079	1.53164	0.2728	1.97822	0.66554	0.84006	0.35838	2.45337	4.61854	8.05312	7.25504	9.72378	7.74904	12.50341	4.23766	1.10882	8.35305	8.78928	5.45475	1.3432	11.41312	5.74359	4.49863	1.98575	10.06887	3.41875	4.48163	4.81812	2.22347	3.71948	2.00166	3.09263	2.3114	3.44201	0.93928	10.60307	4.95418	4.13844	1.52788	8.7098	13.44128	12.33469	1.06338	8.19925	8.92035	10.7971	1.24129
MIS-C	H44	5.44498	4.85957	0.58645	0.51631	2.7152	1.51422	0.83144	0.28457	3.16041	4.90008	6.78575	6.22049	9.46011	11.70046	12.55549	3.24068	1.8437	7.11578	7.59713	5.2129	1.63265	11.70886	5.73971	4.57463	1.42763	10.50859	3.70554	3.13269	6.09152	2.80256	2.94584	6.93079	4.41468	4.2096	2.19145	0.8975	10.3696	6.0522	3.73952	1.56751	8.5952	12.98133	9.95604	0.777	7.2591	7.90689	9.58724	1.85921
MIS-C	H45	5.72262	3.49733	2.0534	0.925	2.7052	1.53722	1.05803	0.38215	3.64587	4.58065	7.66569	7.18788	11.30147	11.22447	12.82555	4.45435	1.80177	8.97973	8.86506	5.20937	1.65159	11.8606	7.54706	4.82455	1.88571	9.87761	3.64397	2.84553	6.44152	2.63702	2.85943	5.65079	4.17002	3.59787	3.9909	3.68618	10.59632	4.85981	4.12188	1.95609	9.05596	13.19363	10.05709	1.08851	7.8077	8.28249	10.32983	1.75002
MIS-C	H46	4.71501	3.10192	2.57416	0.49574	1.90034	0.73841	1.08753	0.42063	2.80323	4.15509	6.53739	6.34035	8.06895	8.57743	11.54144	4.66033	2.21061	5.94425	6.6191	4.64913	1.44035	11.38687	6.50609	4.67102	1.70163	9.98817	1.8631	4.11849	5.25155	2.04317	2.39694	2.9728	3.85556	1.72719	2.86606	0.92607	9.57468	4.72134	3.28753	2.77873	7.75587	10.43017	7.95809	1.11978	8.05811	8.84845	7.48114	1.25472
MIS-C	H47	5.03535	4.10837	2.11036	0.70967	2.1492	0.58067	0.84355	0.49346	2.76172	2.94117	5.70395	5.15555	8.74466	8.39773	11.79857	5.26285	1.47607	6.1575	5.98824	4.43201	1.58634	11.69796	6.00671	4.45699	1.24924	9.47548	3.39759	2.60201	5.18082	2.40506	0.65082	2.1169	4.25132	2.54161	3.92731	0.92301	10.09561	4.07137	3.8308	1.79373	7.94021	12.41629	9.59062	1.2347	7.59115	7.369	9.63778	1.96568
MIS-C	H48	5.59897	3.20254	0.29447	-0.0333	2.26472	1.00042	0.92579	0.14742	2.65566	3.84841	7.77449	7.52014	9.10949	8.28216	12.25802	6.2591	1.52245	7.38825	8.10493	5.12985	1.57264	10.97452	6.13405	4.45836	1.63656	9.49612	3.8577	2.97669	6.42126	1.90181	3.60495	3.53014	3.49197	2.37152	3.71122	1.25354	10.48277	3.89123	4.08596	1.71246	8.42017	13.3004	10.82711	0.9221	8.43671	8.03907	9.92636	0.90423
MIS-C	H008	8.43822	3.44069	2.61363	0.28582	6.28248	2.92895	1.27094	0.57131	2.73897	5.12577	8.4508	8.12937	9.98307	9.3069	10.53298	6.04565	4.21411	7.45816	8.56379	6.05086	2.5134	11.43628	7.95814	6.11733	3.40779	9.61995	2.64724	3.23825	5.72259	3.0718	5.03493	2.86927	2.62291	0.99949	3.67069	2.87942	10.02968	6.58726	3.48609	3.04997	12.40678	11.20788	12.38339	1.04844	12.75231	11.82237	6.81396	6.16184
MIS-C	H52	6.33782	2.92707	0.60629	0.68553	2.1848	1.36101	1.16574	0.34939	4.36	4.68264	7.12016	6.98498	10.17537	9.19076	12.75004	5.92197	1.81388	8.45838	8.36269	6.13272	2.28962	11.9007	7.35886	5.70381	2.66833	10.64599	4.29867	4.29956	6.10526	2.84558	3.96515	4.84811	3.82405	3.58448	4.10062	1.23254	10.81318	5.09582	3.90364	2.45462	9.63509	13.63605	10.14576	1.22926	7.93253	8.56457	11.02856	2.11837
MIS-C	H53	7.01099	3.97401	0.95863	0.23652	2.72927	2.53288	1.03953	0.35515	4.44129	4.58451	7.78958	7.31227	11.25088	10.22636	12.75002	5.37821	1.02473	9.41465	9.78231	6.16024	2.7433	12.3531	6.65865	5.70847	2.52741	9.74641	5.27672	3.74606	6.76776	1.39463	2.37814	3.96236	3.50786	2.24702	1.63884	0.75861	10.74065	4.61518	5.39321	2.4698	9.4596	13.36694	12.90456	1.3651	7.26233	8.69481	11.70616	1.34079
MIS-C	H54	0.36834	2.80784	-0.56271	-0.44617	1.7476	0.75466	0.95522	-0.3983	3.99242	1.4233	6.01629	5.7718	10.82418	7.49982	11.15545	5.38703	0.50075	7.04319	6.61089	4.07203	2.0195	10.26141	2.39345	3.17016	1.90116	0.51593	-1.55609	3.92553	5.28987	0.84466	1.10466	0.76967	1.59937	-0.48793	0.50638	0.02254	10.32327	0.52316	4.00404	1.20762	9.63914	12.217	12.61863	0.41529	7.32681	8.1528	10.99532	-0.06217
MIS-C	H59	5.83974	4.24995	2.60847	0.39127	2.19784	1.09154	0.97576	0.34831	2.93117	2.97531	6.58992	6.38189	8.42996	8.61868	11.65662	5.7783	1.68274	6.52096	7.64704	4.93496	1.35717	11.01714	5.53605	4.3156	1.65431	8.91579	2.98153	4.0759	5.75993	1.90276	1.41697	2.75265	3.78861	1.7957	4.5795	1.14577	10.06375	4.24186	5.01277	2.14721	8.85996	13.13426	10.77779	1.13901	8.71497	9.15607	9.07643	1.26558
MIS-C	H61	5.71505	3.08582	2.23959	0.56492	3.39449	1.64155	1.24001	0.75259	3.1138	4.33552	8.177	7.69666	10.42881	9.73993	11.89696	6.82595	2.02804	8.74643	9.72978	5.71545	1.81855	11.44966	6.81234	6.08982	2.47699	10.59714	3.50916	3.88091	5.649	2.8781	4.26777	4.34208	4.05996	4.28086	3.86177	1.99861	10.4431	4.86434	4.0569	1.99322	9.16432	13.41804	12.67556	1.11139	10.85164	8.59241	11.05829	1.86417
MIS-C	H62	6.5197	6.56611	1.00191	0.45169	3.36814	2.06202	1.02345	0.26884	3.55227	3.67257	7.57139	7.18927	10.87703	8.06656	11.75154	5.59687	1.67398	7.31575	7.88237	6.02628	1.92263	12.69035	6.45839	5.03568	1.73451	9.90875	4.36744	3.40054	5.42952	2.72545	3.31665	5.469	4.9348	4.07429	4.0448	0.58752	10.73264	4.95604	5.48469	1.24958	8.94223	13.44951	13.16189	1.22397	7.35767	8.90274	11.81257	2.53015
MIS-C	H019	5.9829	2.39865	1.52406	0.75878	3.12541	1.51647	1.25839	0.47077	2.85799	4.49248	7.24722	6.81471	9.71844	8.6059	11.1159	5.77355	2.24735	7.93904	7.95494	5.68541	2.10321	11.49489	7.16101	5.59774	2.16674	10.656	4.11025	3.83751	5.14944	2.33771	3.89178	3.33469	3.51013	2.69872	3.80873	1.09276	10.47155	5.31521	4.36929	1.67855	10.66288	13.27197	12.55621	1.25271	11.28532	10.48196	10.11119	2.02292
MIS-C	H020	6.14462	3.75324	2.96329	1.23106	2.90386	1.71261	0.98025	1.00335	4.42118	4.9935	7.95716	7.44512	11.21532	9.30376	12.79294	6.60684	2.04787	9.69813	8.54881	5.29513	2.53826	12.60719	6.97053	5.24257	2.58812	10.1663	5.3853	4.77528	6.10005	2.06105	2.70903	4.35996	3.35759	3.85153	5.37931	1.21547	10.79768	5.525	5.8124	2.22749	8.46719	13.37981	13.43332	1.66197	8.34556	8.45443	11.91625	2.90829
MIS-C	H21	5.50731	2.26504	2.39315	0.44553	3.18176	0.88507	1.07949	0.62495	3.08304	3.56768	7.41755	6.9837	9.36841	7.2553	11.44281	5.64625	1.76274	6.933	7.63332	5.93472	1.52718	11.34466	6.54209	4.68653	2.14658	9.0882	2.85831	3.01798	5.01621	2.50462	4.16427	2.754	2.66552	2.2654	3.45253	1.60597	10.04487	5.19827	2.96927	2.17762	8.90405	10.97942	9.85086	1.2351	9.46539	8.35246	7.88344	2.8765
MIS-C	H22	5.86478	2.48933	2.67575	0.09004	3.36218	1.68154	0.91838	0.50486	3.46357	4.4593	7.06273	6.77823	9.89515	8.01679	10.99624	5.78638	2.03033	7.14032	7.73043	5.62428	1.68604	11.72593	6.78893	4.33727	2.34894	9.5943	3.92462	4.11643	5.61451	1.82198	3.99295	3.87265	3.60356	2.43729	3.77077	1.75659	10.3614	4.58661	3.60594	1.89854	8.09021	12.53857	9.96851	1.03573	8.45619	8.13782	8.55732	2.7634
MIS-C	H23	5.92761	3.97469	1.58546	0.90907	3.02185	1.7	1.08269	0.20205	3.31168	4.96129	6.71638	6.17712	11.31697	11.16766	12.61634	5.16393	2.02507	7.87466	7.96487	5.09218	1.90013	12.22998	6.79744	4.51795	1.83597	9.98933	4.1802	3.29338	5.66085	2.44013	2.19927	5.49677	4.04464	3.01107	3.02819	0.94994	10.78597	4.33006	5.40744	1.09827	7.61864	13.5191	12.58032	0.73589	5.04551	8.22665	11.32453	1.46086
MIS-C	H24	5.50877	3.66143	2.05686	0.2019	2.10159	0.4143	1.20774	0.2522	2.55892	3.22241	7.67732	7.16818	5.84289	7.56737	11.29565	5.40231	1.38967	5.64468	7.05568	5.0816	0.96649	10.76378	5.76418	3.88842	1.94256	8.56041	2.53914	3.29917	4.60253	1.56677	1.84673	3.15744	3.48728	1.71482	3.66564	1.43809	9.46749	4.76753	3.29714	1.39821	7.6974	11.88432	9.64444	1.05013	6.97389	8.92773	8.42789	1.36098
MIS-C	H25	5.69076	2.7978	1.25716	0.52128	3.43112	1.10941	0.91528	0.2932	3.31084	4.14551	7.5103	7.01431	9.68093	8.27609	12.12401	6.71305	1.56733	8.68226	8.62671	5.28331	1.76705	11.85885	6.18095	4.59573	1.83375	10.07652	5.18565	2.53569	4.78075	1.44356	1.5607	3.32682	3.34519	2.62919	4.20407	0.98878	10.37743	4.87692	5.61693	1.84093	8.76632	13.17871	11.78773	1.13014	6.87781	8.86762	10.94801	2.49204
Seronegative Healthy Controls	C002.1	6.08651	2.87157	1.07277	0.05999	4.87666	1.59061	1.0627	0.50529	2.50468	4.6806	8.32832	8.03187	9.03546	8.3975	10.53243	6.08778	2.35668	6.26848	7.22552	6.21727	1.92397	10.96353	6.71998	6.02902	2.80717	9.59048	1.59725	3.69919	5.08165	3.67713	4.3689	2.7445	3.24666	1.78796	1.89995	2.0096	9.93622	6.37837	4.36536	2.28789	10.35209	8.31685	8.49446	1.19577	11.29611	9.76037	6.50981	5.21225
Seronegative Healthy Controls	UHW144.2	5.60914	2.18527	1.82404	0.18062	1.82931	0.53266	0.92584	0.40954	2.4821	3.18378	8.26317	8.12825	8.71882	11.52893	10.71257	6.52906	1.77536	5.18247	6.06657	5.56603	2.28021	10.656	7.17808	5.97537	3.01456	9.95215	1.939	3.50996	4.78768	3.20429	4.93518	2.85432	3.24782	0.86561	0.36053	1.60952	9.62223	4.675	3.13108	2.19386	6.21438	8.36733	8.10644	1.02188	7.07468	8.21363	7.02787	1.07017
Seronegative Healthy Controls	C057.1	6.136	2.64485	1.44657	0.3381	4.24513	0.84368	1.08658	0.23282	2.19798	3.59317	7.89637	7.35462	8.8888	8.58746	9.65889	6.02988	1.38058	5.68448	6.41476	5.95469	1.95103	10.95242	6.78746	5.97378	2.71366	9.92456	1.36508	3.4118	4.53483	3.27581	4.31336	1.44207	2.78346	0.81575	1.94656	1.9977	9.87122	5.80812	3.97308	1.8432	8.37055	8.40053	7.91772	0.96999	10.61601	9.94193	5.81125	3.90459
Seronegative Healthy Controls	C171.2	5.45139	3.91422	0.82716	0.00632	6.45755	2.77223	1.04249	0.48816	2.53393	5.82532	6.96507	6.54973	9.23574	8.33494	10.25823	5.70239	1.84581	5.193	6.61348	5.55987	1.98085	11.0121	6.16925	5.30586	2.31459	9.44763	1.43148	4.19544	4.53526	3.3199	3.68466	2.60518	2.69571	1.64524	2.71593	0.85957	9.47773	5.67661	3.02262	1.20206	9.54931	8.38904	7.87316	0.74932	11.9772	8.88318	6.63647	6.83751
Seronegative Healthy Controls	GLA093.1	5.68956	2.90508	0.69101	0.60711	2.87606	0.6293	1.02865	0.31853	2.4599	2.69065	7.53339	7.26529	9.36473	8.34976	11.15652	6.1023	1.5167	5.93581	6.52562	5.83248	2.08321	10.33074	6.89611	6.28615	2.55535	9.84937	1.55512	4.16895	4.71585	3.16454	4.38971	2.44164	2.86496	1.54024	3.2669	1.79464	9.7825	5.53049	3.60553	1.69425	8.98798	9.0057	7.87207	1.31392	11.46524	9.25286	6.72468	2.53191
Seronegative Healthy Controls	UHW021.1	5.04291	1.87328	1.90483	-0.0674	2.04328	0.03581	0.95401	0.26891	2.15592	2.16994	6.41374	6.11956	8.08268	7.23265	10.77633	5.1376	1.74187	4.82374	6.1007	5.79171	2.02174	10.25409	6.21058	5.71307	2.11743	9.04572	1.19098	3.00887	4.33338	2.47578	4.23728	1.74051	2.84713	1.18965	2.26593	1.38158	9.48145	4.31136	2.81402	1.13066	8.28042	7.42996	6.75148	0.82217	11.00149	8.8935	5.73188	1.75743
Seronegative Healthy Controls	GLA226.1	5.72796	4.17848	1.59158	0.23192	2.43626	0.9513	0.90534	0.60835	2.95853	2.45967	7.01276	7.10584	8.94466	7.52463	10.97858	5.46737	2.34819	5.16474	6.28582	6.12876	2.65412	10.57886	6.58418	6.12302	2.97249	9.88882	1.70872	4.37375	5.11011	3.60911	4.14137	3.26154	3.24044	1.38091	2.45234	2.41276	9.81979	5.64679	4.23529	2.27845	7.46535	8.17154	6.67269	1.45886	8.18536	7.7684	5.87425	1.55074
Seronegative Healthy Controls	GLA077.2	5.98306	2.4609	-0.08527	-0.0366	1.80781	0.49087	1.0182	0.18492	2.82471	2.67832	7.44566	7.30699	8.27682	7.82039	10.21849	6.56516	1.73888	5.68797	6.7409	5.5451	2.24883	11.02826	6.32535	5.61798	2.92978	10.59552	1.35259	4.26264	5.32635	3.55573	4.96043	1.99504	3.22943	0.82319	3.17276	1.60458	9.83758	5.60905	3.59519	1.70139	8.33995	7.79443	7.49774	1.02724	8.99968	9.17198	6.46399	1.05473
Seronegative Healthy Controls	UHW108.2	6.11816	2.18435	1.05859	0.22475	1.88922	0.39137	0.99595	0.32686	1.86435	3.51451	7.20074	6.78776	9.02479	9.00278	9.98872	6.4382	1.97186	4.97375	5.84689	5.36695	1.53873	10.59538	6.5146	5.6314	2.18079	10.06201	0.97181	2.79193	4.33222	3.14967	4.09652	1.63272	3.05355	1.28122	2.23404	1.51649	9.6191	5.70533	2.76957	1.52873	8.98696	7.65169	7.92034	1.02424	11.1257	8.78011	6.35901	1.74154
Seronegative Healthy Controls	GLA125.2	5.97238	2.15883	1.51738	0.22107	1.8986	0.34901	1.02067	0.32913	2.09024	2.96138	8.02757	7.5797	8.68127	11.52684	10.44075	6.20931	1.22633	5.16906	6.66192	5.88992	1.85235	10.52254	6.65933	5.43642	2.35592	10.53878	1.41212	2.76691	4.55407	3.56808	3.95186	2.11331	2.62905	0.65734	2.71767	1.18394	9.66673	5.55015	3.37755	1.69544	8.42117	8.80831	8.13395	1.14535	9.46502	9.08826	5.82197	0.95042
Seronegative Healthy Controls	UHW129.2	4.7278	2.10937	0.84555	0.50565	2.24099	0.19018	0.85524	-0.05698	2.12139	2.50334	6.94554	6.38332	9.4463	10.41245	10.09456	5.24142	1.74365	6.00878	6.22716	5.34663	1.60132	10.10315	6.39524	4.95233	1.97104	10.87188	1.55797	3.07748	3.98931	2.6066	3.03621	2.10385	2.79959	1.12698	2.62054	1.0163	9.49549	4.52478	2.87478	1.25732	8.72917	8.84839	7.53594	1.03687	9.89926	8.04848	5.71681	1.34158
Seronegative Healthy Controls	C051.2	5.44967	2.23025	2.28443	0.34587	3.60294	1.01309	0.9807	0.47155	2.53433	2.98561	7.15337	7.10829	8.11971	7.55031	9.76588	5.59419	1.25296	5.33928	6.73902	5.67374	2.08355	10.32156	6.50023	6.03801	2.45723	8.6809	1.52888	2.80179	5.05001	3.30458	3.92174	2.41085	2.49233	1.47982	2.47132	1.78118	9.5973	4.35868	2.9875	2.01043	8.224	7.0721	6.65089	1.08621	11.13883	9.11679	5.50908	3.7475
Seronegative Healthy Controls	UHW090.1	5.83985	2.82198	2.08143	0.32009	3.29424	0.94536	0.90367	0.46611	2.20172	3.82312	7.14966	6.71753	8.68872	7.49507	10.437	5.06791	1.63832	5.35265	5.92891	5.61252	1.92235	11.19425	6.42924	5.22874	2.54847	9.82236	1.33158	3.54864	5.44058	3.30617	4.88528	2.70805	2.59169	1.35163	2.86496	1.67009	9.81231	4.99713	3.46592	1.86787	8.20767	8.10268	8.05698	1.17014	9.25011	9.26801	6.08838	1.93858
Seronegative Healthy Controls	C068	5.43683	2.46999	0.47452	-0.0813	3.40808	0.55064	1.01719	0.14357	1.87635	3.7873	8.11946	7.55006	8.74576	7.44121	10.66038	5.84124	1.51374	4.98621	6.4543	5.69139	1.3984	10.66147	6.17752	5.75893	1.74993	9.65011	1.07059	2.76659	4.18144	3.14965	3.41485	2.09984	2.68303	1.08587	2.04148	0.8382	9.55192	4.70342	3.71397	1.55649	8.21818	7.90156	7.75538	0.80938	9.10772	8.40142	6.13764	3.31313
Seronegative Healthy Controls	GLA165	5.83292	2.95537	2.37017	0.58421	2.4953	0.73244	1.00924	0.40236	2.51355	3.4555	7.84612	7.33303	9.41506	8.5538	10.94	5.99131	2.38399	5.86585	6.53584	6.27421	2.64171	10.93998	7.84504	6.23726	3.18448	10.80845	1.43116	4.03404	5.474	4.07031	5.05353	2.5303	2.66163	1.38057	3.19359	2.43807	10.09904	6.4793	4.66249	2.27635	9.1925	9.05796	7.58654	0.86972	11.16703	10.21795	7.27295	1.73839
Seronegative Healthy Controls	C013.2	6.55226	2.42012	2.15445	0.6114	5.62436	1.91361	1.13565	0.55406	2.49178	4.63625	7.89045	7.54881	7.64385	7.87806	10.11321	5.91723	2.2068	6.19868	7.30775	5.80181	1.96919	11.17596	6.65613	5.91963	2.0581	9.35172	1.03465	2.63517	5.24426	3.75659	4.44121	2.47025	2.72276	0.93227	2.65079	1.51302	9.7287	5.54708	3.66026	1.94446	9.19372	8.06879	8.21257	1.23679	10.91894	9.98132	5.70866	5.84454
Seronegative Healthy Controls	UHW100.1	5.8987	2.78105	1.55851	1.96962	3.28894	0.84448	1.08016	0.38878	2.83169	3.15693	8.87159	8.52694	9.61177	9.75963	10.68597	6.61536	3.00581	5.79595	6.46069	6.30745	2.30245	11.15498	7.41177	6.57421	2.88943	10.86853	1.76226	3.34407	5.19862	3.33546	4.88782	2.77953	3.59193	1.38282	2.50289	2.73817	10.07072	5.65905	3.84214	2.28499	8.32263	9.7801	8.35412	1.231	9.64599	8.09108	6.82221	3.1692
Seronegative Healthy Controls	C099.1	5.56537	2.85653	1.92581	0.07056	5.58072	1.80497	0.83776	0.72359	2.33075	4.62099	7.15544	6.80693	9.0162	7.08278	10.80415	5.6855	1.69099	5.89702	6.86353	5.73265	1.79781	11.03554	6.41878	5.17063	2.29899	10.20529	0.71443	4.26614	4.7237	3.11834	4.01837	1.68685	3.08327	1.30156	2.66052	1.63426	9.6961	5.45728	3.19195	1.25177	9.46695	8.45516	7.25073	1.24779	11.48266	9.57358	6.62219	5.96777
Seronegative Healthy Controls	GLA152.1	5.47685	3.13728	1.60388	0.1344	3.88898	1.51548	1.04334	0.49896	2.97505	2.78421	7.66464	7.55082	8.62965	8.25959	10.62432	6.42318	1.91655	5.64024	6.94371	5.95201	2.04138	10.97204	6.33849	5.67785	2.24165	10.58583	1.34374	4.26192	5.04175	4.14098	5.0202	3.76731	4.03805	2.33747	2.89983	1.58838	9.49031	5.64331	2.92259	2.71347	9.00209	8.39525	7.5416	1.54143	10.30664	9.2797	5.93989	4.7931
Seronegative Healthy Controls	C096.2	5.74527	2.39694	2.00755	0.42072	5.49451	1.92495	1.07314	0.83238	2.08421	5.46045	7.7594	7.44658	8.78355	6.82712	10.33418	5.21622	1.45993	6.00088	6.53523	5.95837	1.4617	10.76598	5.91962	5.2842	2.17049	9.85033	0.99405	2.82694	4.51466	2.49613	3.72267	2.804	2.864	1.71881	1.72621	2.71206	9.49286	4.56036	3.40705	1.24622	9.40235	8.33386	8.265	1.04764	10.97096	9.68769	5.63399	5.85156
Seronegative Healthy Controls	GLA220.1	5.61762	2.52026	2.56863	1.02389	1.94868	0.43517	0.97035	0.39757	2.24696	2.82405	7.63272	6.83569	9.97322	9.3103	10.30117	6.46419	1.86351	5.64769	6.98362	5.31146	2.30151	10.40021	7.29124	6.34262	2.20991	10.99976	1.44709	2.66556	4.96697	3.37832	3.67221	2.17667	2.45266	1.57454	2.55302	1.67241	9.9678	5.7587	3.50212	2.11024	7.69181	8.12656	7.08189	1.0442	9.42666	9.18001	6.64103	0.91566
Seronegative Healthy Controls	GLA089.1	4.81115	1.90963	3.16756	-0.32052	2.34127	0.36911	0.81041	0.24397	1.88728	2.65772	6.66365	6.47724	8.04852	7.57072	9.36679	4.62487	1.25927	5.11852	5.63243	5.27193	1.68477	10.24616	6.06636	4.82344	1.82086	9.72163	1.10842	2.82655	4.28527	2.07041	3.69484	1.10767	2.21521	0.39438	2.27939	1.40295	9.4753	5.2394	2.45655	1.17433	8.22778	7.8482	6.71794	1.08121	10.29368	8.7768	5.92527	2.40105
Seronegative Healthy Controls	GLA141.1	5.65854	3.1882	1.87831	0.32764	1.71652	0.64588	0.9507	0.34277	2.78699	2.85912	6.86291	6.85618	9.44329	7.67453	10.27832	5.96481	1.34492	5.81363	6.59753	5.77195	6.17519	10.90055	6.59718	5.80949	2.77625	10.31733	1.50945	3.4666	5.51294	3.44862	3.56579	2.69293	3.09041	1.40049	3.33479	2.01108	9.9133	5.81347	3.26506	1.86027	8.42793	8.71425	7.62158	1.39089	10.83953	8.689	7.6932	1.61057
Seronegative Healthy Controls	C115.2	6.03992	2.55278	0.75035	-0.06992	6.54564	2.62433	1.21812	0.86621	3.08716	6.07323	8.1318	7.54565	9.09974	8.1796	10.69288	6.25798	2.26819	6.13515	7.43441	6.56639	2.06309	12.01845	6.87011	6.15793	2.64416	10.79834	1.75057	3.41992	4.8544	3.58123	3.84574	1.5797	2.85838	1.18924	3.03129	2.21959	10.04957	5.22078	3.4664	1.91671	10.9972	9.33038	8.92354	1.28031	13.12592	11.10535	6.54739	6.91204
Seronegative Healthy Controls	UHW128.1	5.56033	2.50529	1.28258	0.41651	1.8501	0.42803	0.89552	0.07708	2.402	3.00039	6.66587	6.55396	8.7779	7.38816	9.81539	5.35557	1.55949	5.0428	6.07342	5.28644	2.02106	10.59838	6.28317	5.60731	2.32582	7.53969	1.23779	3.33001	5.62747	2.87385	4.17979	1.92582	3.29641	0.80098	2.67332	1.1796	9.58417	5.15496	2.75134	1.43324	7.85637	8.06664	6.92265	1.25308	9.35037	8.00633	5.86121	0.96769
Seropositive Healthy Controls	UHW144.3	5.44397	1.92231	1.07049	0.27375	1.89065	0.23864	0.90265	0.16011	2.3219	2.86621	7.96285	7.73881	8.75195	11.8753	9.53814	6.48308	1.74731	5.33472	5.95107	5.56941	1.98684	10.66824	6.95891	5.64827	2.78768	10.12323	1.85106	2.64301	4.59664	3.05714	4.74704	2.59169	3.19055	0.95262	0.12139	1.33019	9.65339	4.51101	3.36844	1.58606	6.88303	8.52963	7.5617	0.66616	7.82883	8.63695	6.94165	0.90953
Seropositive Healthy Controls	C171.3	5.29536	4.93917	0.96839	0.4315	6.62687	2.27056	0.96901	0.58825	2.63242	4.84017	7.14057	6.6828	9.49425	8.16252	10.36647	6.28464	2.04145	5.51919	6.65269	6.10406	1.9118	11.64723	6.61893	5.57467	2.50917	10.00135	1.57314	4.34256	5.05774	3.51262	4.02769	2.41202	3.05517	1.70913	3.08467	1.84003	9.62196	6.06493	3.32801	1.51285	9.61613	8.68207	7.19919	1.09389	11.88662	8.75578	6.63394	6.25656
Seropositive Healthy Controls	UHW021.3	6.18937	2.7164	2.56767	1.02079	3.28735	0.88441	1.06891	0.6594	3.11333	3.63665	7.75753	7.56728	9.06677	8.54264	11.58392	6.04505	3.13359	5.96889	7.22579	6.7044	2.57976	11.284	7.19736	6.78535	3.11979	10.10538	2.00496	4.18585	5.66718	3.78202	5.22252	2.94593	3.81422	2.46308	3.22194	1.86993	10.07975	5.27391	4.14906	2.13646	8.95205	8.92569	8.57962	1.50018	11.78641	10.26311	7.14059	2.90392
Seropositive Healthy Controls	GLA226.3	6.35534	2.55131	2.22548	0.67679	5.37364	1.98226	0.97018	0.73378	2.3542	5.43498	7.32796	7.27785	7.43393	7.26979	9.55043	5.56479	1.78455	5.5443	6.67764	5.40579	1.90909	10.713	6.20003	5.52479	2.24165	8.77529	1.08385	2.52699	5.07673	3.72381	4.48312	2.44323	3.06435	1.12802	2.64295	1.15141	9.4477	5.12498	3.26748	2.1193	8.93392	7.72958	8.0191	1.20959	10.537	9.77733	5.41589	5.81088
Seropositive Healthy Controls	GLA077.3	5.86854	2.23009	0.03266	-0.10966	2.96462	0.62559	0.98999	0.34719	2.4724	3.24141	7.19952	6.57651	8.34461	8.15973	10.05751	6.65539	1.83052	5.65615	6.71466	5.88563	1.9911	11.04019	6.5718	5.92947	2.40418	10.73542	1.69004	3.55332	4.73721	3.28813	4.77741	1.66638	2.78307	0.55615	2.66034	1.29772	9.97911	5.82677	4.1109	1.28185	9.96144	7.82118	7.67625	1.03728	11.47807	9.61735	6.17616	2.53367
Seropositive Healthy Controls	UHW108.3	5.5187	2.38302	0.99207	0.18198	1.97631	0.56371	0.89512	0.03331	2.08351	2.46057	7.63135	7.29306	8.96431	8.25456	10.31652	6.571	1.6133	4.79507	6.0079	5.33562	1.7483	10.67878	6.29516	5.60153	2.29007	10.12625	0.96701	2.90441	4.75502	3.27476	4.24893	1.83871	2.84855	1.36305	2.40381	1.71522	9.67481	5.46149	2.88181	1.32983	8.43046	7.58893	7.94999	1.08825	10.7591	8.67725	6.49104	1.43263
Seropositive Healthy Controls	GLA125.3	5.69846	2.81001	1.25699	-0.07731	1.93632	0.37536	0.97113	0.27409	2.45749	1.72369	7.70776	7.72053	8.47306	12.16682	9.62815	6.43245	1.13372	5.25762	6.61322	5.5888	2.01568	10.13064	6.36513	5.08749	2.40306	10.25464	0.88306	3.01324	4.78476	3.48659	4.21012	2.65258	2.38098	1.13707	2.70262	1.48654	9.42381	5.62994	2.82055	1.64678	8.69014	7.81966	7.05126	1.07092	10.2729	8.97057	5.48897	1.69233
Seropositive Healthy Controls	UHW129.3	4.74131	2.49972	0.96131	0.62657	2.43993	0.57057	1.05234	0.12307	2.73475	2.06879	6.93355	6.61261	9.34245	7.63575	10.30961	5.16417	1.52216	5.79418	6.11762	5.57922	1.8831	10.2928	6.785	5.0343	2.2649	11.13568	1.73006	3.16376	4.56509	2.62454	3.547	2.06365	3.307	1.51568	2.72071	1.36332	9.66398	4.6055	3.38174	1.49786	8.72417	8.77037	7.5014	1.3665	10.00563	8.02416	5.84694	1.91777
Seropositive Healthy Controls	C051.3	5.71578	2.19969	2.47933	-0.24159	4.96185	1.55499	0.91672	0.46377	2.59046	1.69504	7.04311	6.94938	8.37655	8.01302	10.18838	5.86837	1.29662	5.63385	6.86755	6.05904	2.26626	10.90294	6.75029	6.25585	2.7365	8.97208	1.61508	2.92982	5.25715	3.55871	4.01881	2.97231	2.5183	1.9196	2.82556	2.05591	9.56739	4.51609	3.27056	2.14745	9.05309	7.80519	6.70599	1.08952	11.50294	9.23583	5.70061	4.88015
Seropositive Healthy Controls	UHW090.3	5.94489	3.63401	2.36995	0.27568	2.25441	0.73592	0.91081	0.77881	2.94351	2.30295	6.95336	6.82097	9.28671	7.81583	11.14475	5.6703	2.09433	5.63836	6.13635	6.05311	2.30766	11.44394	6.70468	5.27079	2.97064	10.37627	1.55975	4.33379	6.05963	3.81731	5.31816	3.1653	3.06149	2.16869	3.58815	2.12195	10.03349	5.55752	3.64402	2.26733	9.65025	8.19723	7.92336	1.0949	11.48702	10.00587	6.04632	1.89192
Seropositive Healthy Controls	C013.3	6.11433	2.93462	1.92954	0.10981	3.67588	0.56707	1.01769	0.31172	2.66869	3.26165	7.18268	6.98915	9.04211	7.56722	10.49791	5.95459	2.24484	5.40524	6.58993	6.22453	2.27583	10.86226	6.69876	6.34748	2.52793	9.98741	1.93354	3.47245	4.73915	3.33982	3.87511	3.12987	3.1172	0.95511	2.37707	1.32933	10.01009	5.77368	4.36315	1.93916	9.13201	7.99518	7.4049	1.47389	10.48454	8.92935	6.03022	2.96151
Seropositive Healthy Controls	GLA220.3	5.22094	2.19336	2.47248	0.28356	3.68293	1.20189	0.88426	0.57151	2.73272	2.56457	6.80625	6.4968	9.34448	8.6841	9.85728	5.856	1.70561	5.44781	6.49285	5.09951	2.40003	10.16435	6.78979	5.79594	2.31644	10.54344	1.37369	2.39319	4.87138	3.30916	3.62326	2.20826	2.65582	1.17683	2.61253	2.45056	9.49391	5.32644	3.04974	2.24496	9.39608	7.70121	6.47016	1.01773	10.97997	9.74445	6.20264	3.53219
Seropositive Healthy Controls	GLA128.3	5.28531	2.57637	1.57503	0.1222	3.50394	0.99799	0.87357	0.42576	2.32445	2.28096	6.84667	6.69005	9.05798	7.98948	10.27963	6.3544	1.49293	5.58528	6.12333	5.69703	1.93956	11.00013	5.95813	5.02139	2.32542	9.80028	1.17844	3.73723	4.87932	3.37874	3.50129	2.49191	2.88187	1.56953	2.84975	1.78347	9.55052	6.1892	2.79612	1.7428	9.70796	8.06426	7.50558	0.98555	10.47754	8.59165	6.62863	3.33528
Seropositive Healthy Controls	GLA084.3	5.01721	2.73382	1.97911	0.11661	2.52815	0.5004	0.93215	0.68046	2.7268	3.09063	7.20239	7.01911	8.53023	7.88996	10.87548	6.68789	1.55763	5.00188	5.52369	4.71224	1.61823	10.25806	5.89789	4.3897	2.04231	9.13872	0.45927	4.09258	4.75592	3.34073	3.62137	2.23235	3.19784	0.99494	2.87517	1.84624	9.63992	5.65723	3.8522	1.79566	6.90283	8.36295	7.17759	0.81549	7.51652	7.96939	6.04418	2.9029
Seropositive Healthy Controls	GLA126.3	5.67678	2.75117	2.17681	0.22259	3.8836	1.41195	0.92543	0.37471	2.50494	2.60822	7.37097	7.0981	9.68154	8.47778	10.86415	6.74393	1.60275	5.90819	6.61698	6.10038	2.27705	11.45919	6.48342	5.48249	2.69031	10.19064	1.76466	4.0643	5.26893	3.74513	3.69884	2.87997	3.17292	1.86709	3.22705	2.05152	9.90951	6.55671	3.42714	2.0495	9.93226	8.49082	7.96523	1.17261	10.95149	9.08197	7.04433	3.53599
Seropositive Healthy Controls	UHW182.1	6.25432	3.03695	1.53506	0.04337	2.84402	1.13641	1.11171	0.43585	3.18876	2.52556	7.78737	7.7213	9.598	9.47874	11.15671	7.1487	2.04158	5.55652	6.56317	6.80173	2.84826	11.00796	7.40588	6.86175	3.43288	10.14672	1.88907	3.51371	5.61147	3.77738	3.85619	2.47008	3.23457	1.45612	3.50509	2.03175	10.06071	6.40358	3.61416	2.25551	8.5421	8.29068	7.81211	1.03607	9.72679	8.92106	6.45314	2.90729
Seropositive Healthy Controls	GLA089.2	5.81996	2.16582	4.46538	0.67441	3.88037	1.10278	0.94778	0.5036	2.46425	2.79568	7.44827	6.85743	9.14006	8.73856	10.81482	5.47926	1.80636	6.02348	6.45872	6.19808	1.78988	10.92541	6.81195	5.54461	2.11448	10.77016	1.67968	3.40666	4.82098	2.66998	4.01925	2.83853	2.7398	1.3348	2.96954	1.33689	10.03231	5.50876	3.55365	1.17725	8.91807	8.68505	8.03455	0.79611	11.1167	9.43013	6.39751	3.5612
Seropositive Healthy Controls	UHW157.3	5.83118	2.75571	2.05985	0.28102	1.5077	0.35581	0.96083	0.28905	2.77369	2.01383	6.95131	6.75744	8.88414	8.17379	10.22644	6.94177	1.62887	5.25997	5.78686	5.27857	2.21118	10.25714	6.6462	5.92875	2.81102	9.78967	1.52712	3.91567	5.04191	3.39851	4.21277	1.63518	2.75344	1.31496	2.80623	2.25987	9.57665	5.06326	3.4976	2.36054	8.32334	8.30591	6.72016	1.05629	10.90958	8.66814	5.60538	0.91666
Seropositive Healthy Controls	GLA148.1	5.255	3.67429	2.28361	0.5841	3.0873	0.80255	0.94498	0.40906	2.77011	3.22533	6.62788	6.47191	9.68397	7.54625	10.22173	6.20459	1.52333	6.18707	6.67956	5.62818	1.79509	10.24551	5.97054	4.82292	2.28508	9.81626	1.52591	3.89209	4.81042	3.25657	4.5438	2.77117	3.75426	1.82726	2.98237	1.46475	9.95277	4.93262	4.30579	2.48772	7.01627	8.84056	6.65969	0.76134	8.45505	7.55989	5.75566	3.01008
Seropositive Healthy Controls	C164.1	5.54966	NA	NA	0.29316	5.30485	NA	1.05179	NA	NA	4.46854	6.52108	NA	9.00522	7.24805	9.56852	5.82935	1.50402	5.91693	6.98907	5.90081	NA	10.6349	6.37684	5.92751	NA	10.05914	1.54854	NA	NA	NA	NA	NA	NA	NA	NA	NA	9.4806	5.0598	2.85309	NA	9.54558	8.95355	7.61544	NA	11.45835	9.5179	6.13264	NA
Seropositive Healthy Controls	C078.2	5.34265	2.4735	1.83374	-0.03837	5.55295	1.98494	1.0549	0.97454	2.9697	5.11765	7.4875	7.19932	9.41879	8.3784	10.42208	6.44898	2.93691	5.73513	6.62524	5.7902	2.53083	11.18781	7.62732	7.31411	2.95989	11.06057	0.83661	4.2393	5.10946	3.32068	4.35978	3.101	3.15494	1.22913	2.14044	2.35779	9.60257	5.04368	3.2162	2.05689	10.11257	8.11866	7.88318	1.09504	11.90081	10.12664	6.20961	6.42385
Seropositive Healthy Controls	C094.3	6.22976	2.44938	2.11769	0.48744	4.06674	1.37333	1.1269	0.74581	2.83836	3.92649	7.59224	7.35982	8.62651	7.50391	10.46151	6.17815	1.5618	5.86043	6.3394	5.68921	2.52907	10.91909	7.04724	5.60853	2.92531	10.4272	1.4208	3.06455	5.26472	2.61273	4.8177	2.62764	2.86556	1.33421	3.2499	1.51297	9.71687	5.94895	3.59889	2.29454	8.33752	8.00209	7.71389	1.23491	9.94664	8.92932	7.44541	3.72574
Seropositive Healthy Controls	GLA059.1	5.80495	1.97204	7.19039	0.67017	3.2132	0.40081	0.77512	0.9989	2.47952	1.75874	7.04938	6.59849	9.11274	7.73378	10.38183	6.0309	1.4072	5.38151	5.32519	6.04586	2.16222	10.64951	6.57434	5.98252	2.75928	10.29834	1.39062	3.38975	5.04117	2.6338	4.51283	2.57579	2.59203	1.22076	3.04361	1.1387	9.4369	6.07904	3.1433	2.15487	8.61671	8.08641	7.39533	0.46966	8.58997	8.51569	6.13523	1.81838
Seropositive Healthy Controls	UHW128.3	5.75592	2.295	1.10843	0.24125	1.75648	0.19518	0.94327	0.21903	2.52142	3.26837	7.05771	6.63876	9.53974	7.53392	10.26212	5.6222	1.53004	5.58501	6.47284	5.63124	1.96122	10.73539	6.50731	5.7408	2.15095	8.03942	1.42453	3.38014	5.32225	2.95533	4.03414	2.04421	3.53755	0.7122	2.60472	1.14644	9.76098	5.17624	3.20831	1.33522	8.99117	8.96854	7.78503	0.98072	9.86035	8.75469	6.37176	0.27311
Seropositive Healthy Controls	UHW106.3	NA	NA	NA	NA	NA	NA	NA	NA	NA	NA	NA	NA	NA	NA	NA	NA	NA	NA	NA	NA	NA	NA	NA	NA	NA	NA	NA	NA	NA	NA	NA	NA	NA	NA	NA	NA	NA	NA	NA	NA	NA	NA	NA	NA	NA	NA	NA	NA
[truncated: 762 more columns]
