# Supplementary material for: In depth characterisation of the proteome of MIS-C and post COVID-19 infection in children reveals inflammatory pathway activation and evidence of tissue damage
Source: J Transl Med. 2025 Aug 18;23:929. doi: 10.1186/s12967-025-06826-3 (PMC12363030; doi:10.1186/s12967-025-06826-3)
Supplement: Supplementary file 14 — Supplementary Material 14 [file 12967_2025_6826_MOESM14_ESM.csv]

Group_Code	RAPID_ID	File_Name	A0A075B6H7	A0A075B6H9	A0A075B6I0	A0A075B6I4	A0A075B6I9	A0A075B6J9	A0A075B6K4	A0A075B6K5	A0A075B6P5	A0A075B6Q5	A0A075B6R9	A0A075B6S2	A0A075B6S5	A0A087WSX0	A0A087WSY6	A0A087WSZ0	A0A087WW87	A0A0A0MRZ8	A0A0A0MS15	A0A0A0MT36	A0A0B4J1V0	A0A0B4J1V2	A0A0B4J1V6	A0A0B4J1X5	A0A0B4J1X8	A0A0B4J1Y8	A0A0B4J1Y9	A0A0B4J2D5	A0A0B4J2D9	A0A0B4J2H0	A0A0C4DH24	A0A0C4DH25	A0A0C4DH29	A0A0C4DH31	A0A0C4DH33	A0A0C4DH34	A0A0C4DH35	A0A0C4DH36	A0A0C4DH38	A0A0C4DH43	A0A0C4DH67	A0A0C4DH73	A0A0J9YX35	A0A1W2PQ73	A0M8Q6	A8K2U0	A8MQ11
1	H002	E:\QUB\RAPID_19\All_DIA\2022_07_11_QUB_Rapid_19_DIA_1F8_S1-F10_1_5823.d		998.057					4072.21		5485.66	1487.83			488.606	140.142			3330.77	2568.49	2311.35	2880.31	2802.36	2425.25	465.635	649.073			9946.45	21743.4			2266.73		2237.92	5832.32	1508.29	4014.8			7364.78	2276.23	2784.75	2271.91		213923		15585.7	14574.1
1	H008	E:\QUB\RAPID_19\All_DIA\2022_07_14_QUB_Rapid_19_DIA_2C11_S2-D4_1_5888.d		2219.58	19130.8			71393.3	31243.5		8591.85	4720.39					9584.26	9743.47		12666.9		2394.75	58416.3	1145.09	1673.44	8466.39	1473.9		44089.6				7258.42			23894.3	11002.8	27199.3			5163	2839.43	2247.35	5843.2		49039.9	15813.1		6173.66
1	H019	E:\QUB\RAPID_19\All_DIA\2022_07_14_QUB_Rapid_19_DIA_2G3_S2-G10_1_5928.d		2095.21			12763.8	45966.8	23699.8								31179.4	2595.47		70705.8	8794.99		94572			4977.78			40871.5				8314.03			27702.1		4314.47					1046.18	2993.77		5314.59	24420.6		3446.72
1	H020	E:\QUB\RAPID_19\All_DIA\2022_07_14_QUB_Rapid_19_DIA_1H9_S2-A2_1_5850.d	133539		100170	2768.75	19227.5	9829.13	6183.14		30562.7		7471.14				9552.17			36598.5	1742.03	8859.21	20606			1701.96			23881.9	174534			9133.21	281802		11528.4					5285.43		3412.26	4600.86		6869.85	34057.3
1	H21	E:\QUB\RAPID_19\All_DIA\2022_07_14_QUB_Rapid_19_DIA_2A5_S2-A10_1_5858.d	678144		73529.8		13101.2	130394	5967.35		25728.3		7268.63				5392.06			103329			20146.5						21757.6				7345	124198		13184.2										6585.15	37003.2
1	H22	E:\QUB\RAPID_19\All_DIA\2022_07_11_QUB_Rapid_19_DIA_1A3_S1-A4_1_5758.d	206149	3137.6	13001.3	2559.35	53713.2		15724.3		11866.8	1871.46	7625.72	1375.76		280.843	4240.42		1218.83	7949.19		23656.6	40225.6	1610.22					39418.1		14224.4	7998.62	22262.8			5902.92					7700.42		3963.16	9172.74		31084	9684.75		7413.89
1	H23	E:\QUB\RAPID_19\All_DIA\2022_07_11_QUB_Rapid_19_DIA_1H2_S1-H5_1_5842.d	19859.9	2693.35	7321.56		15937.6	65272.5	9167.97	1227.37	18044.7	5830.23			665.99		3546.21	7316.26	3462.42	7401.4	8199.85	10558	11879.8	3536.83	1100.94	2885.65			25828.6	30703.3		10744.5	8908.08	2447.48	4229.25	13689.5	1677.41	8042.63	2027.89	4396.67	21879.2	2847.8	2671.99	5023.48	1534.2	24020.3	13781.8		4706.56
1	H24	E:\QUB\RAPID_19\All_DIA\2022_07_14_QUB_Rapid_19_DIA_2D3_S2-D8_1_5892.d		2476.87		1518.11	13745.9		10176.4	850.941	7349.58	802.145	2944.63	2885.22	538.079	1055.4	1720.95		1077.18	2878.52	8315.05	2317.87	3237.55	1592.36	214.169	5273.48			26904.8	1052.56	1139.68	1578.6	2016.98		1305.02	5780.92	441.188	2278.56		4681.79	9263.22	310.026	1835.06	1415.4		98988.8	5002.17	4914.15	317.249
1	H25	E:\QUB\RAPID_19\All_DIA\2022_07_14_QUB_Rapid_19_DIA_2A12_S2-B5_1_5865.d	98153		26898.3		42715.9	12030.8	4651.64		5355.25						3843.87			13890.3		48323.3	12842.6						18029.7				8861.66			4248.76		2490.06					1826.87			9945.86	30223.9
1	H26	E:\QUB\RAPID_19\All_DIA\2022_07_14_QUB_Rapid_19_DIA_2G12_S2-H7_1_5937.d		2218.8	28189.3	3179.01	24813	92516.7	53263.1		46594.8	1778.33		1426.51	732.233	1009.5	10425.9			48757.8	3605.58		56120.2			4065.28			62520.1	239625		22555.3	18110.9		5133.9	28870.8		8380.29			12889.3	4019.52	2741.2	2670.04		150444	24284.7		10129.9
1	H27	E:\QUB\RAPID_19\All_DIA\2022_07_14_QUB_Rapid_19_DIA_2C2_S2-C7_1_5879.d	1480520		7378.54		15813.5	43844.6	1828.22		34504.7		11871.3				4990.95			24230.5	4569.02	10216.6	13291.4			1244.73			16120.2				9508.95	259068		7967.26										12152.3	16116.2
1	H32	E:\QUB\RAPID_19\All_DIA\2022_07_14_QUB_Rapid_19_DIA_2C9_S2-D2_1_5886.d	643257	1657.47	32273.3		18930		7542.28		10012.4		10564.1				5582.35			8141.93		64940.1	27386.5						35591.6				20884.6	58426.1		19192.2							5232.75				53836
1	H39	E:\QUB\RAPID_19\All_DIA\2022_07_14_QUB_Rapid_19_DIA_2G2_S2-G9_1_5927.d						95299.2	14332.8								8802.02			20572.5			40990.8						9851.49	168541			8448.62			4848.13										5737.28	14809.8		4412.55
1	H43	E:\QUB\RAPID_19\All_DIA\2022_07_11_QUB_Rapid_19_DIA_1F4_S1-F6_1_5819.d		655.809				8713.5	5538.25		8276.07							1752.43		2226.81		7324.45	2282.81			1548.5			9575.98				5241.65			5362.29		5440.68								14211.3	6616.39
1	H44	E:\QUB\RAPID_19\All_DIA\2022_07_11_QUB_Rapid_19_DIA_1G5_S1-G8_1_5833.d		3780.46	4152.13		15053.9	9919.93	19391.1	746.071	14966.6	1139.35					4684.96		1249.49	3498.32	3344.63	2908.9	17806.7	631.602		800.009			26929.1			3824.16	9325.84			12220	2957.73	8331.1			15175.7		850.915			259992	14840		17759.6
1	H45	E:\QUB\RAPID_19\All_DIA\2022_07_14_QUB_Rapid_19_DIA_2B11_S2-C4_1_5876.d	15340.5		6347.63		17966.2		2374.18		20045.5		6454.48							25366.6			5422.88			2498.82			11557.8	229974			2296.95	90900.6		4072.58										8232.25	3737.39
1	H46	E:\QUB\RAPID_19\All_DIA\2022_07_11_QUB_Rapid_19_DIA_1A8_S1-A9_1_5763.d		2272.32	16065		8282.41		26801.6	421.785	17743.3	5704.11	11191.6		1974.17		10412	53563.2		8860.55	2342.91		9879.92	15009.6	7278.58	7764.1	1001.11		38590.3	18234.6					12781.3	27345.8	12732.8	14118.8			12348.1	6947.76	7364.92	35755.2	1188.61	514892	25714.8		1524.45
1	H47	E:\QUB\RAPID_19\All_DIA\2022_07_14_QUB_Rapid_19_DIA_1H10_S2-A3_1_5851.d	19892.1	630.735	53546		18894.2	51857.2	3498.04		30203.2		8345.2				16989.8			35200.8	4845.55	13165.8	12334.2			2055.35			19485.7		6875.08		8009.55	498641		7345.45		3978.86			5323.52		3050.32	5680.37		1912.81	16749	238908
1	H48	E:\QUB\RAPID_19\All_DIA\2022_07_14_QUB_Rapid_19_DIA_2F12_S2-G7_1_5925.d							6346.89			692.504					2986.23			18453		4967.38	14624.8						5843.64				6027													8663.85	4384.21		8337.38
1	H52	E:\QUB\RAPID_19\All_DIA\2022_07_11_QUB_Rapid_19_DIA_1G4_S1-G7_1_5832.d	8559.73	267.189	1973.69		5379.87	1023.48	4521.87		1221.71	71.4392								696.704		3375.32	3735.63						8971.83	51261.8			2072.85			3519.99					3720.9					295631		10035.8	5379.06
1	H53	E:\QUB\RAPID_19\All_DIA\2022_07_11_QUB_Rapid_19_DIA_1B1_S1-B2_1_5768.d		1413.48					19940.5		8944.98	1394.53					10942.6			23345.7			27498.6			1247.21			23678.3	220419			7465.22			7387.11										14922.5	10795.9
1	H54	E:\QUB\RAPID_19\All_DIA\2022_07_11_QUB_Rapid_19_DIA_1B3_S1-B4_1_5770.d	79742.4	1504.81	3667.47		17801.8		9330.44		2986.86									5093.74		6292.14	9116.61						13798.9				6074.72			3060.35					4229.47			2419.71		12387.3	10765.3		2005.12
1	H59	E:\QUB\RAPID_19\All_DIA\2022_07_11_QUB_Rapid_19_DIA_1D10_S1-D11_1_5801.d	8802.85	3302.32	3462.58	802.929	11830.1		11778.9	1450.32	6708.82	3224.16	3901.81	4364.94	2590.71	1060.51	4182.74	25221.4	2414.64	14411.3	4141.64	1870.59	3982.69	4904.05	752.495	1359.06		1936.58	20758.4	1357.02		4310.79	5551.79		2826.21	12751.1	2150.13	2868.43		5126.87	19876.3	3543.71	4107.18	6640.42	1234.92	157358	9778.59	38053.7	1192.9
1	H61	E:\QUB\RAPID_19\All_DIA\2022_07_14_QUB_Rapid_19_DIA_2_E11_S2-F5_1_5913.d		3842.47					11250.4		6926.91	1883.96					5454.36	4952.13		17977.1	1348.99	14410.2	4864.33	1060.15	1234.37				9713.23				6942.34			7136	2248.21	5709.55			10170.7		840.699	4152.92
1	H62	E:\QUB\RAPID_19\All_DIA\2022_07_11_QUB_Rapid_19_DIA_1_E7_S1-E9_1_5810.d																1150.9											1324.7														454.212			87738.5		15360.3	1668.71
3	C002.1	E:\QUB\RAPID_19\All_DIA\2022_07_14_QUB_Rapid_19_DIA_2F1_S2-F7_1_5915.d		3667.39	11536.9			3348.59	7077.46		9943.34	4833.29	4255.41				2203.58	24202.2		3929.24	3154.43	4769.27	8388.38	7728.3	3193.15		136.753		8324.15			1738.77	6771.24		3784.69	11288.5	9403.98	12399.3			27061.6	3397.21	3659.66	14047.2		53828.1	7797.94		5529.96
3	C013.2	E:\QUB\RAPID_19\All_DIA\2022_07_14_QUB_Rapid_19_DIA_2H2_S2-H9_1_5939.d		926.204	14764			2258.01	6766		12837.3	2863.58	3530.68							2046.4	1443.08		2294.54	2291.06	1035.41	1798.93			9354.49	50769						9912.4		1724.21			1921.13		1807.01	8522.67		381785	14227.4		5998.71
3	C051.2	E:\QUB\RAPID_19\All_DIA\2022_07_11_QUB_Rapid_19_DIA_1F10_S1-F12_1_5825.d						821.341	2606					798.672	318.103			2381.12	1380.18	1401.87		1168.94	4468.38	872.548					3286.27	7967.35		1585.46	2039.83			4694.55		1237.09			7045.6	1816.47	1116.1	1790.1		341314		62987	2437.69
3	C057.1	E:\QUB\RAPID_19\All_DIA\2022_07_14_QUB_Rapid_19_DIA_2A7_S2-A12_1_5860.d	208577		69153		12149.2	139248	3923.72		3169.17		4403.33				2448.09			4654.05			7346.58						13700.3				4172.61	22334.2		3272.1										7494.24	12838.9
3	C068	E:\QUB\RAPID_19\All_DIA\2022_07_14_QUB_Rapid_19_DIA_2B4_S2-B9_1_5869.d		591.133							2778.29	1075.39											1512.59			1224.83									1246.28		1170.44						1917.45	2804.24		234911	2377.84	9124.42
3	C096.2	E:\QUB\RAPID_19\All_DIA\2022_07_14_QUB_Rapid_19_DIA_2C12_S2-D5_1_5889.d			5577.45			56776.2			2921.78									5093.53			2242.95						10252							3172.81										142065			7987.62
3	C099.1	E:\QUB\RAPID_19\All_DIA\2022_07_14_QUB_Rapid_19_DIA_2C4_S2-C9_1_5881.d	823616		39883.1		9711.04	118601	6064.33		13766.7						3037.88			17939.5			8734.29						16867.2				8891.58	89423.2		5508.49								7556.78		7445.55	11547.3
3	C115.2	E:\QUB\RAPID_19\All_DIA\2022_07_11_QUB_Rapid_19_DIA_1C1_S1-C2_1_5780.d		6267.54	8145.03			2129.18	25254.3		10722.2	1415.24	3189.78				3145.74			3123.25		1150.79	6371.46	8006.11	2830.71	5742.89	345.092		13008.1						3867.73	23888.1	4635.64	7911.23			15495.9	5768.19	3054.94	3594.96		597071	10070.1
3	C171.2	E:\QUB\RAPID_19\All_DIA\2022_07_14_QUB_Rapid_19_DIA_2H4_S2-H11_1_5941.d		874.579	2515.48		13290.1	9416.58	3825		9505.21							2008.98		3012.8	6360.44		4040.45						14428.8	15454.6		2616.7	2284.4			6633.97		1988.9			11954	2617.17	1523.21	2303.04		414075	29046.7	23216.4
3	GLA077.2	E:\QUB\RAPID_19\All_DIA\2022_07_11_QUB_Rapid_19_DIA_1F2_S1-F4_1_5817.d							1415.86		2519.5	1347.23	2059.78		1352.01			4464.85	1857.5	3714.37			2266.81	2062.59	443.058	1864.93			9850.92	4474.41			1230.49		3274.74	4508.53	3154.48				7622.98	3926.48	2121.43	2441.84		367163	1688.05	18584.5	14311.2
3	GLA089.1	E:\QUB\RAPID_19\All_DIA\2022_07_14_QUB_Rapid_19_DIA_2G1_S2-G8_1_5926.d		3052.62	12330.5			1468.66	15725.1		9073.16	3996.31	3781.5				4893.58	29989.1		3031.76	6756.69	1389.32	3359.39	4942.63	4547.12	3413			10003.9						4061.53	18496.8	5379.29	11341.3			16258.8	4207.99	5808	18890.1		192869			9721.2
3	GLA093.1	E:\QUB\RAPID_19\All_DIA\2022_07_11_QUB_Rapid_19_DIA_1D8_S1-D9_1_5799.d		1653.82	1725.98				4390.52		9957.51		7120.33		671.592		1584.16	16830.4		2239.21			1005.29	3725.26	824.75	2902.3			4014.9				1414.49		2784.23	7913.26		3425.58			2675.02		2535.87	9003.11		432136		21838.7
3	GLA125.2	E:\QUB\RAPID_19\All_DIA\2022_07_14_QUB_Rapid_19_DIA_2B8_S2-C1_1_5873.d			11613.4			37205.6	6109.78			1194.14					2879.23			10667			7264.18						11745.6	189645			5991.41			1695.98										7994.21	13386.7
3	GLA141.1	E:\QUB\RAPID_19\All_DIA\2022_07_11_QUB_Rapid_19_DIA_1F7_S1-F9_1_5822.d		605.208					1898.8		2602.64		4960.4					6907.49		2403.28	364.527		1898.73	1590.43		1435.53			5946.35				907.784		2418.05	4386.46		4444.14			2370.18		2364.34	4281.51		398718	1708.71
3	GLA152.1	E:\QUB\RAPID_19\All_DIA\2022_07_14_QUB_Rapid_19_DIA_2A3_S2-A8_1_5856.d			52571	4154.06	10551.3	16433.7	8128.32		32299.3		6537.68				4295.64			10864.1		6037.29	15069			2363.63			13518.6	35306.6	6347.94		5517.54	163064		6182.6										8382.43	5281.34
3	GLA165	E:\QUB\RAPID_19\All_DIA\2022_07_11_QUB_Rapid_19_DIA_1C6_S1-C7_1_5785.d		2796.94	4583.92		1969.79		3934.12										1047.99	2112.38	3152.35		3138.76	1388.6	822.477				3950.82			2381.52	1254.59		2005.78	4943.16	743.029	3140.38			2186.6		1166.29	838.3		11900.8		26927.3	7346.75
3	GLA220.1	E:\QUB\RAPID_19\All_DIA\2022_07_14_QUB_Rapid_19_DIA_2C1_S2-C6_1_5878.d	51228.5		41237.8		51947	19849.4	11567.8		7808.75		4454.12							22577.7			15107.4						12124				13339			3240.87								3259.03		8944.23	28232.1
3	GLA226.1	E:\QUB\RAPID_19\All_DIA\2022_07_14_QUB_Rapid_19_DIA_2_E8_S2-F2_1_5910.d		1168.47				5188.45	5606.81		4757.65	1515.24	2848.08					5329.46		1075.36	3908.14		4581.66		1232.17	1777.43			6671.68	64597.9					1991.98			2522.12			1985.38		1235.61	4358.56		489503	8096.15	8316.93	11447
3	UHW021.1	E:\QUB\RAPID_19\All_DIA\2022_07_14_QUB_Rapid_19_DIA_2F6_S2-F12_1_5920.d		3834.71	22199.3			5032	13603.7		17431	2305.81	4250.07		690.451		3055.85			3182.32			20209.5	8432.2	2006.72	10980.7			17984.5	75943.9					4836.94	38846.2	4646.45	7087.91			6559.93	4022.07	1407.99	7181.45		801201	23853.4
3	UHW090.1	E:\QUB\RAPID_19\All_DIA\2022_07_14_QUB_Rapid_19_DIA_2C5_S2-C10_1_5882.d	131411																	3390.2	1620.98		9431.25						12711.5				4594.1													10121.5	6732.84
3	UHW100.1	E:\QUB\RAPID_19\All_DIA\2022_07_14_QUB_Rapid_19_DIA_2A9_S2-B2_1_5862.d	353638		38963.5			103427	2075.06		14315.4						4157.3			8818.1		5751.2	24071.9						12662.3				7748.14	5053.38		4461.74					7980.39					11957.4	11182.7		11058.2
3	UHW108.2	E:\QUB\RAPID_19\All_DIA\2022_07_11_QUB_Rapid_19_DIA_1G12_S1-H3_1_5840.d							1345.54	167.658									708.027		957.215		6546.07						6866.61			1724.43	761.53			2889.18					2963.07		551.492			469085		47337
3	UHW128.1	E:\QUB\RAPID_19\All_DIA\2022_07_11_QUB_Rapid_19_DIA_1C11_S1-C12_1_5790.d		1074.53					11448.9	510.827	5959.11	1456.21	3804.34	885.443				24253.5	967.7	3233.37			1889.2	2822.95	461.762	1043.08	446.673		5867.27				3462.51		3058.67	6926.18	2190.85				4885.41		7926.47	10498.2		354047	11030.6	33898.2	863.69
3	UHW129.2	E:\QUB\RAPID_19\All_DIA\2022_07_14_QUB_Rapid_19_DIA_2F7_S2-G1_1_5921.d		2557.28				2316.16	3536.53		8564.3	2343.83	6084				2362.35	25285.3		2325.56	8057.65		6092.68	4807.32	1612.87		377.664		10107.3	31647.1					4700.85	12045.3	4375.27	18651.2			2695.87	1894.37	8248.96	15740.2		420792	15374.2	5992.12	13655.2
3	UHW144.2	E:\QUB\RAPID_19\All_DIA\2022_07_14_QUB_Rapid_19_DIA_2D8_S2-E2_1_5898.d		2210.09	18457.7			7551.55	13614.5		7331.67	1690.86					3320.79	13850.2		1790.35		2300.08	6498.63	2304.37	2541.43	3425.27			11895.5						3201.13	14801.6	2349.66	9600.38			4437.75		664.003	4748.58		396591	20655.2		536.279
4	C013.3	E:\QUB\RAPID_19\All_DIA\2022_07_11_QUB_Rapid_19_DIA_1A11_S1-A12_1_5766.d		1700.47	14872		5623.62		14034.4		8322.94		4989.51				2288.01	10126.1		5113.77			4424.78	3880.11	1311.02	2955.17	367.234	1344.37	12032.4						6349.9	11757.1		6452.84			4721.25		1932.17	7888.14		420697	15346.2	16428
4	C051.3	E:\QUB\RAPID_19\All_DIA\2022_07_11_QUB_Rapid_19_DIA_1C2_S1-C3_1_5781.d			9534.62			1589.23	21412.9		17919.9	3998.18	5627.28		332.553		2143.74	15428.2		3330.52			2203.3	11084.2	2994.35	4655.88	274.659		4917.08	53801.4			2098.68		7556.27	18869.1	5201.58	11031.1			14733.2	3735.72	640.974	8045.77		614389	6422.98		1409.61
4	C078.2	E:\QUB\RAPID_19\All_DIA\2022_07_11_QUB_Rapid_19_DIA_1G6_S1-G9_1_5834.d		2017.09	6944.37		3035.56		34028.9	2482.04	4654.04	3556.48	6970.84				2676.17	28925.3	1269.75	9288.13			1758.71	13388.1	1286.24	3591.78	741.204	1749.02	9219.16				4982.92		9427.74	11454.4	9943.88	7869.84			23926.4		5154.68	14403.5		344642
4	C094.3	E:\QUB\RAPID_19\All_DIA\2022_07_11_QUB_Rapid_19_DIA_1A9_S1-A10_1_5764.d		1750.03	5972.81				10136.9		2390.49		3282.81		1793.21			11686.3		1229.96	2212.95		2852.34	3091.16	1217.48	2782.24			9669.56				1520.91			6645.74	2831.17	7657.12			4601.66	3271.36	3516.87	5482.54		470196	6167.94	13718	1765.19
4	C164.1	E:\QUB\RAPID_19\All_DIA\2022_07_14_QUB_Rapid_19_DIA_2_E5_S2-E11_1_5907.d		9454.41				13309.7	10804.3		18409.5	3341.47	4716.23				3645.13	18273.2		3742.92		3176.97	7828.99	9926.73	2224.13	6647.19			11236.1				7745.41		8179.73	8561.06	4049.69	11221.7			29639	2858.66	2871.04	12244.5		129523	17095
4	C171.3	E:\QUB\RAPID_19\All_DIA\2022_07_11_QUB_Rapid_19_DIA_1B12_S1-C1_1_5779.d		2007.32	7755.46				9309.92		17649.7	1713.3	4213.6				1911.54			2145.31			3843.41	5502.54	2126.29	3406.72			13493.8	30490					9488.08	10573.8	5520.15	4326.86			2555.51	2863.4	3941.88	8257.36		567788	16321.5
4	GLA047.1	E:\QUB\RAPID_19\All_DIA\2022_07_14_QUB_Rapid_19_DIA_2C7_S2-C12_1_5884.d	35632.1		56453.3		38782.5	109598	6661.09											4653.24			14008.1						21868.8				10382.9													18336.5	34296.2
4	GLA077.3	E:\QUB\RAPID_19\All_DIA\2022_07_11_QUB_Rapid_19_DIA_1H5_S1-H8_1_5845.d	278716		7794.76		12305.5				14098.6		5304.54											1706.29		6335.37			7870.16					46377.3				6557.32					6603.18
4	GLA084.3	E:\QUB\RAPID_19\All_DIA\2022_07_11_QUB_Rapid_19_DIA_1A2_S1-A3_1_5757.d		694.482	14129.4			75678.6	6467.77		11917.5									11559.4	1837.58	3305.25	8788.44		1944.84	2304.85	535.353		21810.4				9572.33		4301.53	8467.46	2784.62	1030.59			28045.2					196255
4	GLA089.2	E:\QUB\RAPID_19\All_DIA\2022_07_14_QUB_Rapid_19_DIA_2G9_S2-H4_1_5934.d		593.207					4116.72		5410.82	1271.49	3798.72					13556.7		4637.5			2287.36	639.987	653.833	3422.12			6181.32	3363.73		5266.04	1821.49			7695.32	787.76	3147.29			5566.52	3653.9	3940.31	6444.66		683132		21449.8
4	GLA125.3	E:\QUB\RAPID_19\All_DIA\2022_07_11_QUB_Rapid_19_DIA_1_E10_S1-E12_1_5813.d			2048.66				2869.28		1341.88												440.512						11188.5	2619.82		2107.46				3192.89					7011.04		1654.19			364413	2341.84	37433.7	9699.9
4	GLA126.3	E:\QUB\RAPID_19\All_DIA\2022_07_11_QUB_Rapid_19_DIA_1D12_S1-E2_1_5803.d							8527.71		1711.81	1066.24					1330.08		1750.86	2815.66	1905.4		2640.28	1948.24	708.049	715.612			4445.41	2845.88		2036.49	1112.27		1870.58	9695.31	2065.48	2493.52			6249.38	2287.89	3314.03	3245.54	1243.13	368163		39282.3	4820.06
4	GLA128.3	E:\QUB\RAPID_19\All_DIA\2022_07_11_QUB_Rapid_19_DIA_1D1_S1-D2_1_5792.d		7057.31	7693.66				12915.4		10276	2875.72	7689.86				2887.89	43767.3		5867.52			2610.78	19078.1	2366.07	4828.71		1781.84	7771.31				1446.47		7488	7228.29		2572.45			12378	4171.02	7000.62	14908.5	1064.33	590560	16640.2
4	GLA148.1	E:\QUB\RAPID_19\All_DIA\2022_07_11_QUB_Rapid_19_DIA_1_E9_S1-E11_1_5812.d		694.264			3894.59		2564.7		2129.76		2524.51							2635.01			3320.71		1556.52				16199.1				3106.49			12495.5		4625.74					474.055	1284.73		595783	6845.8	27816.5	6257.23
4	GLA220.3	E:\QUB\RAPID_19\All_DIA\2022_07_11_QUB_Rapid_19_DIA_1B9_S1-B10_1_5776.d		552.785					8049.11		1262.44	1113.21	2332.26		1055.15				614.429	2404.42	1282.18		2608.66	1946.19		2109.18			4766.88	2138.02		1657.24			2175.22	4534.79	1938.82				6691.37	2617.83	2816.87	7199.72		387546		30961	817.397
4	GLA226.3	E:\QUB\RAPID_19\All_DIA\2022_07_14_QUB_Rapid_19_DIA_2F11_S2-G6_1_5924.d		3369.59	4274.5			3511.7	17794		3729.53	2215.89					1569.24			5243.99	4318.54	1269.5	6584.17	2156.64	2451.25	1110.69			12661.2	129794			1330.64			5602.28		5224.45			3955.01		1904.65	4541.29		431979	22524.1		14085.2
4	UHW021.3	E:\QUB\RAPID_19\All_DIA\2022_07_14_QUB_Rapid_19_DIA_2G11_S2-H6_1_5936.d		4349.39	12417.7			5834.67	11744.9		22755.6	2923.11	10326.8		869.994		3887.2			3905.95		1575.74	7858.63	15495.5	2766.7	12042.6			11791.1				2824.91		10746.7	16739.9	7107.94	13865.9			23871.7	2886.32	2588.56	5052.66		95277.5	20266.8
4	UHW090.3	E:\QUB\RAPID_19\All_DIA\2022_07_14_QUB_Rapid_19_DIA_2F3_S2-F9_1_5917.d		3641.87	19368.2			10944.3	23516.6		16636.6	3240.1	5204.96				5172.42	16521.1		3972.89		5002.03	3939.38	12085.7	2790.31	6495.11			12380.2	78667.2						22166.6	3543.17	6487.4			19565.4	4752.33	1867.81	8258.48		417099
4	UHW106.3	E:\QUB\RAPID_19\All_DIA\2022_07_11_QUB_Rapid_19_DIA_1H4_S1-H7_1_5844.d			5123.38		12098.5	4942.75			23792		12283.4				1149.57			25959	12516					4985.62			4030.49					50139		1553.16		6020.32			12573.8		6060.83	4849.91		2596.86
4	UHW108.3	E:\QUB\RAPID_19\All_DIA\2022_07_11_QUB_Rapid_19_DIA_1F3_S1-F5_1_5818.d		2211.95					18623.9		3489.73	3460.64	5839.02					16461.8	3195.48	3437.74	5551.37		6060.42	4470.01	2479.02	2380.77		1535.51	10473.1	3787.69		5428.55	2764.9		6426.07	19733.5	6968.01	2019			19112.6	5137.17	5101.43	3521.07	1491.4	602714	18466.3	37139.6	9591
4	UHW128.3	E:\QUB\RAPID_19\All_DIA\2022_07_14_QUB_Rapid_19_DIA_2D12_S2-E6_1_5902.d	15814.3	723.058	10700.7		7613.62	7150.32	5475.64	1314.78	2418.13		4764.55				343.921		4172.73	5108.08	12473.8	8375	3662.85						7187.84			2588.33	5370.78		5994.09	7024.14		6551.74	6617.64	2395.1	8862.98		2818.69	1896.93		27964.9	3805.2	53392.9
4	UHW129.3	E:\QUB\RAPID_19\All_DIA\2022_07_11_QUB_Rapid_19_DIA_1F12_S1-G2_1_5827.d		1624.42				1001.08				362.918						3586.41	1650.64	1077.12		1342.36						626.255	4273.7	2816.1			1554.98		636.532	3768.85					2828.19		1695.45	1456.06		80880.2		47527.4
4	UHW144.3	E:\QUB\RAPID_19\All_DIA\2022_07_11_QUB_Rapid_19_DIA_1G2_S1-G5_1_5830.d		598.205				1293.81	5880.43	544.896	2337.4	1759.83						10546.2		2845.47		1925.27	3613.44	1484.49	640.188	1025.89			4191.7	4065.91			2032.14		1840.03	10160.8	2100.35	4310.08			5389.44		2860.54	3182.09		485683		43244.7	4960.04
4	UHW157.3	E:\QUB\RAPID_19\All_DIA\2022_07_11_QUB_Rapid_19_DIA_1D5_S1-D6_1_5796.d		1781.67	5234.75				9367.04		2006.28		3034.74				853.214			1437.04			1276.91	2077.96	751.684	2003.99			5520.71				1056.84		3463.46	1343.18	1249.29	3103.33			3065.58	3950.17	1399.94	3571.43		353736		16250
4	UHW182.1	E:\QUB\RAPID_19\All_DIA\2022_07_11_QUB_Rapid_19_DIA_1A6_S1-A7_1_5761.d		1622.9	8482.21		8614.72	2208.61	27740.6	679.761	2807.49	2294.41	3119.17				2406.48	8444.94	4675.91	6995.1	6256.63	3400.39	3473.44	4482.1	1884.1	2277.79		1113.77	14841.2	32152.6		6212.94	8491.47		4052.19	8331.56	6518.96	6152.22			9078.86	4389.38	2628.09	3068.27	798.14	59630	6924.11		12599.5
5	H29	E:\QUB\RAPID_19\All_DIA\2022_07_11_QUB_Rapid_19_DIA_1G3_S1-G6_1_5831.d		1212.58			3031.71		3318.01		752.496	991.874						6425.33		3651.34	1107.55		1912.46	2977.24	388.939	4681		821.289	6093.8			6106.07	1782.66		2415.9	14246.8	1392.49	2059.66			12894.9	200.358	1589.85	2392.64	586.446	310832		30639.8	1994.14
5	H30	E:\QUB\RAPID_19\All_DIA\2022_07_14_QUB_Rapid_19_DIA_2D6_S2-D11_1_5895.d						2843.07	11220.7		6503.24									12493.6			21648.9			2414.65	232.798		6533.14	84693.8			3553.51			3107.79	1281.39	3214.81			2751.23					13751.7	1962.32		4430.1
5	H31	E:\QUB\RAPID_19\All_DIA\2022_07_14_QUB_Rapid_19_DIA_2D10_S2-E4_1_5900.d		1267.01	7414.5		5433.34	13955	2046.55		2734.68	411.16								1959.98		4515.44	4223.16			2524.17			5365.37	85848.1			2072.13			2987.17	1393.09	1660.32						1253.75		9164.91	6230.21		5299.85
5	H33	E:\QUB\RAPID_19\All_DIA\2022_07_14_QUB_Rapid_19_DIA_2G8_S2-H3_1_5933.d	4245.33					1206.86			3411.22										1134.1									49899.5	1526.74										2611.53			799.103		211923		24728.8
5	H34	E:\QUB\RAPID_19\All_DIA\2022_07_17_QUB_Rapid_19_DIA_2H5_S3-A1_1_5943.d		2965.96		3906.75		83862.7	32662.2		5350.11						7384.83			40776.4			72070.9						16924.9	140121		10346.3	10581.6			14759.5										86302.5	34618.9		3018.72
5	H36	E:\QUB\RAPID_19\All_DIA\2022_07_11_QUB_Rapid_19_DIA_1B4_S1-B5_1_5771.d			37964.1		11323	25457.7	8119.37		15118.5		4257.82				4558.81			22703		3267.75	11367.4						13732	74200.4			3367.11	115174		5805.14					4164.5		4517.96			3110.38			3492.84
5	H37	E:\QUB\RAPID_19\All_DIA\2022_07_14_QUB_Rapid_19_DIA_2A4_S2-A9_1_5857.d	434151		14515.8		9660.93	136303	4874.64		20053.8		4051.84				1148.21			101219		6854.77	9353.96						10196				8554.14	53132.7		6279.93					6526.71						7405.76
5	H38	E:\QUB\RAPID_19\All_DIA\2022_07_11_QUB_Rapid_19_DIA_1C5_S1-C6_1_5784.d		682.283	987.227		3696.82	7613.66	2550.33	189.329	2315.74	863.873							347.607	944.711	1200.35		2482.52	426.093	261.529	1242.83			3312.21	4921.92	1289.46	3273.71	784.62		828.392	3293.33	511.97				3940.44		783.127	204.333		10337		6093.44	6671.83
5	H40	E:\QUB\RAPID_19\All_DIA\2022_07_14_QUB_Rapid_19_DIA_2C3_S2-C8_1_5880.d	198567		12383.4			124029	8034.6		11598		8394				1526.08			17579.3			4251.35						5226.6							3491.37										13354.3
11	H41	E:\QUB\RAPID_19\All_DIA\2022_07_14_QUB_Rapid_19_DIA_2B3_S2-B8_1_5868.d			32412.1		73519.9	17138.4	6156.74		10394.1						4690.84			18802.9		35225.1	17342.8						20040.4	174698			7918.3			4554.97										7375.8	14660.9
5	H42	E:\QUB\RAPID_19\All_DIA\2022_07_14_QUB_Rapid_19_DIA_2_E2_S2-E8_1_5904.d		4110.93	5398.11			2065.34	2894.94		8886.22	3208.52	1135.92				1054.1	9865.66			5484.36	15363		2875.48	868.021				6324.09				4205.66		3098.05	3733.13	2368.19	5924.74			2140.6	2946.84	1793.73	7430.71		37747.7		20757	2268.24
11	H49	E:\QUB\RAPID_19\All_DIA\2022_07_11_QUB_Rapid_19_DIA_1_E3_S1-E5_1_5806.d							3358.82											524.919				718.721	365.478				2679.42						1030.46	220.866	1012.49					3107.63	790.403	1693.81		333549		10312	1024.27
5	H50	E:\QUB\RAPID_19\All_DIA\2022_07_14_QUB_Rapid_19_DIA_2B12_S2-C5_1_5877.d	943168		44627.7		10289.9	106963	3612.78		19093.3		7133				3081.5			1302.72			4907.73						15995.8				3711.52	42070.8		8129.11		5007.46					4720.42	2572.65		9011.56	9637.58	60672.4
5	H51	E:\QUB\RAPID_19\All_DIA\2022_07_14_QUB_Rapid_19_DIA_2G5_S2-G12_1_5930.d		1454.09				78108.2	51371.9			1010.9					8450.69			31768.4			52745.5				604.391		7902.87	174132						25791.7	2731.68									19071.1	11844
11	H55	E:\QUB\RAPID_19\All_DIA\2022_07_11_QUB_Rapid_19_DIA_1F9_S1-F11_1_5824.d		1232.24	6353.03		4464.08	37477.4	4202.16		5832.44						1489.47			8452.38			15941.3	1821.92	1561.66	2802.08			17314.3				4297.93			4880.51	3487.13				16400.2					28719.6	6739.52		7183.91
11	H58	E:\QUB\RAPID_19\All_DIA\2022_07_11_QUB_Rapid_19_DIA_1A4_S1-A5_1_5759.d						71510.5												10728.7			6305.15			905.941	130.649		5472.26							4804.53										26278.5			3492.38
6	H003	E:\QUB\RAPID_19\All_DIA\2022_07_14_QUB_Rapid_19_DIA_2F9_S2-G4_1_5923.d		7289.24				7002.43			6272.33						2442.14	7919.64		8293.52	2347.23		10768.7	2345.07		2617.86			9378.26	98665.8			1492.93		2762.11	11256	3181.3	2757.47			3141.7		3051.17	4675.54		263055	19640.4		10031.4
6	H004	E:\QUB\RAPID_19\All_DIA\2022_07_14_QUB_Rapid_19_DIA_2H1_S2-H8_1_5938.d		2691.19				5008.4	16418		1664.86	669.569								2056	833.513		7459.86		510.004	7303.79			8024.99	21152.3		9185.34	2219.08		3287.17	6921.09					8803.76	2882.31	1437.52	1430.78		516192		18694.7	2306.25
6	H005	E:\QUB\RAPID_19\All_DIA\2022_07_11_QUB_Rapid_19_DIA_1C9_S1-C10_1_5788.d		1649.82			3664.19		27318.8		7791.06	1660.71			386.388		3602.08			5210.7		1338.71	6373.22	9229.53	3102.97	3676.06			11866.3						3227.54	11313.7	3108.93	7007.59			12816.2		2674.04	8426.93		252597	6057.18		3046.31
6	H006	E:\QUB\RAPID_19\All_DIA\2022_07_11_QUB_Rapid_19_DIA_1_E6_S1-E8_1_5809.d			3648.97		15658.5	19597.4	7922.15		4715.66	1323.34								7466.35			16124.8			988.464			17204.2				9953.94		1910	3467.6										8635.18	3625.25
6	H007	E:\QUB\RAPID_19\All_DIA\2022_07_11_QUB_Rapid_19_DIA_1A10_S1-A11_1_5765.d		1425.09	9464.52			18236.2	12950.1		5941.18	1094.16					2482.86			7177.26			24631.4			1632.54			11449.4				7803.68			9124.23					15129					60987.4	1322.3		3820.03
6	H009	E:\QUB\RAPID_19\All_DIA\2022_07_14_QUB_Rapid_19_DIA_2D5_S2-D10_1_5894.d			4034.96			34160.4	5803.95			589.538								2309.63			10901.9	1134.38	954.025	2433.48			7756.86				3508.4			9523.37	1326.16	4791.49								293114			6281.69
6	H012	E:\QUB\RAPID_19\All_DIA\2022_07_11_QUB_Rapid_19_DIA_1A7_S1-A8_1_5762.d		5971.32	8901.63			4635.14	31516.4		4604.29	2076.62					2144.71	6394.75		2600.02			10453.9	2997.39	955.718	2500.51	460.162		15877.1							20669	2954.97	19375.4			5257.07			3347.5		602397	24648.9		2094.57
6	H013	E:\QUB\RAPID_19\All_DIA\2022_07_17_QUB_Rapid_19_DIA_2H6_S3-A2_1_5944.d	50877.9								2652.33									58450.8																								8154.81
6	H014	E:\QUB\RAPID_19\All_DIA\2022_07_14_QUB_Rapid_19_DIA_2G10_S2-H5_1_5935.d	360181		13536.8		15771.7	12607.7	7193		17280.1	1366.5	6854.59				966.301			49255.8			2412.33			8994.97			7814.26	49548.2				64131.3		4676.06					11723.6		7243.57			10206	4250.19
6	H015	E:\QUB\RAPID_19\All_DIA\2022_07_14_QUB_Rapid_19_DIA_2D2_S2-D7_1_5891.d	410933		17528.4		18254.9	26644.1	1789.01		23420.7	1023.07	8234.38				1550.42			24518.2	1930.88		4329.3			5721.2			11166.8	16933			2689.98	60167.2		6280.02		5521.82	2966.81		7679.11		5657.47	3641.26		18268.8	5780.33		17900
6	H016	E:\QUB\RAPID_19\All_DIA\2022_07_14_QUB_Rapid_19_DIA_2D11_S2-E5_1_5901.d			9013.96		14059.6	16117.9	6568.53		11749.2		16893.8							41439.8						5730.44			13730.1					46377.4		3177.41		4844.49					13371.4	7228.04					29401.4
6	H017	E:\QUB\RAPID_19\All_DIA\2022_07_11_QUB_Rapid_19_DIA_1_E11_S1-F1_1_5814.d		578.066				763.38			2101.47		2319.98		627.385		896.711	13201.1		2656.13			1558.87	2326.64	863.491				4829.73				1719.21		2332.78	6559.64	3541.51	778.759			4568.17		1075.74	4911.37		403265		23341.1	2524.37
6	H018	E:\QUB\RAPID_19\All_DIA\2022_07_14_QUB_Rapid_19_DIA_2_E12_S2-F6_1_5914.d	29938.1	3929.69	16188.5	3715.24	6113.8	21269	17624.8		4399.27		3002.78	3054.28		11249.3			1529.81	2325.17	2129.56		10942	9604.34		5805.45			14664.5	19266.5		6906.6	4031.94			19827.6		4117.55			5142.29	281.163	784.912	7811.15		194984	11001.1		1954.97
6	H28	E:\QUB\RAPID_19\All_DIA\2022_07_17_QUB_Rapid_19_DIA_2H8_S3-A4_1_5946.d	10877.9	846.105		1284.69			4434.59		1588.31				404.503	567.114				1890.69	2500.99		3282.22			4455.53			11109.5	2579.42		1642.35	2629.31			3531.2		1863.59			2153.21		1269.25			34712.7	2135.73
6	H35	E:\QUB\RAPID_19\All_DIA\2022_07_14_QUB_Rapid_19_DIA_2C10_S2-D3_1_5887.d			9592.28		6748.12		14766.7		8688.89						4717.48			13496.7			24439.4		1271.54	2763.57			20135.5	190679			8618.31			6974.1		1494.56								14932.5	2911.77
6	H56	E:\QUB\RAPID_19\All_DIA\2022_07_14_QUB_Rapid_19_DIA_2B6_S2-B11_1_5871.d	14291.2	3649.33	26399.8		23891.3		55104.9	320.067	12706.2		2543.61							32795.5		12238.5	24946.4						16281.1				23337.2			7177.4					7517.35			4238.65		7630.2	23183
6	H57	E:\QUB\RAPID_19\All_DIA\2022_07_11_QUB_Rapid_19_DIA_1G10_S1-H1_1_5838.d	98526.5	1066.27	4704.51		16567.1		3135.38		12083	4095.31	5777.68	2264.52			1204.8		7490.05	5046.79	16813.7	4226.93	8200.73	2377.9		1479.12		914.361	42830.7			5053.86	2134.13	5920.44	2505.13	14728.5	3586.51	7192.18	6733.75	8405.24	61505.4		2658.62	2369.13	1464.52	91147.5	11380.3	11723.2	1456.46
7	C008	E:\QUB\RAPID_19\All_DIA\2022_07_11_QUB_Rapid_19_DIA_1G1_S1-G4_1_5829.d							599.177			724.244						3010.69		1458.62			1093.33	1144.85		2246.09			2364.63	3641.87			993.36			8399.68	1251.93				5732.67		1230.22	1259.82		526907		42221.9	4731.27
7	C023	E:\QUB\RAPID_19\All_DIA\2022_07_14_QUB_Rapid_19_DIA_2A1_S2-A6_1_5854.d	222841	3307.1	74350.6		3404.95		3104.04		10076		4886.08				2213.67			17663.1			9082.85						6082.5				4582.24	20336.7		4016.39		3578.21						2419.53		1811.1	17416.3		5484.21
7	C231	E:\QUB\RAPID_19\All_DIA\2022_07_11_QUB_Rapid_19_DIA_1_E12_S1-F2_1_5815.d							1874.26		3250.54	1347.89						10874						3157.35	701.351	3014.67			9867.5							3130.27					1989.93		741.304	2476.2		672264	10036		1636.17
7	C024	E:\QUB\RAPID_19\All_DIA\2022_07_17_QUB_Rapid_19_DIA_2H10_S3-A6_1_5948.d							2578.15		2329.15		2922.84							1529.79			1450.14	1629.71					3483.58	6909.43		2677.76				3947.59		3057.01			2531.26	3119.44	2098.74	4969.65		226201	2026.67	12376.5	3619.11
7	C064	E:\QUB\RAPID_19\All_DIA\2022_07_14_QUB_Rapid_19_DIA_1H11_S2-A4_1_5852.d	757861		32997.2		4583.31	140629			11925.6		5256.56				2094.52			20691.5			11268.3			1455.26			8927.96				1969.03	42896		5164.16											4882.94
7	C067	E:\QUB\RAPID_19\All_DIA\2022_07_11_QUB_Rapid_19_DIA_1A12_S1-B1_1_5767.d		688.738					1485.25			725.666							1188.19	1934.94			2088.73			340.096			7509.67	3377.27		2266.57	1779.64		438.162	4025.89					5370.42		816.563	804.855		298298		25482.9	8046.21
7	C092.1	E:\QUB\RAPID_19\All_DIA\2022_07_11_QUB_Rapid_19_DIA_1H6_S1-H9_1_5846.d			24134.4		11551.5	119806			18298.2		7373.37				3530.96			17781.3			7627.4			1085.65			5388.89	278490				45608.5		3487.13		5131.27									7955.37	39447.5
7	C154	E:\QUB\RAPID_19\All_DIA\2022_07_11_QUB_Rapid_19_DIA_1B5_S1-B6_1_5772.d		4525.95	5579.47				29788.6	675.86	4370.31	2276.99	3590.74		1762.08		1822.78	17333.1		6326	5195.15	1146	7437.74	11950.2	3337.32	6875	1358.56		13688.4	35203.5		3884.16	4786.55		10701.7	12768.7	8004.4	4334.58			7449.44		2878.1	11455.3		517822	9231.77	22902.6	9484.5
7	C191	E:\QUB\RAPID_19\All_DIA\2022_07_11_QUB_Rapid_19_DIA_1H3_S1-H6_1_5843.d	13024.8	577.446	1935.64				1630.5		4368.17		5047.16		164.912				1084.4	4530.96	3581.09	2840.76	4137.48	487.038		1623.05			5468.2	3108.42		3075.54	1538.16		2205.62	5980.39		4868.48	3689.05	2484.91	8060.06	1015.86	323.162	1186.9		67660		45445.7
7	C210	E:\QUB\RAPID_19\All_DIA\2022_07_14_QUB_Rapid_19_DIA_2_E3_S2-E9_1_5905.d		3754.07	6151.84			9287.36	6730.31		11591	756.969			1132.49		2551.53			3213.57	1946.38		2114.81	6670.88		3779.77			3450.2							11232.5	3687.45	10131.1			26922.5					80516.8	5017.96
7	CH49	E:\QUB\RAPID_19\All_DIA\2022_07_14_QUB_Rapid_19_DIA_2B5_S2-B10_1_5870.d	122123		13638.1		17267.1	30503.4	4190.54		20191.2		4778.65				936.291			36901.7		4934.68	6241.32			3462.68			10447.5	12254.2		4430.88	4232.76	57293.3		6061.81		5317.81			6677.91		2625.83			6148	6146.36		33813.8
7	GLA091	E:\QUB\RAPID_19\All_DIA\2022_07_11_QUB_Rapid_19_DIA_1_E4_S1-E6_1_5807.d						6150.51			7003.7	728.53						1982.24		666.592			3800.45	1019.08		2797.47			8269.46							9837.2	1823.22	8529.6			7643.52			5570.64		598485	16112.7
7	GLA099	E:\QUB\RAPID_19\All_DIA\2022_07_11_QUB_Rapid_19_DIA_1A5_S1-A6_1_5760.d		3221.14				1033.23	2048.86		5639.82	2764.66	3182.55				1766.08	8154.21		1424.82		1720.23	1619.99	6012.46	1110.87	2311.14			6341.81				1684.53		4582.88	11135.5	5224.33	6552.19			11544.4			7208.45		450691
7	GLA107	E:\QUB\RAPID_19\All_DIA\2022_07_11_QUB_Rapid_19_DIA_1F1_S1-F3_1_5816.d		2065.61	2903.45				8413.01		7204.68	1385.11						6490.28		2116.26		1123.56	2499.71	4090.74	1307.36	2160.24			5867.23							8028.65	3438.64	4294.7			11532		1680.37	4180.99		715296	5711.66		1351.38
7	GLA158	E:\QUB\RAPID_19\All_DIA\2022_07_11_QUB_Rapid_19_DIA_1D7_S1-D8_1_5798.d		801.241					6297.05											668.265			1148.2	2567.31	684.797	1307.66			2079.59	62806.9											1622.74		1346.2	1994.19		343300		17043.1
7	GLA202	E:\QUB\RAPID_19\All_DIA\2022_07_11_QUB_Rapid_19_DIA_1C7_S1-C8_1_5786.d		3879.31	8702.33				9576.71		13468.2	3113.26	6311.67		601.76		4705.08	25516.8		4724.81		1793.3	2053.52	12512.1	3535.38	5173.09			5375.74				2230.94		8379.46	7836.83	6628.71	11678.8			26386.7	2439.22	1291.45	9711.95		246654
8	C009	E:\QUB\RAPID_19\All_DIA\2022_07_11_QUB_Rapid_19_DIA_1G8_S1-G11_1_5836.d	157925		1257.64		8849.9				21881.7		9565.8				1280.26			10472.4	3209.08		2941.6					5036.31	3261.06					12473.7		5865.65		5036.28	3756.45		6429.5		3139.42			120833		33077.2	1917.17
8	C015	E:\QUB\RAPID_19\All_DIA\2022_07_11_QUB_Rapid_19_DIA_1D9_S1-D10_1_5800.d		1186.5					6996.33		2579.3	1014.5		1139.93			1047.77			4150.2	3122.69		2166.81	1385.77	780.705	2323.06			5971.27	4929.6		930.033	3005.71		3020.83	5345.5	4562.29				7042.05	2356.11	3799.62	3069.03		357000		53651.1	9412.73
8	C067	E:\QUB\RAPID_19\All_DIA\2022_07_14_QUB_Rapid_19_DIA_2C6_S2-C11_1_5883.d	479455	987.188	55126.8		4868.13	130616	3774.4		11128.7						3687.34			8337.63		6973.65	11422.7			650.426			17170.2				5917.15	49013.4		4374.49										25165.8	8172.33		4218.46
8	C150	E:\QUB\RAPID_19\All_DIA\2022_07_14_QUB_Rapid_19_DIA_2F2_S2-F8_1_5916.d		3552.41	24718			2464.03	8505.53		13186.6	4197.73	4208.05				4508.87			2631.74		12423.8		6653.51	2798.33	3927.24			7078.31							19808		14698.4			37588.2		2468.16	13818.7		65694.4	7838.49
8	C170	E:\QUB\RAPID_19\All_DIA\2022_07_11_QUB_Rapid_19_DIA_1B6_S1-B7_1_5773.d		2412.39					11201.9		10565	3131.57	5453.51		319.841		2224.84			2561.38			2516.39	6633.46	1186.04	5398.87	438.861		5011.58	5256.99			4465.14		5396.89	6447.23	6397.07	5400.94			4382.19		3190.83	6459.35		731286			1524.04
8	C187	E:\QUB\RAPID_19\All_DIA\2022_07_14_QUB_Rapid_19_DIA_2A6_S2-A11_1_5859.d	77110.5		73304.3		16277.8		15385.1		7914.46		4986.97				3332.01			6937.83			12944.1						20451.8				8276.1			4538.58							3907.02	4009.94		8294.78	14032.1
8	C199	E:\QUB\RAPID_19\All_DIA\2022_07_11_QUB_Rapid_19_DIA_1D6_S1-D7_1_5797.d		1235.7			19787.9		3473.26			679.451						2793.72	629.702	1701.79	1633.31		9437.18	1883.25	134.607				4361.43	4754.91		2394.84	1395.73		1309.48	5868.47	1036.94				4618.26		1116.03	685.271		254037		36208.7	5859.97
8	C207.1	E:\QUB\RAPID_19\All_DIA\2022_07_11_QUB_Rapid_19_DIA_1B11_S1-B12_1_5778.d		1637.46	2204.69				3144.49	365.353	1753.64	608.585	4082.62		727.252			4580.88	1076.25	2234.13	1684.07		1469.83	775.49		1518.57		1125.6	4529.49	2825.01		2582.95	1099.1			5378.21		4901.43			6981.66		2712.38	2600.51		143091	2209.84	78380
8	GLA007	E:\QUB\RAPID_19\All_DIA\2022_07_11_QUB_Rapid_19_DIA_1D2_S1-D3_1_5793.d		985.589	2575.52		1413.03		3613.29			1370.11	2677.4					11928.5	720.524	1154.14	2985.7		2175.47	1377.23		756.988			5803.12	4813.69			1999.77		2663.11	5316.44	1437.74	2360.52			6942.18		1515.77	2095.27		400808	3037.41	43299.6	10369.5
8	GLA012	E:\QUB\RAPID_19\All_DIA\2022_07_11_QUB_Rapid_19_DIA_1C10_S1-C11_1_5789.d		4600.49					15911.1		10062.4	5902.47	3173.52					25063.7		4340.82			1836.48	7025.54	1923.6	4908.31		3371.93	6705.77				3365.99		5708.49	4937.77	3635	2642.31			5009.19	2511.73	4053.57	14305.2		149339		22662.9	1960.53
8	GLA013	E:\QUB\RAPID_19\All_DIA\2022_07_14_QUB_Rapid_19_DIA_2A2_S2-A7_1_5855.d	63138.1	1711.45	10783.7	2295.47	13673.9		4482.84								4644.85			15237.8			17022.5						16620.9				22125.5			2619.54								3813.91		7683.94	21129.5		7517.38
8	GLA050	E:\QUB\RAPID_19\All_DIA\2022_07_11_QUB_Rapid_19_DIA_1C8_S1-C9_1_5787.d		1735.54				1418.51	1254.72		1649.6	1266.46	2395.65				1031.51			1551.57		2441.57	891.984	2057.33	449.946	1988.74			4615.58				1164.84		3457.26			2692.12			2522.97			2001.06		46528.1			855.411
8	GLA145	E:\QUB\RAPID_19\All_DIA\2022_07_11_QUB_Rapid_19_DIA_1G11_S1-H2_1_5839.d	169195				5674.69				43123.2		14252.2	2609.68			1407.48		883.592	5552.46	9258.99	3908.37	5972.03			1140.1			4421.94		22930	894.81	5466.11			5064.04			6595.2		17873.9			5254	1215.99	148061		101655	754.595
8	GLA187	E:\QUB\RAPID_19\All_DIA\2022_07_14_QUB_Rapid_19_DIA_2B10_S2-C3_1_5875.d							2247.83		6270.34						3946			14651.1		7773.5	26084.3						5440.03				10347.4			1064.46										7508.78	2582.48
8	GLA196	E:\QUB\RAPID_19\All_DIA\2022_07_14_QUB_Rapid_19_DIA_2G7_S2-H2_1_5932.d		1826.36	1911.18				5489.17		5397.32	1600.36	9185.81							1237.18	1911.1		1318.42	4760.47	653.804	3943.65			3732.88	3950					2648.51	8587.76		1475			1986.77	3622.43	4001.56	7748.54		333867	7200.72		2989.68
8	GLA200	E:\QUB\RAPID_19\All_DIA\2022_07_14_QUB_Rapid_19_DIA_2_E7_S2-F1_1_5909.d		3202.19	37047.4				20987.9		28764.2	2632.53	7665.53		890.979		5548.75	16865.3		3947.86	2894.86		4804.85	8890.23	3767.59	7186.62			9474.31	13954.1			4582.14		5191.19	21484	4690.16	14481			2324.78	5306.01	2588.99	5290.54		392716	21289.1		788.81
8	GLA204	E:\QUB\RAPID_19\All_DIA\2022_07_11_QUB_Rapid_19_DIA_1C12_S1-D1_1_5791.d		3015.76	8835.3			2222.4	31470.2	520.704	24563.2	4060.43	5336.11		595.583		3263.99	29925.2		8754.03		2894.45	4109.96	14261.7	3206.45	6050.89			11547.3						9322.7	15356.2	10388.8	5573.83			9484.24		2921.55	24456.3		547594	17525	12194.1
8	GLA213	E:\QUB\RAPID_19\All_DIA\2022_07_11_QUB_Rapid_19_DIA_1B8_S1-B9_1_5775.d		1380.56					10507.1		3362.86		2410.02				1412.64	19207.5		1303.52				2195.51	1705.44	3297.86		980.88	5040.66				1542.09			8620.78	1978.14	1361.27			3187.52		2549.45	12272.1		310758	4786.05	17123.3
[truncated: 992 more columns]
